# Supplementary material for: Seasonal temperatures in West Antarctica during the Holocene
Source: Nature. 2023 Jan 11;613(7943):292–7. doi: 10.1038/s41586-022-05411-8 (PMC9834049; doi:10.1038/s41586-022-05411-8)
Supplement: Supplementary file 1 — Source Data Fig. 1 [file 41586_2022_5411_MOESM1_ESM.xlsx]

## Sheet: panel a
Note: The raw and diffusion-corrected data used to create this panel can be found at the following DOIs, and is also included here.
Raw WDC water-isotope data citations
Jones, T. R. et al. "Mid-Holocene high-resolution water isotope time series for the WAIS Divide ice core”. U.S. Antarctic Program (USAP) Data Center. (2020). doi: https://doi.org/10.15784/601326.
White, J. W. C. et al. "Stable Isotopes of Ice in the Transition and Glacial Sections of the WAIS Divide Deep Ice Core" U.S. Antarctic Program (USAP) Data Center. (2019). doi: https://doi.org/10.15784/601274.
Raw data citation for data in the range 0-31 ka, in addition to the above citations
Jones, T. R., Roberts, W. H. G., Steig, E. J., Cuffey, K. M., Markle, B. R., & White, J. W. C. Southern Hemisphere climate variability forced by Northern Hemisphere ice-sheet topography. Nature, 554, 351-355 (2018).
Diffusion-corrected WDC water-isotope data citation
Jones, T. R. (2022) "Seasonal temperatures in West Antarctica during the Holocene " U.S. Antarctic Program (USAP) Data Center. doi: https://doi.org/10.15784/601603.
Diffusion-corrected data citation in the range 0-11 ka (this study), in addition to the above citations
Jones, T. R., Cuffey, K. M., Roberts, W. H. G., Markle, B. R., Steig, E. J., Stevens, C. M., Valdes, P. J., Fudge, T. J., Sigl, M., Hughes, A. G., Morris, V., Vaughn, B. H., Garland, J., Vinther, B. M., Rozmiarek, K. S., Brashear, C. A., & White, J. W. C. (2022, in press). Seasonal temperatures in West Antarctica during the Holocene. Nature.
	Summer			Winter			Raw	Diffusion-corrected
Age	Maximum Annual Water-Isotope Value		Age	Minimum Annual Water-Isotope Value		Age	dD	dD
(ka)	(per mil)		(ka)	(per mil)		(ka)	(per mil)	(per mil)
0.029475	-254.768		0.030525	-302.58		0.029025	-279.459	-279.838
0.031225	-224.769		0.031825	-284.772		0.029075	-277.05	-275.487
0.032325	-249.935		0.032725	-264.063		0.029125	-274.84	-271.009
0.033075	-250.146		0.033625	-301.15		0.029175	-272.508	-266.705
0.034275	-256.18		0.034625	-261.936		0.029225	-270.073	-262.864
0.034975	-256.564		0.035625	-296.861		0.029275	-265.027	-259.681
0.036175	-243.099		0.036675	-274.069		0.029325	-264.018	-257.257
0.037275	-239.485		0.037925	-272.818		0.029375	-264.054	-255.649
0.038275	-260.503		0.038775	-302.186		0.029425	-263.714	-254.84
0.039225	-265.369		0.039625	-302.248		0.029475	-263.578	-254.768
0.040125	-255.871		0.040575	-297.445		0.029525	-263.546	-255.299
0.041125	-248.103		0.041675	-283.528		0.029575	-263.26	-256.29
0.042125	-267.844		0.042475	-276.615		0.029625	-262.975	-257.588
0.042975	-254.331		0.043375	-266.127		0.029675	-263.018	-259.054
0.043675	-259.752		0.044025	-270.429		0.029725	-263.33	-260.611
0.044425	-248.979		0.044875	-295.547		0.029775	-263.925	-262.209
0.045325	-236.928		0.045775	-315.781		0.029825	-264.733	-263.853
0.046225	-213.969		0.046725	-313.777		0.029875	-266.122	-265.602
0.047125	-275.712		0.047425	-290.04		0.029925	-267.618	-267.532
0.047925	-225.672		0.048425	-281.279		0.029975	-269.933	-269.726
0.048925	-261.765		0.049675	-279.592		0.030025	-272.466	-272.253
0.050175	-246.57		0.050625	-274.612		0.030075	-273.926	-275.146
0.051125	-238.257		0.051725	-276.99		0.030125	-277.4	-278.436
0.052175	-257.116		0.052625	-281.235		0.030175	-280.397	-282.104
0.053075	-248.558		0.053575	-298.4		0.030225	-282.705	-286.017
0.053975	-264.32		0.054425	-306.583		0.030275	-284.573	-290.028
0.054875	-262.243		0.055225	-277.245		0.030325	-286.012	-293.933
0.055575	-254.903		0.055975	-292.18		0.030375	-287.132	-297.515
0.056375	-245.905		0.056825	-307.715		0.030425	-287.458	-300.394
0.057275	-245.941		0.057725	-307.143		0.030475	-287.606	-302.175
0.058125	-264.818		0.058475	-284.437		0.030525	-286.789	-302.58
0.058975	-247.953		0.059875	-288.986		0.030575	-285.71	-301.391
0.060325	-264.758		0.060625	-282.182		0.030625	-283.914	-298.518
0.061075	-237.454		0.061525	-292.262		0.030675	-281.614	-293.951
0.061925	-251.454		NaN	NaN		0.030725	-278.844	-287.855
NaN	NaN		NaN	NaN		0.030775	-275.303	-280.484
NaN	NaN		NaN	NaN		0.030825	-271.801	-272.237
NaN	NaN		NaN	NaN		0.030875	-268.421	-263.523
NaN	NaN		NaN	NaN		0.030925	-264.867	-254.791
NaN	NaN		NaN	NaN		0.030975	-260.878	-246.471
NaN	NaN		0.066875	-289.799		0.031025	-257.17	-239.002
0.067275	-233.695		0.067725	-305.821		0.031075	-252.893	-232.807
0.068175	-260.874		0.068375	-267.88		0.031125	-249.917	-228.222
0.068725	-249.715		0.069175	-292.578		0.031175	-247.552	-225.491
0.069575	-256.233		0.069925	-292.486		0.031225	-246.172	-224.769
0.070325	-240.811		0.070725	-312.477		0.031275	-245.328	-226.066
0.071175	-209.288		0.071625	-290.978		0.031325	-245.479	-229.279
0.072075	-208.528		0.072525	-275.643		0.031375	-246.479	-234.184
0.073325	-245.134		0.073875	-293.239		0.031425	-248.129	-240.458
0.074275	-260.888		0.074675	-294.837		0.031475	-250.517	-247.681
0.075125	-248.03		0.075525	-275.628		0.031525	-252.84	-255.388
0.075925	-248.051		0.076325	-271.952		0.031575	-255.338	-263.063
0.076625	-266.273		0.076975	-274.176		0.031625	-257.939	-270.162
0.077425	-254.757		0.077875	-269.083		0.031675	-260.505	-276.219
0.078175	-266.049		0.078475	-269.824		0.031725	-262.88	-280.837
0.078875	-263.713		0.079275	-271.811		0.031775	-264.945	-283.736
0.079475	-270.068		0.079975	-297.698		0.031825	-266.64	-284.772
0.080475	-271.073		0.080775	-282.721		0.031875	-268.021	-283.98
0.081275	-247.012		0.081725	-279.965		0.031925	-268.659	-281.507
0.082225	-250.237		0.082625	-264.958		0.031975	-268.736	-277.67
0.082925	-260.375		0.083225	-263.941		0.032025	-268.395	-272.879
0.083575	-257.772		0.084075	-281.776		0.032075	-267.765	-267.627
0.084525	-255.884		0.084975	-280.03		0.032125	-267.139	-262.268
0.085325	-266.49		0.085675	-278.063		0.032175	-264.796	-257.142
0.086175	-237.342		0.086775	-277.363		0.032225	-262.806	-253.101
0.087075	-274.762		0.087225	-275.153		0.032275	-261.552	-250.725
0.087725	-271.12		0.087925	-272.375		0.032325	-260.986	-249.935
0.089025	-247.483		0.089725	-290.552		0.032375	-260.635	-250.594
0.090225	-271.03		0.090625	-280.706		0.032425	-259.825	-252.457
0.091075	-271.018		0.091475	-275.279		0.032475	-259.73	-255.072
0.091775	-273.142		0.092025	-274.985		0.032525	-259.368	-257.993
0.092575	-262.166		0.092925	-268.186		0.032575	-258.705	-260.756
0.093225	-261.803		0.093625	-273.004		0.032625	-258.395	-262.88
0.093975	-261.786		0.094425	-289.031		0.032675	-259.236	-264.052
0.094925	-253.847		0.095225	-269.892		0.032725	-258.807	-264.063
0.095625	-247.94		0.096025	-269.247		0.032775	-258.433	-262.861
0.096425	-236.868		0.096875	-291.095		0.032825	-258.142	-260.634
0.097325	-236.243		0.097775	-290.712		0.032875	-258.242	-257.817
0.098225	-257.805		0.098975	-286.208		0.032925	-258.24	-254.869
0.099475	-272.172		0.099825	-283.962		0.032975	-258.793	-252.299
0.100275	-255.752		0.100775	-303.657		0.033025	-259.66	-250.588
0.101175	-264.765		0.101525	-289.388		0.033075	-260.667	-250.146
0.102025	-240.619		0.102425	-279.588		0.033125	-262.076	-251.272
0.102775	-262.762		0.103275	-291.39		0.033175	-264.042	-254.089
0.103575	-283.763		0.103925	-292.656		0.033225	-266.263	-258.53
0.104325	-276.1		0.104675	-291.693		0.033275	-268.638	-264.337
0.105225	-250.347		0.105675	-276.987		0.033325	-270.79	-271.083
0.106075	-269.46		0.106775	-280.977		0.033375	-272.893	-278.249
0.107225	-262.505		0.107725	-288.836		0.033425	-275.471	-285.24
0.108125	-266.432		0.108525	-281.543		0.033475	-278.189	-291.477
0.108925	-265.058		0.109375	-287.856		0.033525	-280.178	-296.442
0.111125	-239.259		0.111825	-284.737		0.033575	-281.654	-299.745
0.112325	-256.788		NaN	NaN		0.033625	-282.768	-301.15
NaN	NaN		NaN	NaN		0.033675	-283.575	-300.625
NaN	NaN		NaN	NaN		0.033725	-283.861	-298.261
0.115425	-248.197		0.115975	-271.208		0.033775	-283.441	-294.346
0.116525	-240.051		0.116975	-262.696		0.033825	-282.372	-289.265
0.117475	-245.152		0.117975	-262.736		0.033875	-281.065	-283.484
0.118475	-242.628		0.119125	-294.798		0.033925	-279.001	-277.488
0.119825	-251.264		0.119875	-251.339		0.033975	-276.487	-271.739
0.120325	-244.708		0.120875	-265.873		0.034025	-274.364	-266.614
0.121325	-255.369		0.121875	-277.999		0.034075	-272.558	-262.406
0.122425	-249.468		0.122875	-274.545		0.034125	-270.442	-259.271
0.123325	-253.014		0.123775	-288.649		0.034175	-268.353	-257.242
0.124275	-240.184		0.124725	-283.503		0.034225	-266.73	-256.265
0.125175	-239.081		0.125625	-281.181		0.034275	-265.08	-256.18
0.126075	-241.745		0.126525	-267.086		0.034325	-263.625	-256.779
0.126825	-259.835		0.127175	-271.65		0.034375	-262.392	-257.82
0.127575	-250.251		0.128075	-292.064		0.034425	-261.292	-259.032
0.128425	-274.617		0.128825	-298.74		0.034475	-260.779	-260.209
0.129325	-247.755		0.129825	-283.701		0.034525	-260.793	-261.165
0.130275	-272.573		0.130425	-272.761		0.034575	-261.077	-261.776
0.131375	-257.726		0.131775	-263.701		0.034625	-261.157	-261.936
0.132075	-257.219		NaN	NaN		0.034675	-258.223	-261.625
NaN	NaN		NaN	NaN		0.034725	-258.237	-260.932
NaN	NaN		NaN	NaN		0.034775	-260.413	-259.949
NaN	NaN		0.135075	-287.027		0.034825	-261.604	-258.834
0.136675	-233.596		0.137225	-291.109		0.034875	-262.151	-257.775
0.137675	-263.596		0.138075	-288.374		0.034925	-262.701	-256.946
0.138575	-257.151		NaN	NaN		0.034975	-263.179	-256.564
NaN	NaN		NaN	NaN		0.035025	-262.899	-256.783
NaN	NaN		NaN	NaN		0.035075	-264.151	-257.733
0.142325	-262.546		0.142825	-287.264		0.035125	-265.226	-259.51
0.143225	-265.866		0.143675	-285.063		0.035175	-266.867	-262.189
0.144075	-270.765		0.144325	-273.969		0.035225	-268.383	-265.755
0.144825	-245.417		0.145275	-263.015		0.035275	-270.301	-270.112
0.145525	-256.932		0.145875	-269.323		0.035325	-272.297	-275.065
0.146375	-232.465		0.146775	-272.757		0.035375	-274.209	-280.3
0.147175	-216.778		0.147675	-303.067		0.035425	-276.203	-285.457
0.148125	-228.091		0.148575	-275.059		0.035475	-278.127	-290.11
0.148975	-258.262		0.149325	-272.342		0.035525	-280.178	-293.82
0.149675	-261.892		0.150225	-278.852		0.035575	-281.115	-296.184
0.150375	-278.497		0.150725	-284.787		0.035625	-281.313	-296.861
0.151325	-254.48		0.151525	-255.832		0.035675	-279.211	-295.645
0.152075	-233.576		0.152925	-274.598		0.035725	-277.754	-292.508
0.153325	-269.72		0.153775	-274.732		0.035775	-277.194	-287.594
0.153875	-274.665		0.154475	-303.797		0.035825	-275.973	-281.245
0.154975	-257.704		0.155375	-282.501		0.035875	-274.111	-273.953
0.155825	-254.708		0.156125	-263.212		0.035925	-271.613	-266.281
0.156575	-238.306		0.157075	-286.61		0.035975	-268.625	-258.845
0.157475	-257.194		0.157925	-297.984		0.036025	-266.221	-252.374
0.158425	-230.631		0.158875	-285.715		0.036075	-264.066	-247.456
0.159325	-252.117		0.159725	-281.451		0.036125	-262.198	-244.295
0.160175	-252.397		0.160575	-265.647		0.036175	-260.543	-243.099
0.160875	-260.449		0.161175	-263.906		0.036225	-259.407	-243.859
0.161525	-257.236		0.161975	-276.5		0.036275	-258.828	-246.385
0.162375	-257.382		0.162825	-291.412		0.036325	-258.363	-250.283
0.163325	-250.771		0.163725	-274.605		0.036375	-258.227	-255.035
0.164225	-230.55		0.164825	-271.727		0.036425	-258.728	-260.162
0.165175	-257.964		0.165625	-277.048		0.036475	-259.398	-265.142
0.166025	-259.175		0.166475	-286.347		0.036525	-259.908	-269.353
0.167025	-236.23		0.168075	-285.676		0.036575	-260.566	-272.377
0.168475	-277.887		0.168725	-280.359		0.036625	-261.128	-273.979
0.169225	-253.963		0.169725	-302.714		0.036675	-261.386	-274.069
0.170225	-250.386		0.170625	-281.833		0.036725	-261.491	-272.717
0.171175	-256.726		0.171925	-286.924		0.036775	-261.058	-270.174
0.172425	-228.647		0.172825	-264.249		0.036825	-260.818	-266.729
0.173175	-228.333		0.173725	-316.673		0.036875	-259.968	-262.707
0.174225	-249.69		0.174525	-264.697		0.036925	-258.867	-258.457
0.174975	-247.48		0.175875	-295.857		0.036975	-257.67	-254.257
0.176375	-255.295		0.176825	-276.377		0.037025	-255.868	-250.367
0.177075	-273.645		0.177375	-279.596		0.037075	-254.543	-246.929
0.177825	-253.972		0.178225	-280.365		0.037125	-252.704	-244.052
0.178675	-253.343		0.178975	-264.716		0.037175	-251.276	-241.809
0.179325	-245.635		0.179825	-299.133		0.037225	-250.125	-240.276
0.180275	-228.216		0.180725	-278.424		0.037275	-249.079	-239.485
0.181075	-257.36		0.181525	-292.503		0.037325	-249.219	-239.489
0.181975	-251.946		0.182875	-282.695		0.037375	-249.247	-240.306
0.183325	-246.594		0.183725	-270.453		0.037425	-250.125	-241.946
0.184125	-240.144		0.184575	-279.418		0.037475	-251.301	-244.428
0.185025	-238.519		0.185575	-278.363		0.037525	-252.385	-247.673
0.185875	-268.84		0.186425	-291.921		0.037575	-253.762	-251.549
0.186975	-251.249		0.187525	-303.43		0.037625	-255.443	-255.835
0.188075	-268.784		0.188375	-272.735		0.037675	-257.065	-260.191
0.189025	-243.956		0.189725	-292.093		0.037725	-258.421	-264.353
0.190175	-262.707		0.190575	-276.986		0.037775	-259.816	-267.964
0.190975	-265.213		0.192025	-289.482		0.037825	-261.205	-270.729
0.192475	-272.949		0.192775	-278.845		0.037875	-262.59	-272.388
0.193175	-260.787		0.193625	-285.642		0.037925	-263.775	-272.818
0.194025	-261.814		0.194425	-278.603		0.037975	-264.947	-272.026
0.194975	-255.522		0.195125	-255.964		0.038025	-265.439	-270.189
0.195375	-253.299		0.195875	-276.048		0.038075	-266.224	-267.663
0.196325	-242.001		0.196825	-300.149		0.038125	-267.272	-264.911
0.197275	-263.469		0.197725	-292.08		0.038175	-267.942	-262.466
0.198175	-269.679		0.198475	-275.933		0.038225	-268.803	-260.838
0.199075	-245.106		0.199575	-272.657		0.038275	-269.862	-260.503
0.200025	-249.268		0.200575	-295.362		0.038325	-270.961	-261.76
0.201175	-265.442		0.201375	-266.493		0.038375	-272.482	-264.7
0.201925	-254.45		0.202625	-278.73		0.038425	-274.085	-269.23
0.203125	-266.55		0.203625	-283.11		0.038475	-275.661	-275.011
0.204175	-269.902		0.204725	-280.975		0.038525	-278.263	-281.522
0.205275	-274.184		0.205525	-275.277		0.038575	-280.43	-288.112
0.206125	-248.692		0.206775	-283.273		0.038625	-282.359	-294.08
0.206925	-282.865		0.207325	-289.448		0.038675	-283.789	-298.747
0.207725	-282.965		0.208025	-288.221		0.038725	-284.565	-301.556
0.208525	-252.434		0.209125	-309.218		0.038775	-285.127	-302.186
0.210225	-233.144		0.210775	-286.915		0.038825	-285.152	-300.555
0.211175	-258.645		0.211525	-275.21		0.038875	-284.884	-296.826
0.212025	-249.46		0.212575	-285.365		0.038925	-284.5	-291.443
0.213175	-232.22		0.213675	-307.447		0.038975	-283.955	-285.074
0.214175	-220.139		0.214625	-283.852		0.039025	-283.509	-278.492
0.215075	-240.738		0.215525	-282.377		0.039075	-282.968	-272.583
0.216025	-245.425		0.216875	-267.234		0.039125	-282.647	-268.087
0.217275	-249.065		0.217775	-294.83		0.039175	-281.402	-265.563
0.218225	-250.991		0.218625	-291.655		0.039225	-280.227	-265.369
0.219125	-244.384		0.219575	-278.59		0.039275	-281.117	-267.643
0.220025	-246.584		0.220525	-282.321		0.039325	-281.868	-271.945
0.220975	-249.603		0.221425	-283.785		0.039375	-282.393	-277.662
0.221875	-250.828		0.222275	-277.042		0.039425	-283.032	-284.154
0.222625	-261.156		0.223075	-289.773		0.039475	-283.491	-290.637
0.223625	-227.504		0.224275	-279.212		0.039525	-283.998	-296.258
0.224375	-279.119		0.224825	-284.726		0.039575	-284.254	-300.312
0.225325	-278.12		0.225675	-280.416		0.039625	-284.287	-302.248
0.226375	-244.164		0.226675	-248.187		0.039675	-284.19	-301.768
0.227025	-236.109		0.227575	-300.12		0.039725	-283.703	-298.867
0.228025	-247.046		0.228475	-295.092		0.039775	-283.041	-293.823
0.228975	-247.141		0.229575	-278.996		0.039825	-282.432	-287.183
0.230175	-262.93		0.230675	-288.516		0.039875	-281.443	-279.67
0.231275	-236.307		0.231825	-266.337		0.039925	-280.549	-272.104
0.231975	-264.412		0.232575	-306.533		0.039975	-279.52	-265.279
0.233075	-264.544		0.233475	-282.571		0.040025	-278.218	-259.958
0.233925	-258.228		0.234475	-292.984		0.040075	-276.851	-256.742
0.235275	-269.616		0.235575	-272.701		0.040125	-275.242	-255.871
0.236025	-258.125		0.236525	-296.21		0.040175	-274.355	-257.405
0.237075	-247.529		0.237475	-265.575		0.040225	-273.918	-261.141
0.237775	-259.667		0.238475	-302.223		0.040275	-273.518	-266.624
0.239175	-269.617		0.239675	-296.036		0.040325	-273.708	-273.204
0.240175	-256.856		0.240675	-282.672		0.040375	-275.106	-280.141
0.241175	-259.719		0.241675	-273.003		0.040425	-278.232	-286.665
0.242175	-255.96		0.242675	-279.316		0.040475	-279.873	-292.069
0.243175	-239.681		0.243725	-277.199		0.040525	-280.241	-295.797
0.244075	-267.188		0.244525	-283.224		0.040575	-280.216	-297.445
0.245025	-273.832		0.245125	-273.946		0.040625	-279.681	-296.873
0.245375	-273.043		0.245725	-277.257		0.040675	-278.83	-294.147
0.246325	-238.35		0.246775	-263.8		0.040725	-277.512	-289.534
0.247075	-256.445		0.247525	-277.632		0.040775	-275.975	-283.483
0.247925	-262.067		0.248425	-293.368		0.040825	-274.387	-276.559
0.248975	-250.181		0.249525	-278.564		0.040875	-272.488	-269.375
0.249825	-274.415		0.250475	-292.464		0.040925	-270.548	-262.536
0.250975	-283.017		0.251425	-289.721		0.040975	-268.742	-256.611
0.252075	-254.228		0.252375	-259.073		0.041025	-266.978	-252.032
0.252925	-243.201		0.253225	-246.98		0.041075	-265.32	-249.161
0.253425	-246.178		0.253975	-269.562		0.041125	-264.354	-248.103
0.254375	-249.286		0.254775	-282.504		0.041175	-263.696	-248.832
0.255325	-205.859		0.255875	-303.674		0.041225	-263.546	-251.172
0.256375	-242.888		0.256825	-276.176		0.041275	-263.79	-254.852
0.257325	-260.764		0.257775	-273.488		0.041325	-264.412	-259.476
0.258325	-244.81		0.258875	-270.683		0.041375	-265.488	-264.583
0.259275	-258.798		0.259675	-268.256		0.041425	-266.573	-269.71
0.260425	-254.628		0.260975	-269.325		0.041475	-267.779	-274.432
0.261375	-259.909		0.261875	-278.689		0.041525	-269.331	-278.392
0.262725	-252.86		0.263225	-274.406		0.041575	-270.778	-281.32
0.263575	-261.589		0.264025	-284.361		0.041625	-272.303	-283.049
0.264425	-257.035		0.264775	-286.174		0.041675	-273.187	-283.528
0.265225	-227.243		0.265725	-304.494		0.041725	-273.787	-282.842
0.266175	-245.677		0.266625	-278.37		0.041775	-274.43	-281.175
0.266825	-276.499		0.267375	-300.561		0.041825	-274.738	-278.795
0.268325	-272.559		0.268725	-292.101		0.041875	-274.556	-276.036
0.269175	-271.738		0.269525	-284.514		0.041925	-274.677	-273.258
0.269925	-272.331		0.270325	-280.36		0.041975	-274.433	-270.817
0.271175	-264.491		0.271625	-293.715		0.042025	-274.07	-268.998
0.272075	-233.541		0.272525	-300.301		0.042075	-273.638	-267.984
0.272975	-218.278		0.273475	-301.884		0.042125	-273.302	-267.844
0.273875	-249.694		0.274325	-277.268		0.042175	-272.914	-268.604
0.274775	-262.537		0.274975	-263.035		0.042225	-272.286	-270.065
0.275075	-262.994		0.275625	-284.355		0.042275	-271.99	-271.929
0.276075	-267.476		0.276375	-274.169		0.042325	-271.538	-273.844
0.276825	-253.903		0.277325	-286.513		0.042375	-270.947	-275.458
0.277825	-265.566		0.278125	-268.502		0.042425	-270.482	-276.472
0.278475	-265.959		0.278775	-267.864		0.042475	-270.299	-276.615
0.279125	-266.27		0.279575	-272.143		0.042525	-269.644	-275.783
0.280175	-250.27		0.280725	-274.895		0.042575	-269.265	-273.995
0.281125	-256.373		0.281675	-307.838		0.042625	-268.701	-271.353
0.282125	-252.623		0.282575	-286.384		0.042675	-268.097	-268.067
0.282975	-261.021		0.283425	-286.804		0.042725	-267.293	-264.52
0.283925	-264.204		0.284775	-279.549		0.042775	-265.836	-261.085
0.285175	-260.381		0.285625	-300.062		0.042825	-263.8	-258.121
0.286125	-238.808		0.286475	-260.165		0.042875	-262.419	-255.907
0.286875	-221.822		0.287475	-277.122		0.042925	-262.274	-254.623
0.287675	-275.315		0.287825	-276.027		0.042975	-262.335	-254.331
0.288275	-256.078		0.288725	-299.939		0.043025	-262.08	-255.06
0.289175	-222.321		0.289625	-316.178		0.043075	-261.584	-256.638
0.290125	-209.258		0.290575	-284.918		0.043125	-261.491	-258.752
0.291025	-234.588		0.291425	-255.221		0.043175	-261.349	-261.053
0.291575	-254.832		0.291875	-257.775		0.043225	-261.436	-263.183
0.292325	-241.852		0.292725	-254.382		0.043275	-261.673	-264.862
0.293025	-242.404		0.293525	-290.591		0.043325	-261.795	-265.876
0.293975	-249.376		0.294425	-281.265		0.043375	-261.869	-266.127
0.294825	-264.156		0.295025	-266.302		0.043425	-262.173	-265.617
0.295475	-242.726		0.295975	-276.123		0.043475	-262.353	-264.483
0.296325	-261.548		0.296725	-281.864		0.043525	-262.589	-262.996
0.297175	-256.416		0.297675	-283.442		0.043575	-262.82	-261.495
0.298275	-262.261		0.298875	-282.822		0.043625	-262.993	-260.321
0.299425	-223.889		0.299925	-282.656		0.043675	-263.298	-259.752
0.300325	-256.682		0.300725	-307.175		0.043725	-263.688	-259.978
0.301225	-233.603		0.301625	-308.212		0.043775	-263.787	-261.057
0.302075	-233.894		0.302475	-297.937		0.043825	-263.737	-262.856
0.302875	-252.433		0.303325	-311.488		0.043875	-263.539	-265.107
0.303825	-247.425		0.304575	-290.781		0.043925	-263.29	-267.444
0.305075	-239.766		0.305525	-301.477		0.043975	-263.022	-269.385
0.306025	-231.556		0.306475	-293.939		0.044025	-262.75	-270.429
0.306825	-273.723		0.307225	-296.85		0.044075	-262.361	-270.206
0.307625	-276.146		0.307925	-284.165		0.044125	-262.473	-268.591
0.308325	-263.27		0.308725	-287.479		0.044175	-262.341	-265.675
0.309075	-261.969		0.309475	-288.835		0.044225	-262.087	-261.767
0.309925	-223.231		0.310375	-296.038		0.044275	-262.221	-257.433
0.310875	-221.424		0.311625	-298.298		0.044325	-262.215	-253.371
0.312225	-269.543		0.312525	-281.511		0.044375	-262.715	-250.332
0.313025	-226.388		0.313525	-293.494		0.044425	-263.229	-248.979
0.313925	-252.663		0.314325	-285.141		0.044475	-263.742	-249.787
0.314875	-236.847		0.315625	-272.545		0.044525	-264.761	-252.951
0.316125	-246.51		0.316575	-283.665		0.044575	-266.064	-258.339
0.316975	-243.973		0.317425	-291.663		0.044625	-267.553	-265.491
0.317875	-236.613		0.318375	-285.548		0.044675	-268.763	-273.74
0.318725	-264.01		0.319125	-280.946		0.044725	-269.768	-281.959
0.319475	-264.478		0.319875	-283.939		0.044775	-270.961	-288.948
0.320275	-256.295		0.320625	-278.709		0.044825	-271.662	-293.729
0.321075	-233.529		0.321575	-291.281		0.044875	-272.343	-295.547
0.322025	-241.8		0.322575	-278.61		0.044925	-272.684	-293.948
0.323225	-251.201		0.323725	-273.83		0.044975	-272.655	-288.945
0.324075	-260.997		0.324525	-292.81		0.045025	-272.596	-281.066
0.324975	-254.975		0.325425	-290.364		0.045075	-271.487	-271.159
0.325875	-259.309		0.326275	-272.484		0.045125	-270.147	-260.471
0.326575	-267.25		0.326825	-270.341		0.045175	-268.204	-250.404
0.327275	-239.161		0.327775	-295.136		0.045225	-266.796	-242.378
0.328125	-269.487		0.328575	-313.305		0.045275	-265.861	-237.612
0.329075	-237.805		0.329525	-284.173		0.045325	-265.871	-236.928
0.329925	-258.956		0.330375	-285.447		0.045375	-266.552	-240.672
0.330925	-260.184		0.331575	-293.265		0.045425	-267.815	-248.599
0.332125	-270.26		0.332575	-284.686		0.045475	-269.669	-259.907
0.333125	-243.183		0.333575	-282.635		0.045525	-272.139	-273.29
0.334075	-228.809		0.334575	-321.522		0.045575	-274.271	-287.185
0.335075	-254.667		0.335475	-283.885		0.045625	-276.217	-299.847
0.335925	-249.982		0.336325	-279.511		0.045675	-277.572	-309.693
0.336825	-248.081		0.337425	-290.224		0.045725	-278.116	-315.313
0.338125	-236.076		0.338725	-268.287		0.045775	-277.623	-315.781
0.338975	-263.479		0.339475	-291.805		0.045825	-276.308	-310.82
0.339975	-236.928		0.340475	-309.264		0.045875	-274.361	-300.85
0.340975	-232.445		0.341375	-282.797		0.045925	-272.044	-286.911
0.341825	-248.269		0.342225	-267.284		0.045975	-268.745	-270.535
0.342425	-265.156		0.342925	-293.858		0.046025	-265.114	-253.537
0.343275	-281.626		0.343625	-297.729		0.046075	-262.688	-237.818
0.344125	-227.126		0.344525	-281.882		0.046125	-260.722	-225.138
0.345025	-202.879		0.345525	-272.206		0.046175	-259.105	-216.898
0.345875	-248.916		0.346325	-286.181		0.046225	-257.991	-213.969
0.346725	-261.715		0.347225	-290.228		0.046275	-257.146	-216.598
0.347525	-282.952		0.347925	-296.528		0.046325	-257.283	-224.39
0.349125	-240.831		0.349675	-275.272		0.046375	-258.09	-236.365
0.350025	-266.738		0.350475	-277.073		0.046425	-259.185	-251.1
0.350925	-270.281		0.351475	-277.188		0.046475	-263.056	-266.989
0.352075	-256.971		0.352475	-269.764		0.046525	-268.514	-282.335
0.353025	-238.198		0.353625	-305.646		0.046575	-272.068	-295.589
0.354125	-258.591		0.354575	-286.244		0.046625	-275.471	-305.623
0.355125	-245.941		0.355625	-282.645		0.046675	-278.98	-311.762
0.356125	-239.934		0.356625	-290.209		0.046725	-282.075	-313.777
0.357075	-245.291		0.357525	-281.527		0.046775	-284.662	-312.001
0.357925	-232.442		0.358425	-291.042		0.046825	-286.809	-307.17
0.358925	-228.239		0.359475	-288.637		0.046875	-288.307	-300.388
0.360525	-232.422		0.360975	-256.575		0.046925	-288.854	-292.873
0.361275	-244.453		0.361775	-288.817		0.046975	-289.18	-285.813
0.362225	-238.773		0.362725	-300.442		0.047025	-288.574	-280.241
0.363175	-249.946		0.363575	-280.239		0.047075	-288.16	-276.789
0.363925	-261.962		0.364325	-290.403		0.047125	-287.001	-275.712
0.364775	-260.291		0.365125	-280.841		0.047175	-285.577	-276.863
0.365525	-247.622		0.365975	-291.773		0.047225	-283.879	-279.701
0.366425	-233.962		0.366875	-295.858		0.047275	-282.687	-283.408
0.367325	-253.161		0.367675	-261.59		0.047325	-280.68	-286.986
0.367975	-255.776		0.368275	-264.141		0.047375	-278.881	-289.476
0.368775	-231.399		0.369375	-268.721		0.047425	-276.432	-290.04
0.369525	-267.896		0.370025	-279.281		0.047475	-273.863	-288.135
0.370975	-252.506		0.371475	-284.963		0.047525	-271.45	-283.605
0.371925	-251.756		0.372375	-286.791		0.047575	-268.569	-276.619
0.372825	-256.003		0.373225	-276.544		0.047625	-265.919	-267.74
0.373675	-260.352		0.373875	-261.991		0.047675	-263.241	-257.8
0.374225	-255.322		0.374675	-278.991		0.047725	-260.172	-247.81
0.375125	-245.134		0.375575	-297.141		0.047775	-257.615	-238.801
0.376075	-240.138		0.376575	-307.349		0.047825	-255.138	-231.683
0.377025	-258.27		0.377425	-277.131		0.047875	-253.279	-227.171
0.378025	-250.591		0.378725	-295.395		0.047925	-251.598	-225.672
0.379225	-271.588		0.379625	-277.389		0.047975	-250.676	-227.251
0.380025	-267.236		0.380525	-284.459		0.048025	-250.297	-231.671
0.381225	-247.245		0.382025	-275.115		0.048075	-250.684	-238.343
0.382175	-274.804		0.382725	-285.988		0.048125	-251.94	-246.458
0.383375	-236.368		0.383825	-261.932		0.048175	-253.85	-255.133
0.384175	-251.699		0.384625	-275.124		0.048225	-256.136	-263.479
0.384975	-260.052		0.385425	-284.081		0.048275	-258.673	-270.718
0.385875	-258.55		0.386125	-263.287		0.048325	-261.286	-276.278
0.386575	-240.073		0.387025	-273.084		0.048375	-264.117	-279.818
0.387375	-254.722		0.387825	-290.299		0.048425	-265.809	-281.279
0.388225	-260.302		0.388575	-292.721		0.048475	-267.292	-280.86
0.389125	-229.043		0.389625	-264.799		0.048525	-268.233	-278.9
0.389825	-262.622		0.390175	-268.554		0.048575	-268.663	-275.916
0.390525	-260.299		0.390975	-276.18		0.048625	-268.733	-272.473
0.391225	-271.441		0.391625	-290.415		0.048675	-268.641	-269.072
0.392125	-245.496		0.392575	-292.203		0.048725	-268.307	-266.141
0.393075	-247.042		0.393475	-269.359		0.048775	-267.693	-263.916
0.393675	-266.992		0.394175	-288.962		0.048825	-267.442	-262.495
0.394525	-279.583		0.394825	-288.707		0.048875	-267.283	-261.83
0.395425	-229.785		0.395825	-254.762		0.048925	-266.808	-261.765
0.396225	-240.749		0.396775	-274.813		0.048975	-266.413	-262.052
0.397225	-260.674		0.397575	-265.482		0.049025	-266.282	-262.508
0.398125	-240.511		0.398775	-289.629		0.049075	-266.294	-263.027
0.399375	-241.427		0.399875	-266.813		0.049125	-266.4	-263.541
0.400125	-262.898		0.400625	-290.588		0.049175	-266.681	-264.095
0.401125	-264.532		0.401525	-283.692		0.049225	-266.604	-264.781
0.401975	-251.792		0.402475	-278.114		0.049275	-267.16	-265.64
0.402925	-258.415		0.403925	-276.568		0.049325	-267.719	-266.803
0.404475	-271.009		0.404575	-271.191		0.049375	-268.099	-268.362
0.405025	-264.595		0.405625	-302.596		0.049425	-267.469	-270.312
0.406175	-265.496		0.406625	-289.606		0.049475	-268.229	-272.58
0.407225	-265.889		0.407725	-280.333		0.049525	-269.825	-274.945
0.408225	-257.59		0.408825	-292.786		0.049575	-270.499	-277.118
0.409175	-285.78		0.409425	-287.332		0.049625	-271.091	-278.78
0.409925	-270.329		0.410175	-272.963		0.049675	-271.009	-279.592
0.410725	-242.403		0.411225	-271.634		0.049725	-270.526	-279.255
0.411575	-266.258		0.411825	-267.998		0.049775	-269.727	-277.609
0.412175	-260.103		0.412575	-275.571		0.049825	-268.438	-274.66
0.413125	-232.812		0.413575	-273.629		0.049875	-267.071	-270.6
0.414025	-239.692		0.414475	-266.1		0.049925	-265.762	-265.744
0.414825	-250.961		0.415325	-273.361		0.049975	-264.146	-260.525
0.415775	-261.673		0.416425	-277.967		0.050025	-262.28	-255.49
0.416825	-269.002		0.417375	-297.153		0.050075	-261.28	-251.182
0.417825	-272.842		0.418275	-297.18		0.050125	-260.413	-248.094
0.418825	-264.761		0.419625	-283.936		0.050175	-259.974	-246.57
0.420075	-268.411		0.420525	-286.451		0.050225	-259.768	-246.793
0.420925	-274.288		0.421325	-285.238		0.050275	-259.778	-248.756
0.422425	-249.757		0.422875	-265.81		0.050325	-260.01	-252.205
0.423475	-245.53		0.424225	-280.522		0.050375	-260.14	-256.688
0.424675	-269.251		0.424925	-271.457		0.050425	-260.669	-261.586
0.425325	-262.826		0.425825	-284.71		0.050475	-260.846	-266.35
NaN	NaN		NaN	NaN		0.050525	-261.277	-270.433
NaN	NaN		0.427625	-274.912		0.050575	-261.499	-273.313
0.428025	-261.892		0.428425	-275.333		0.050625	-261.274	-274.612
0.429025	-233.698		0.429625	-300.514		0.050675	-261.142	-274.146
0.430125	-259.9		0.430525	-285.496		0.050725	-260.759	-271.924
0.430975	-262.476		0.431325	-279.875		0.050775	-260.01	-268.147
0.431875	-245.15		0.432475	-273.461		0.050825	-258.748	-263.195
0.433125	-266.901		0.433625	-276.611		0.050875	-257.809	-257.567
0.434025	-272.246		0.434325	-277.177		0.050925	-256.968	-251.843
0.435025	-241.97		0.435625	-255.045		0.050975	-255.805	-246.591
0.436025	-252.014		0.436675	-275.801		0.051025	-254.612	-242.342
0.437075	-267.009		0.437425	-273.207		0.051075	-253.29	-239.483
0.437925	-261.214		0.438525	-285.572		0.051125	-252.748	-238.257
0.439825	-241.571		0.440725	-265.856		0.051175	-252.404	-238.731
0.441225	-256.719		0.441725	-274.583		0.051225	-252.352	-240.817
0.442075	-265.655		0.442575	-290.345		0.051275	-252.826	-244.29
0.443175	-253.905		0.444025	-276.896		0.051325	-254.07	-248.811
0.444525	-264.306		0.445525	-285.716		0.051375	-255.679	-253.968
0.446025	-265.71		0.446425	-281.59		0.051425	-257.284	-259.338
0.446925	-246.553		0.447475	-282.774		0.051475	-258.873	-264.5
0.447875	-269.32		0.448675	-291.871		0.051525	-260.764	-269.072
0.449925	-264.387		0.450375	-277.843		0.051575	-262.378	-272.767
0.450875	-260.372		0.451525	-277.676		0.051625	-263.856	-275.36
0.452025	-265.466		0.452475	-279.938		0.051675	-265.084	-276.775
0.453025	-241.28		0.453625	-276.55		0.051725	-265.921	-276.99
0.454175	-256.504		0.454575	-270.164		0.051775	-266.659	-276.069
0.455025	-250.055		0.455525	-276.338		0.051825	-267.071	-274.176
0.456125	-247.885		0.456875	-280.558		0.051875	-267.093	-271.554
0.457325	-260.968		0.457675	-277.799		0.051925	-267.037	-268.448
0.458125	-225.688		0.458625	-296.06		0.051975	-266.659	-265.19
0.459125	-242.663		0.459425	-254.147		0.052025	-266.511	-262.126
0.459825	-234.284		0.460575	-288.385		0.052075	-266.434	-259.576
0.461125	-240.794		0.461525	-279.39		0.052125	-266.19	-257.834
0.461975	-235.695		0.462375	-278.485		0.052175	-266.115	-257.116
0.462775	-243.889		0.463225	-291.216		0.052225	-266.342	-257.585
0.463625	-260.228		0.463975	-279.706		0.052275	-266.368	-259.242
0.464375	-253.524		0.464775	-284.322		0.052325	-266.552	-261.993
0.465225	-239.377		0.466275	-284.094		0.052375	-266.982	-265.644
0.466625	-273.18		0.467025	-285.923		0.052425	-267.476	-269.738
0.467475	-266.933		0.467725	-273.8		0.052475	-267.852	-273.797
0.468125	-253.127		0.468575	-288.244		0.052525	-268.079	-277.365
0.468975	-265.639		0.469375	-294.466		0.052575	-268.529	-279.97
0.470025	-238.675		0.470825	-278.663		0.052625	-269.042	-281.235
0.471275	-257.158		0.471625	-271.098		0.052675	-269.104	-280.907
0.472075	-249.145		0.472475	-261.852		0.052725	-269.249	-278.908
0.472875	-251.109		0.473525	-283.218		0.052775	-269.218	-275.379
0.474125	-267.013		0.474725	-283.581		0.052825	-268.965	-270.655
0.475925	-249.36		0.476725	-290.757		0.052875	-268.529	-265.195
0.477175	-268.339		0.477575	-291.342		0.052925	-267.711	-259.572
0.478075	-259.773		0.478525	-281.026		0.052975	-265.951	-254.472
0.479325	-263.403		0.479825	-285.083		0.053025	-264.095	-250.602
0.480275	-246.038		0.480775	-285.051		0.053075	-264.398	-248.558
0.481125	-263.935		0.481575	-288.802		0.053125	-265.023	-248.727
0.482025	-264.077		0.482225	-268.257		0.053175	-265.427	-251.266
0.482725	-240.203		0.483225	-266.478		0.053225	-266.458	-256.042
0.483375	-265.857		0.483825	-285.316		0.053275	-267.851	-262.645
0.484325	-243.734		0.484775	-274.899		0.053325	-270.297	-270.434
0.485125	-261.731		0.485575	-282.527		0.053375	-272.827	-278.594
0.486075	-252.133		0.486575	-276.323		0.053425	-275.522	-286.229
0.487075	-235.25		0.487575	-282.964		0.053475	-277.954	-292.496
0.487975	-247.498		0.488425	-278.022		0.053525	-279.721	-296.701
0.488925	-240.228		0.489675	-270.449		0.053575	-280.613	-298.4
0.490275	-244.11		0.491025	-290.894		0.053625	-280.954	-297.466
0.491725	-274.864		0.492125	-288.191		0.053675	-280.873	-294.102
0.492575	-269.5		0.492925	-280.252		0.053725	-280.286	-288.834
0.493375	-253.388		0.493875	-304.332		0.053775	-279.673	-282.458
0.494375	-275.443		0.494525	-277.271		0.053825	-279.378	-275.916
0.495075	-245.429		0.495625	-276.719		0.053875	-279.049	-270.177
0.496225	-254.438		0.496775	-278.429		0.053925	-279.612	-266.1
0.497325	-245.79		0.498375	-282.272		0.053975	-281.187	-264.32
0.498875	-262.375		0.499925	-288.038		0.054025	-282.545	-265.161
0.500475	-248.651		0.500975	-270.844		0.054075	-283.351	-268.586
0.501125	-269.803		0.501675	-296.777		0.054125	-283.9	-274.179
0.502225	-267.606		0.502675	-277.348		0.054175	-284.665	-281.249
0.503175	-260.453		0.503625	-277.029		0.054225	-285.434	-288.889
0.504025	-263.81		0.504375	-269.575		0.054275	-285.787	-296.088
0.504625	-264.763		0.505075	-291.971		0.054325	-286.167	-301.906
0.505575	-245.087		0.506025	-289.374		0.054375	-286.41	-305.562
0.506425	-248.516		0.506825	-285.123		0.054425	-286.665	-306.583
0.507225	-233.324		0.507675	-297.737		0.054475	-286.38	-304.847
0.508125	-217.697		0.508575	-307.151		0.054525	-286.011	-300.578
0.509025	-249.357		0.509525	-290.563		0.054575	-285.394	-294.333
0.509825	-283.184		0.510175	-289.943		0.054625	-284.588	-286.919
0.511275	-261.877		0.511525	-264.55		0.054675	-283.615	-279.283
0.511925	-255.593		0.512425	-281.648		0.054725	-282.311	-272.356
0.513175	-236.257		0.513775	-296.436		0.054775	-281.032	-266.905
0.514225	-248.713		0.514675	-295.376		0.054825	-279.343	-263.469
0.515075	-259.002		0.515475	-303.653		0.054875	-277.69	-262.243
0.516025	-244.09		0.516425	-267.068		0.054925	-276.282	-263.091
0.517275	-248.402		0.517775	-268.199		0.054975	-274.397	-265.567
0.518175	-255.731		0.519025	-273.916		0.055025	-272.623	-268.974
0.519525	-247.603		0.520025	-289.306		0.055075	-271.424	-272.546
0.520425	-264.853		0.520725	-273.733		0.055125	-270.36	-275.501
0.521175	-247.559		0.521725	-287.161		0.055175	-269.496	-277.21
0.522275	-257.85		0.522525	-261.924		0.055225	-268.857	-277.245
0.523025	-256.159		0.523825	-287.439		0.055275	-268.371	-275.493
0.524275	-249.588		0.524675	-292.365		0.055325	-268.495	-272.161
0.525125	-234.358		0.525575	-280.752		0.055375	-268.337	-267.762
0.525925	-261.307		0.526275	-272.062		0.055425	-268.465	-263.034
0.526575	-261.538		0.526975	-290.971		0.055475	-268.699	-258.812
0.527425	-234.217		0.527925	-294.239		0.055525	-269.063	-255.884
0.528275	-262.874		0.528725	-296.397		0.055575	-269.322	-254.903
0.529225	-240.62		0.529725	-261.672		0.055625	-269.984	-256.219
0.530125	-246.419		0.530725	-314.98		0.055675	-270.31	-259.836
0.531225	-258.822		0.531625	-298.809		0.055725	-270.726	-265.387
0.532075	-232.349		0.532575	-318.443		0.055775	-271.051	-272.176
0.533025	-242.897		0.533525	-286.593		0.055825	-271.541	-279.258
0.533925	-263.31		0.534725	-293.695		0.055875	-271.402	-285.58
0.535275	-270.831		0.535725	-289.627		0.055925	-271.466	-290.14
0.536225	-257.556		0.536725	-275.981		0.055975	-271.592	-292.18
0.537525	-252.174		0.537825	-253.397		0.056025	-271.664	-291.266
0.538025	-252.564		0.538675	-278.599		0.056075	-271.965	-287.332
0.539175	-246.725		0.539575	-269.066		0.056125	-272.05	-280.798
0.540075	-232.306		0.540725	-307.776		0.056175	-271.972	-272.453
0.541225	-249.917		0.541575	-271.62		0.056225	-271.705	-263.523
0.542075	-217.991		0.542475	-253.985		0.056275	-271.438	-255.346
0.542875	-228.784		0.543325	-273.378		0.056325	-271.286	-249.135
0.543875	-216.648		0.544675	-289.379		0.056375	-270.89	-245.905
0.545175	-225.497		0.545625	-293.248		0.056425	-270.293	-246.253
0.546125	-202.905		0.546625	-298.539		0.056475	-269.788	-250.234
0.547075	-231.632		0.547525	-286.643		0.056525	-270.738	-257.422
0.548025	-238.934		0.548575	-280.077		0.056575	-271.661	-267.062
0.548975	-265.866		0.549375	-276.177		0.056625	-272.389	-277.995
0.549625	-274.323		0.550025	-280.763		0.056675	-274.579	-288.8
0.550375	-274.658		0.550825	-300.247		0.056725	-277.567	-298.116
0.551225	-265.816		0.551675	-328.565		0.056775	-279.443	-304.714
0.552175	-236.747		0.552575	-304.383		0.056825	-280.769	-307.715
0.553075	-208.73		0.553575	-289.794		0.056875	-281.245	-306.739
0.553975	-261.247		0.554375	-275.731		0.056925	-281.348	-301.944
0.554775	-262.63		0.555525	-279.185		0.056975	-280.619	-293.922
0.556125	-262.59		0.556475	-269.635		0.057025	-279.312	-283.728
0.557025	-232.579		0.557575	-290.011		0.057075	-278.13	-272.632
0.558075	-238.015		0.558575	-279.306		0.057125	-276.409	-261.96
0.559025	-249.771		0.559575	-307.982		0.057175	-274.155	-253.302
0.560225	-275.806		0.560375	-276.189		0.057225	-272.775	-247.756
0.560775	-273.397		0.561325	-282.656		0.057275	-271.951	-245.941
0.561825	-268.919		0.562225	-283.393		0.057325	-271.707	-248.1
0.562825	-229.481		0.563275	-256.496		0.057375	-272.302	-253.909
0.563525	-253.18		0.563975	-268.326		0.057425	-273.32	-262.586
0.564275	-260.553		0.564675	-273.936		0.057475	-274.764	-272.991
0.565025	-264.217		0.565425	-286.005		0.057525	-276.484	-283.776
0.565925	-247.761		0.566825	-276.793		0.057575	-278.704	-293.583
0.567275	-258.567		0.567675	-274.759		0.057625	-280.29	-301.234
0.568075	-253.16		0.568575	-311.45		0.057675	-282.027	-305.886
0.569125	-238.812		0.569975	-298.905		0.057725	-283.301	-307.143
0.570375	-275.765		0.570725	-298.977		0.057775	-284.116	-305.045
0.571225	-248.54		0.571575	-285.551		0.057825	-284.523	-300.11
0.571975	-235.509		0.572475	-311.118		0.057875	-284.087	-293.165
0.572925	-256.997		0.573375	-288.672		0.057925	-283.45	-285.295
0.573725	-278.248		0.573875	-278.511		0.057975	-282.367	-277.621
0.574275	-266.137		0.574725	-295.696		0.058025	-281.274	-271.207
0.575225	-242.771		0.575675	-277.179		0.058075	-280.539	-266.804
0.576075	-255.716		0.576425	-263.979		0.058125	-279.87	-264.818
0.577075	-251.912		0.577675	-270.998		0.058175	-279.105	-265.247
0.578125	-235.12		0.578675	-321.404		0.058225	-278.333	-267.719
0.579175	-255.607		0.579625	-288.612		0.058275	-277.699	-271.589
0.580175	-239.668		0.580675	-261.936		0.058325	-277.029	-276.016
0.580975	-253.874		0.581525	-315.204		0.058375	-276.287	-280.11
0.581975	-255.798		0.582425	-298.149		0.058425	-275.27	-283.117
0.582875	-248.774		0.583375	-287.51		0.058475	-274.03	-284.437
0.584075	-254.775		0.584575	-266.362		0.058525	-272.769	-283.759
0.585125	-235.373		0.585625	-272.067		0.058575	-271.324	-281.097
0.586075	-250.09		0.586675	-284.015		0.058625	-269.662	-276.765
0.587575	-265.54		0.587825	-266.643		0.058675	-268.387	-271.276
0.588275	-254.867		0.588675	-270.669		0.058725	-266.788	-265.27
0.589125	-247.419		0.589625	-297.253		0.058775	-265.593	-259.451
0.590025	-275.719		0.590425	-312.377		0.058825	-264.325	-254.429
0.591025	-231.85		0.591525	-263.96		0.058875	-263.152	-250.675
0.591925	-253.975		0.592525	-280.01		0.058925	-262.239	-248.492
0.592975	-264.017		0.593475	-293.2		0.058975	-261.599	-247.953
0.593975	-258.028		0.594675	-280.687		0.059025	-260.176	-248.907
0.595375	-267.982		0.595725	-276.928		0.059075	-259.479	-251.054
0.596125	-260.505		0.596575	-289.06		0.059125	-259.985	-253.989
0.597075	-231.569		0.597575	-290.233		0.059175	-260.907	-257.315
0.598075	-247.497		0.598925	-269.657		0.059225	-261.871	-260.687
0.599275	-262.127		0.599775	-296.207		0.059275	-263.302	-263.828
0.600225	-236.878		0.600675	-296.255		0.059325	-264.981	-266.622
0.601125	-228.649		0.601625	-307.268		0.059375	-266.868	-269.09
0.602075	-265.434		0.602425	-289.137		0.059425	-268.75	-271.395
0.602875	-268.806		0.603325	-281.255		0.059475	-270.554	-273.629
0.603525	-280.536		0.603725	-281.392		0.059525	-272.701	-275.904
0.604125	-274.432		0.604625	-293.727		0.059575	-274.347	-278.338
0.605075	-267.927		0.605475	-281.362		0.059625	-275.651	-280.909
0.605975	-255.65		0.606625	-276.955		0.059675	-277.142	-283.526
0.607175	-261.15		0.607625	-283.339		0.059725	-278.308	-285.937
0.608125	-260.721		0.608425	-265.361		0.059775	-278.52	-287.86
0.608775	-257.167		0.609175	-275.068		0.059825	-278.48	-288.968
0.609575	-260.473		0.609875	-269.551		0.059875	-278.822	-288.986
0.610325	-243.296		0.610775	-287.554		0.059925	-279.403	-287.755
0.611225	-240.776		0.611725	-292.013		0.059975	-279.73	-285.302
0.612225	-262.024		0.612725	-280.391		0.060025	-279.278	-281.831
0.613225	-247.964		0.613725	-287.665		0.060075	-278.661	-277.677
0.614225	-244.181		0.614725	-285.797		0.060125	-277.691	-273.344
0.615125	-263.504		0.615525	-294.121		0.060175	-276.369	-269.403
0.616125	-229.873		0.616675	-265.908		0.060225	-275.168	-266.396
0.616975	-260.994		0.617525	-279.269		0.060275	-274.211	-264.767
0.618225	-259.844		0.618625	-264.325		0.060325	-273.521	-264.758
0.619125	-235.297		0.619675	-317.476		0.060375	-272.883	-266.36
0.620175	-208.329		0.620725	-304.202		0.060425	-272.623	-269.138
0.621125	-259.258		0.621525	-297.063		0.060475	-272.292	-272.804
0.621975	-265.669		0.622425	-298.54		0.060525	-271.939	-276.789
0.623025	-242.626		0.623625	-261.522		0.060575	-271.531	-280.189
0.624225	-251.438		0.624925	-274.906		0.060625	-270.685	-282.182
0.625325	-262.614		0.625725	-273.844		0.060675	-269.445	-282.139
0.626125	-251.341		0.626625	-286.589		0.060725	-268.32	-279.742
0.627075	-263.123		0.627625	-288.316		0.060775	-266.909	-275.037
0.628425	-258.077		0.628825	-269.976		0.060825	-265.32	-268.447
0.629225	-255.905		0.629675	-282.927		0.060875	-263.967	-260.667
0.630125	-256.167		0.630475	-267.945		0.060925	-262.34	-252.556
0.631375	-252.242		0.631825	-273.5		0.060975	-261.165	-245.318
0.632175	-253.673		0.632625	-318.382		0.061025	-260.258	-240.016
0.633175	-230.46		0.633575	-285.305		0.061075	-260.117	-237.454
0.634025	-250.535		0.634475	-279.595		0.061125	-260.078	-238.095
0.635175	-254.387		0.635725	-273.972		0.061175	-260.794	-241.981
0.636175	-245.507		0.636775	-278.619		0.061225	-261.599	-248.703
0.637525	-262.771		0.637775	-264.671		0.061275	-262.77	-257.446
0.638275	-243.147		0.638775	-285.701		0.061325	-264.19	-267.121
0.639225	-242.535		0.639625	-277.168		0.061375	-265.723	-276.5
0.640025	-239.202		0.640475	-282.42		0.061425	-267.243	-284.413
0.640925	-247.082		0.641375	-267.973		0.061475	-268.662	-289.882
0.642225	-244.034		0.642675	-268.043		0.061525	-269.739	-292.262
0.643125	-223.844		0.643675	-278.14		0.061575	-270.583	-291.361
0.643975	-266.449		0.644875	-291.072		0.061625	-271.329	-287.43
0.645375	-258.407		0.645775	-282.967		0.061675	-271.497	-281.142
0.646175	-260.414		0.646525	-274.367		0.061725	-271.752	-273.497
0.646975	-223.626		0.647425	-323.845		0.061775	-271.573	-265.63
0.647925	-205.39		0.648475	-311.113		0.061825	-271.281	-258.712
0.649025	-250.653		0.649775	-280.678		0.061875	-270.98	-253.76
0.650175	-266.466		0.650575	-291.201		0.061925	-270.915	-251.454
0.651075	-244.832		0.651625	-291.386		0.061975	-270.583	-252.118
0.652525	-248.524		0.653725	-290.304		0.062025	-270.594	-255.602
0.654275	-252.009		0.654675	-268.646		0.062075	-271.011	-261.386
0.655125	-254.707		0.655775	-305.655		0.062125	-271.504	-268.631
0.656275	-283.312		0.656675	-293.331		0.062175	-272.38	-276.327
0.657025	-286.992		0.657375	-299.459		0.062225	-273.053	-283.424
0.657975	-259.421		0.658325	-264.974		0.062275	-274.225	-289.029
0.658425	-264.726		0.658925	-289.041		NaN	NaN	NaN
0.658975	-288.928		0.659025	-289.215		NaN	NaN	NaN
0.659375	-248.678		0.659775	-289.712		NaN	NaN	NaN
0.660225	-218.708		0.660675	-313.827		NaN	NaN	NaN
0.661175	-218.185		0.661625	-283.178		NaN	NaN	NaN
0.661975	-260.743		0.662425	-297.316		NaN	NaN	NaN
0.663325	-248.291		0.663775	-260.401		NaN	NaN	NaN
0.664025	-256.46		0.664475	-282.767		NaN	NaN	NaN
0.664975	-251.363		0.665425	-271.245		NaN	NaN	NaN
0.665525	-270.734		0.665975	-288.645		NaN	NaN	NaN
0.666425	-245.65		0.666825	-292.569		NaN	NaN	NaN
0.667275	-210.101		0.667725	-308.317		NaN	NaN	NaN
0.668225	-240.481		0.668625	-274.577		NaN	NaN	NaN
0.668925	-264.806		0.669275	-272.583		NaN	NaN	NaN
0.669575	-264.377		0.669925	-275.353		NaN	NaN	NaN
0.670325	-257.024		0.670775	-296.749		NaN	NaN	NaN
0.671225	-252.53		0.671675	-287.043		NaN	NaN	NaN
0.672125	-265.276		0.673075	-290.431		NaN	NaN	NaN
0.673475	-272.017		0.673875	-284.324		NaN	NaN	NaN
0.674375	-246.715		0.674875	-277.017		NaN	NaN	NaN
0.675375	-265.845		0.676025	-290.711		NaN	NaN	NaN
0.676575	-252.338		0.676925	-263.608		NaN	NaN	NaN
0.677375	-240.504		0.677875	-282.41		NaN	NaN	NaN
0.678275	-265.89		0.678675	-293.652		NaN	NaN	NaN
0.679175	-241.777		0.679675	-278.142		NaN	NaN	NaN
0.680025	-264.212		0.680375	-273.739		NaN	NaN	NaN
0.680825	-248.926		0.681375	-281.106		NaN	NaN	NaN
0.681725	-274.346		0.682375	-291.854		NaN	NaN	NaN
0.682975	-265.922		0.683475	-295.955		NaN	NaN	NaN
0.683925	-262.79		0.684525	-308.292		NaN	NaN	NaN
0.685975	-247.439		0.686525	-280.907		NaN	NaN	NaN
0.687025	-235.32		0.687525	-276.338		NaN	NaN	NaN
0.687975	-252.311		0.688425	-263.249		NaN	NaN	NaN
0.689075	-258.794		0.689675	-308.365		NaN	NaN	NaN
0.690175	-247.764		0.690625	-297.737		NaN	NaN	NaN
0.691125	-244.478		0.691625	-269.959		NaN	NaN	NaN
0.692025	-264.409		0.692675	-298.101		NaN	NaN	NaN
0.693225	-249.719		0.693575	-272.244		NaN	NaN	NaN
0.694025	-228.372		0.694525	-298.881		NaN	NaN	NaN
0.694925	-253.192		0.695325	-290.007		NaN	NaN	NaN
0.695825	-236.918		0.696425	-299.341		NaN	NaN	NaN
0.697225	-256.835		0.697625	-268.75		NaN	NaN	NaN
0.698175	-230.022		0.699125	-279.577		NaN	NaN	NaN
0.699225	-279.505		0.699675	-289.114		NaN	NaN	NaN
0.700225	-239.733		0.700725	-275.759		NaN	NaN	NaN
0.701175	-241.243		0.701625	-273.974		NaN	NaN	NaN
0.702175	-241.071		0.702775	-293.48		NaN	NaN	NaN
0.703225	-238.898		0.703675	-308.703		NaN	NaN	NaN
0.704125	-201.8		0.704625	-313.59		NaN	NaN	NaN
0.705075	-237.216		0.705525	-293.83		NaN	NaN	NaN
0.705975	-233.265		0.706475	-285.343		NaN	NaN	NaN
0.706975	-248.676		0.707475	-281.609		NaN	NaN	NaN
0.707975	-236.53		0.708475	-291.605		NaN	NaN	NaN
0.708975	-250.648		0.709375	-284.069		NaN	NaN	NaN
0.709925	-248.21		0.710875	-286.308		NaN	NaN	NaN
0.711325	-255.633		0.711725	-291.598		NaN	NaN	NaN
0.712225	-248.189		0.712675	-283.135		NaN	NaN	NaN
0.713175	-240.68		0.713825	-280.287		NaN	NaN	NaN
0.714325	-244.282		0.714775	-298.63		NaN	NaN	NaN
0.715275	-215.12		0.715725	-306.007		NaN	NaN	NaN
0.716175	-234.884		0.716625	-283.471		NaN	NaN	NaN
0.717025	-248.73		0.717475	-277.347		NaN	NaN	NaN
NaN	NaN		NaN	NaN		NaN	NaN	NaN
NaN	NaN		NaN	NaN		NaN	NaN	NaN
NaN	NaN		NaN	NaN		NaN	NaN	NaN
NaN	NaN		NaN	NaN		NaN	NaN	NaN
NaN	NaN		NaN	NaN		NaN	NaN	NaN
NaN	NaN		NaN	NaN		NaN	NaN	NaN
NaN	NaN		NaN	NaN		NaN	NaN	NaN
NaN	NaN		NaN	NaN		NaN	NaN	NaN
0.724325	-255.403		0.724975	-294.816		NaN	NaN	NaN
0.725475	-259.205		0.725875	-269.351		NaN	NaN	NaN
0.726275	-256.026		0.726825	-287.131		NaN	NaN	NaN
0.727375	-257.434		0.727875	-293.875		NaN	NaN	NaN
0.728375	-250.491		0.728825	-307.166		NaN	NaN	NaN
0.729275	-238.217		0.729725	-286.429		NaN	NaN	NaN
0.730175	-234.952		0.730675	-279.154		NaN	NaN	NaN
0.731275	-253.041		0.731925	-287.199		NaN	NaN	NaN
0.732375	-254.49		0.732825	-292.532		NaN	NaN	NaN
0.733275	-241.091		0.733775	-306.133		NaN	NaN	NaN
0.734275	-249.818		0.734675	-270.559		NaN	NaN	NaN
0.735025	-261.842		0.735625	-287.542		NaN	NaN	NaN
0.736525	-235.035		0.737025	-265.236		0.066425	-242.587	-218.996
0.737425	-245.174		0.737875	-272.788		0.066475	-244.121	-223.331
0.738325	-238.547		0.738825	-290.551		0.066525	-246.204	-231.083
0.739275	-238.115		0.739775	-273.707		0.066575	-248.261	-241.579
0.740675	-244.733		0.741125	-271.629		0.066625	-250.075	-253.705
0.741575	-228.548		0.742075	-289.158		0.066675	-252.346	-265.991
0.742375	-269.878		0.742775	-312.789		0.066725	-253.928	-276.902
0.743325	-216.154		0.743825	-295.371		0.066775	-256.217	-285.103
0.744325	-254.272		0.744725	-274.437		0.066825	-258.02	-289.571
0.745225	-235.751		0.745775	-267.256		0.066875	-259.529	-289.799
0.746075	-258.488		0.746675	-288.214		0.066925	-261.231	-285.815
0.748225	-239.546		0.748925	-280.059		0.066975	-263.223	-278.264
0.749425	-249.42		0.749975	-286.382		0.067025	-264.357	-268.286
0.750375	-268.348		0.750725	-279.825		0.067075	-264.965	-257.328
0.751225	-251.441		0.751675	-267.519		0.067125	-264.288	-247.03
0.752075	-257.132		0.752375	-260.908		0.067175	-260.011	-238.943
0.753375	-231.072		0.753875	-275.315		0.067225	-260.947	-234.249
0.754325	-226.524		0.754775	-292.548		0.067275	-261.699	-233.695
0.755225	-240.129		0.755625	-273.371		0.067325	-261.653	-237.432
0.756075	-238.083		0.756825	-282.63		0.067375	-262.637	-245.009
0.757325	-247.051		0.757825	-310.267		0.067425	-264.535	-255.535
0.758325	-236.394		0.758775	-290.541		0.067475	-266.782	-267.738
0.759175	-258.353		0.759525	-272.882		0.067525	-269.616	-280.127
0.760325	-235.537		0.760875	-290.941		0.067575	-272.824	-291.175
0.761325	-246.628		0.761775	-300.092		0.067625	-275.39	-299.656
0.762225	-226.125		0.762675	-270.429		0.067675	-277.902	-304.649
0.763075	-246.934		0.763425	-256.008		0.067725	-279.857	-305.821
0.763775	-247.143		0.764875	-275.57		0.067775	-281.091	-303.339
0.765525	-255.119		0.765875	-260.11		0.067825	-281.389	-297.861
0.766125	-258.896		0.766975	-299.524		0.067875	-281.196	-290.411
0.768075	-247.617		0.768625	-276.602		0.067925	-279.813	-282.173
0.769175	-258.714		0.769725	-272.768		0.067975	-277.877	-274.323
0.770225	-257.179		0.770675	-273.125		0.068025	-275.626	-267.825
0.771075	-261.338		0.771525	-284.992		0.068075	-274.258	-263.319
0.772025	-245.606		0.772575	-277.714		0.068125	-272.729	-261.051
0.773275	-244.214		0.773975	-281.675		0.068175	-271.468	-260.874
0.774525	-270.577		0.775025	-277.235		0.068225	-270.075	-262.257
0.775475	-268.96		0.775825	-274.867		0.068275	-268.45	-264.441
0.776325	-262.178		0.776725	-271.201		0.068325	-267.205	-266.563
0.777075	-265.924		0.777975	-290.257		0.068375	-265.938	-267.88
0.778525	-258.666		0.778925	-273.253		0.068425	-264.871	-267.844
0.779325	-256.528		0.779725	-280.829		0.068475	-263.958	-266.244
0.780225	-252.428		0.780675	-272.877		0.068525	-263.045	-263.226
0.781025	-268.196		0.781725	-276.667		0.068575	-262.131	-259.284
0.782225	-248.594		0.782725	-304.499		0.068625	-261.702	-255.159
0.783175	-262.504		0.783625	-320.294		0.068675	-262.123	-251.694
0.784125	-251.649		0.784525	-284.848		0.068725	-262.798	-249.715
0.784975	-268.348		0.785175	-269.523		0.068775	-263.318	-249.841
0.785525	-265.405		0.785975	-273.927		0.068825	-264.153	-252.375
0.786125	-273.805		0.786575	-287.975		0.068875	-265.188	-257.234
0.787125	-245.807		0.787725	-280.097		0.068925	-266.218	-263.941
0.788475	-241.818		0.788975	-284.962		0.068975	-267.502	-271.669
0.789425	-257.505		0.789775	-271.944		0.069025	-269.124	-279.427
0.790275	-254.119		0.790575	-258.678		0.069075	-270.717	-286.106
0.790775	-257.711		0.791775	-285.8		0.069125	-272.327	-290.711
0.792325	-242.663		0.792775	-292.782		0.069175	-273.434	-292.578
0.793175	-255.136		0.793625	-288.758		0.069225	-274.551	-291.438
0.794125	-236.556		0.794625	-274.119		0.069275	-275.141	-287.491
0.795175	-242.425		0.795675	-264.007		0.069325	-275.203	-281.385
0.796125	-238.762		0.796625	-282.72		0.069375	-274.91	-274.107
0.797175	-214.691		0.797675	-275.409		0.069425	-274.334	-266.865
0.798125	-238.456		0.798675	-294.941		0.069475	-273.889	-260.871
0.799075	-274.317		0.799575	-308.958		0.069525	-273.298	-257.102
0.800075	-283.007		0.800625	-293.375		0.069575	-272.815	-256.233
0.801525	-267.019		0.802025	-289.829		0.069625	-272.486	-258.441
0.802475	-275.486		0.802725	-277.711		0.069675	-272.074	-263.387
0.803225	-259.525		0.803675	-285.437		0.069725	-272.347	-270.26
0.804175	-235.619		0.804675	-293.546		0.069775	-272.162	-277.936
0.805175	-235.781		0.805725	-289.631		0.069825	-272.596	-285.049
0.806175	-251.955		0.806675	-295.233		0.069875	-272.639	-290.25
0.807175	-249.572		0.807725	-302.581		0.069925	-272.627	-292.486
0.808375	-245.524		0.808825	-261.227		0.069975	-272.546	-291.175
0.809125	-253.723		0.809775	-300.783		0.070025	-272.386	-286.297
0.810625	-250.255		0.811125	-276.6		0.070075	-271.98	-278.424
0.811575	-260.792		0.811925	-267.362		0.070125	-271.244	-268.649
0.812275	-260.235		0.812675	-278.832		0.070175	-270.318	-258.47
0.813175	-232.768		0.813675	-290.919		0.070225	-269.594	-249.489
0.814125	-268.911		0.815175	-304.235		0.070275	-268.764	-243.21
0.816125	-252.388		0.816725	-278.217		0.070325	-268.392	-240.811
0.817425	-269.883		0.817925	-282.058		0.070375	-268.444	-242.926
0.818475	-237.879		0.818875	-280.2		0.070425	-268.744	-249.535
0.819375	-218.753		0.819875	-277.795		0.070475	-265.708	-259.912
0.820175	-265.761		0.820525	-280.325		0.070525	-268.021	-272.761
0.820975	-246.358		0.821525	-288.219		0.070575	-273.818	-286.32
0.822275	-250.554		0.822775	-293.956		0.070625	-276.614	-298.651
0.823275	-242.719		0.823725	-298.262		0.070675	-277.319	-307.878
0.824175	-251.953		0.824575	-274.215		0.070725	-276.944	-312.477
0.824925	-259.538		0.825425	-285.174		0.070775	-275.764	-311.527
0.826425	-249.36		0.826875	-278.275		0.070825	-273.965	-304.821
0.827275	-258.902		0.827675	-284.572		0.070875	-271.642	-292.938
0.828125	-241.159		0.828675	-279.176		0.070925	-268.379	-277.188
0.829375	-264.436		0.829925	-293.364		0.070975	-262.262	-259.41
0.830375	-254.612		0.830825	-306.772		0.071025	-258.784	-241.733
0.831275	-231.938		0.831675	-276.607		0.071075	-256.233	-226.32
0.832125	-219.825		0.832575	-294.883		0.071125	-253.624	-215.067
0.833025	-247.446		0.833475	-278.834		0.071175	-252.035	-209.288
0.834025	-261.152		0.834725	-292.287		0.071225	-251.028	-209.56
0.835225	-255.409		0.835675	-292.081		0.071275	-250.525	-215.687
0.836125	-260.874		0.836425	-272.447		0.071325	-250.326	-226.667
0.836875	-250.33		0.837275	-260.78		0.071375	-250.946	-240.867
0.837575	-254.21		0.838025	-281.046		0.071425	-251.721	-256.266
0.838475	-260.614		0.838875	-278.367		0.071475	-252.727	-270.713
0.839325	-251.386		0.839875	-284.663		0.071525	-253.441	-282.236
0.840375	-254.014		0.840825	-272.329		0.071575	-253.977	-289.295
0.841225	-257.438		0.841725	-293.534		0.071625	-254.153	-290.978
0.842225	-246.66		0.842675	-279.017		0.071675	-253.793	-287.13
0.843075	-260.805		0.843425	-272.268		0.071725	-252.878	-278.29
0.843775	-260.812		0.844125	-270.519		0.071775	-251.709	-265.719
0.844525	-247.23		0.844925	-272.474		0.071825	-249.791	-251.161
0.845275	-251.9		0.845725	-298.391		0.071875	-247.841	-236.547
0.846175	-250.353		0.846575	-293.05		0.071925	-246.112	-223.708
0.847075	-220.361		0.847575	-275.617		0.071975	-244.316	-214.184
0.847975	-266.745		0.848225	-268.624		0.072025	-243.21	-208.99
0.848525	-265.917		0.848725	-266.47		0.072075	-242.352	-208.528
0.849275	-237.765		0.849825	-272.417		0.072125	-242.24	-212.587
0.850225	-257.769		0.850775	-286.576		0.072175	-242.368	-220.376
0.851525	-238.81		0.852725	-285.956		0.072225	-243.072	-230.754
0.853275	-245.298		0.853825	-273.948		0.072275	-244.055	-242.266
0.854125	-268.533		0.854725	-308.712		0.072325	-245.402	-253.492
0.855225	-274.246		0.855625	-291.917		0.072375	-247.251	-263.155
0.856175	-262.909		0.856725	-280.159		0.072425	-249.446	-270.282
0.857275	-272.451		0.857925	-292.889		0.072475	-251.652	-274.457
0.858625	-264.34		0.859575	-283.429		0.072525	-253.383	-275.643
0.861375	-244.044		0.862025	-272.249		0.072575	-254.873	-274.168
0.862375	-259.373		0.862825	-281.494		0.072625	-256.153	-270.669
0.863325	-228.262		0.863825	-288.352		0.072675	-256.736	-265.944
0.864225	-246.597		0.864625	-292.563		0.072725	-256.845	-260.821
0.865125	-226.576		0.865625	-288.727		0.072775	-256.825	-256.022
0.866125	-250.292		0.866575	-267.684		0.072825	-256.682	-252.067
0.867075	-252.05		0.867575	-271.13		0.072875	-255.444	-249.223
0.868075	-252.251		0.868875	-284.83		0.072925	-254.808	-247.497
0.869475	-245.147		0.869825	-257.463		0.072975	-253.732	-246.687
0.870125	-247.416		0.870725	-312.253		0.073025	-252.666	-246.464
0.871225	-284.403		0.871475	-285.842		0.073075	-251.654	-246.452
0.872475	-255.371		0.872825	-262.694		0.073125	-250.975	-246.359
0.873275	-245.815		0.873625	-257.367		0.073175	-250.686	-246.054
0.874025	-243.679		0.874475	-280.971		0.073225	-250.498	-245.579
0.874975	-247.938		0.875425	-270.235		0.073275	-250.994	-245.151
0.875775	-263.579		0.875925	-264.346		0.073325	-252.022	-245.134
0.876325	-254.505		0.876775	-275.634		0.073375	-253.565	-245.948
0.877225	-240.89		0.877725	-286.967		0.073425	-255.414	-247.97
0.878225	-256.879		0.879025	-289.57		0.073475	-257.882	-251.447
0.879475	-268.351		0.879875	-285.009		0.073525	-261.06	-256.411
0.880325	-246.664		0.880725	-277.981		0.073575	-263.891	-262.658
0.881225	-231.67		0.881725	-266.516		0.073625	-266.796	-269.728
0.882025	-260.715		0.882275	-262.357		0.073675	-268.829	-276.971
0.882625	-257.137		0.882875	-259.436		0.073725	-270.213	-283.629
0.883325	-241.906		0.883825	-290.479		0.073775	-268.876	-288.941
0.884275	-258.909		0.884725	-288.6		0.073825	-271.61	-292.279
0.885725	-255.151		0.886075	-265.165		0.073875	-274.573	-293.239
0.886525	-243.415		0.886975	-286.986		0.073925	-276.044	-291.735
0.887425	-233.201		0.887925	-298.203		0.073975	-277.03	-288.011
0.888425	-238.771		0.888725	-250.315		0.074025	-277.253	-282.644
0.889125	-224.962		0.889725	-284.664		0.074075	-277.468	-276.43
0.890175	-260.027		0.890725	-288.736		0.074125	-276.945	-270.301
0.891225	-255.368		0.891725	-302.418		0.074175	-276.328	-265.187
0.892275	-239.541		0.892825	-288.986		0.074225	-275.727	-261.875
0.893175	-275.303		0.893625	-297.897		0.074275	-275.475	-260.888
0.894225	-241.053		0.894825	-282.728		0.074325	-275.248	-262.419
0.895325	-249.632		0.895725	-273.925		0.074375	-275.528	-266.259
0.896175	-238.587		0.896625	-286.836		0.074425	-275.95	-271.866
0.897075	-237.937		0.897525	-273.768		0.074475	-276.356	-278.404
0.898025	-243.38		0.898575	-279.922		0.074525	-276.92	-284.885
0.899075	-246.131		0.899575	-293.824		0.074575	-277.556	-290.324
0.900075	-218.335		0.900625	-301.596		0.074625	-277.831	-293.838
0.901025	-266.505		0.901425	-284.724		0.074675	-277.54	-294.837
0.902075	-248.474		0.902725	-313.704		0.074725	-276.858	-293.055
0.903275	-240.69		0.903825	-288.403		0.074775	-275.818	-288.642
0.904175	-270.724		0.904575	-288.101		0.074825	-274.248	-282.105
0.905075	-247.519		0.905625	-294.292		0.074875	-272.581	-274.266
0.906175	-248.284		0.906675	-275.127		0.074925	-270.543	-266.104
0.907175	-260.149		0.907575	-269.676		0.074975	-268.788	-258.642
0.908125	-243.56		0.908625	-276.271		0.075025	-267.225	-252.762
0.909125	-228.527		0.909625	-273.056		0.075075	-266.443	-249.131
0.910175	-234.099		0.910775	-276.968		0.075125	-265.708	-248.03
0.911325	-238.93		0.911825	-272.924		0.075175	-265.236	-249.427
0.912275	-250.208		0.912625	-262.221		0.075225	-264.833	-252.986
0.913175	-226.584		0.913875	-269.501		0.075275	-264.071	-258.034
0.914425	-252.836		0.914775	-261.922		0.075325	-263.779	-263.679
0.915225	-245.28		0.915725	-276.937		0.075375	-263.462	-268.987
0.916225	-255.253		0.916825	-274.321		0.075425	-263.103	-273.115
0.917425	-254.237		0.917875	-267.251		0.075475	-262.822	-275.44
0.918325	-252.074		0.918825	-280.429		0.075525	-262.629	-275.628
0.919325	-241.778		0.919925	-295.687		0.075575	-262.442	-273.689
0.920475	-257.208		0.920975	-288.613		0.075625	-262.168	-269.973
0.921325	-276.51		0.921675	-285.851		0.075675	-261.979	-265.082
0.922225	-224.94		0.922725	-286.876		0.075725	-261.595	-259.756
0.923125	-252.503		0.923625	-292.181		0.075775	-261.335	-254.782
0.924025	-278.095		0.924325	-284.254		0.075825	-261.264	-250.871
0.925025	-252.712		0.925675	-293.693		0.075875	-261.135	-248.532
0.926175	-254.141		0.926575	-287.389		0.075925	-261.073	-248.051
0.927025	-222.205		0.927525	-307.823		0.075975	-260.831	-249.361
0.928025	-246.73		0.928475	-277.598		0.076025	-260.836	-252.229
0.928775	-273.405		0.929325	-284.181		0.076075	-260.652	-256.149
0.930225	-259.537		0.930625	-271.865		0.076125	-260.698	-260.505
0.931175	-250.991		0.931975	-271.247		0.076175	-261.395	-264.711
0.932375	-258.646		0.932825	-287.254		0.076225	-262.24	-268.286
0.933275	-242.722		0.933725	-286.223		0.076275	-262.877	-270.771
0.934225	-242.933		0.934775	-271.591		0.076325	-263.797	-271.952
0.935675	-217.369		0.937375	-294.286		0.076375	-264.658	-271.945
0.937925	-252.649		0.938425	-281.985		0.076425	-265.861	-270.953
0.938875	-269.799		0.939025	-270.795		0.076475	-266.861	-269.492
0.939325	-267.226		0.939775	-293.948		0.076525	-267.789	-267.977
0.940225	-246.5		0.940625	-278.361		0.076575	-268.427	-266.798
0.941025	-234.372		0.941525	-301.083		0.076625	-269.051	-266.273
0.941925	-265.522		0.942275	-295.405		0.076675	-269.409	-266.554
0.942675	-248.854		0.943125	-300.865		0.076725	-269.563	-267.656
0.943575	-271.206		0.943775	-275.69		0.076775	-269.479	-269.299
0.944275	-227.047		0.944675	-273.638		0.076825	-269.096	-271.178
0.945075	-238.571		0.945525	-311.069		0.076875	-268.492	-272.886
0.946075	-237.139		0.946475	-257.832		0.076925	-268.136	-274.008
0.946975	-240.906		0.947625	-283.107		0.076975	-267.516	-274.176
0.948075	-253.623		0.948575	-284.811		0.077025	-267.031	-273.262
0.948975	-262.779		0.949425	-286.226		0.077075	-266.764	-271.282
0.950325	-252.337		0.950725	-258.234		0.077125	-266.275	-268.471
0.951125	-243.47		0.951675	-276.429		0.077175	-266.002	-265.28
0.952175	-252.734		0.952875	-284.967		0.077225	-265.807	-261.919
0.953375	-256.798		0.953775	-282.583		0.077275	-265.233	-258.832
0.954275	-231.578		0.954725	-279.501		0.077325	-264.831	-256.459
0.955125	-250.747		0.955575	-283.857		0.077375	-263.911	-255.059
0.955975	-259.27		0.956425	-286.031		0.077425	-262.346	-254.757
0.957275	-254.267		0.957825	-281.732		0.077475	-261.657	-255.536
0.958225	-257.559		0.958675	-283.06		0.077525	-262.083	-257.221
0.959125	-255.097		0.959625	-298.516		0.077575	-262.925	-259.518
0.960175	-252.395		0.960775	-282.967		0.077625	-263.331	-262.103
0.962075	-234.4		0.962825	-276.173		0.077675	-264.072	-264.6
0.963325	-250.907		0.963825	-293.699		0.077725	-263.871	-266.698
0.964325	-243.459		0.964775	-287.218		0.077775	-264.228	-268.19
0.965225	-257.264		0.965725	-286.31		0.077825	-264.465	-268.978
0.966275	-257.389		0.966775	-293.216		0.077875	-264.926	-269.083
0.967225	-248.004		0.967725	-301.022		0.077925	-265.494	-268.674
0.968175	-264.011		0.968525	-281.066		0.077975	-266.161	-267.954
0.969125	-252.19		0.969775	-266.849		0.078025	-266.712	-267.149
0.970225	-240.482		0.970725	-283.47		0.078075	-266.878	-266.458
0.971175	-222.079		0.971725	-297.471		0.078125	-267.025	-266.06
0.972175	-255.755		0.972575	-279.532		0.078175	-267.126	-266.049
0.973175	-236.487		0.973875	-287.224		0.078225	-267.496	-266.434
0.974375	-236.51		0.974775	-251.56		0.078275	-267.511	-267.157
0.975075	-237.933		0.975625	-279.761		0.078325	-267.712	-268.05
0.975975	-269.125		0.976425	-291.674		0.078375	-267.4	-268.924
0.977225	-246.432		0.977775	-266.582		0.078425	-267.582	-269.577
0.978125	-258.162		0.978625	-306.887		0.078475	-267.442	-269.824
0.979175	-237.621		0.979625	-286.9		0.078525	-267.323	-269.592
0.980175	-209.81		0.980675	-286.46		0.078575	-267.288	-268.915
0.981225	-238.976		0.981925	-268.916		0.078625	-267.329	-267.87
0.982425	-260.49		0.982775	-266.577		0.078675	-267.298	-266.605
0.983225	-245.002		0.983625	-272.636		0.078725	-267.303	-265.326
0.984125	-207.635		0.984575	-293.142		0.078775	-267.242	-264.3
0.985075	-219.515		0.985525	-288.431		0.078825	-267.448	-263.719
0.986075	-230.248		0.986625	-272.731		0.078875	-267.418	-263.713
0.987125	-233.219		0.987675	-308.242		0.078925	-267.47	-264.326
0.988125	-263.821		0.988575	-308.398		0.078975	-267.756	-265.482
0.989075	-263.543		0.989775	-280.699		0.079025	-267.905	-266.988
0.990375	-225.121		0.990875	-294.259		0.079075	-268.125	-268.609
0.991275	-259.406		0.991675	-296.612		0.079125	-268.276	-270.083
0.992125	-235.738		0.992625	-307.059		0.079175	-268.634	-271.192
0.993075	-277.335		0.993425	-288.347		0.079225	-269.408	-271.778
0.994425	-268.938		0.994625	-270.237		0.079275	-269.904	-271.811
0.995175	-228.832		0.995625	-288.75		0.079325	-270.675	-271.372
0.996025	-242.486		0.996525	-311.517		0.079375	-271.612	-270.752
0.997025	-215.157		0.997525	-267.942		0.079425	-272.449	-270.226
0.997875	-256.983		0.998575	-279.972		0.079475	-273.604	-270.068
0.999175	-256.737		0.999625	-287.364		0.079525	-274.978	-270.555
1.00013	-227.995		1.00053	-271.422		0.079575	-275.965	-271.9
1.00098	-220.554		1.00193	-286.757		0.079625	-277.197	-274.196
1.00248	-260.218		1.00278	-270.661		0.079675	-278.229	-277.41
1.00313	-255.136		1.00358	-294.647		0.079725	-279.728	-281.319
1.00408	-211.458		1.00458	-299.129		0.079775	-281.189	-285.615
1.00553	-240.616		1.00593	-270.001		0.079825	-283.09	-289.837
1.00633	-228.176		1.00673	-282.49		0.079875	-284.417	-293.545
1.00718	-200.903		1.00763	-310.672		0.079925	-285.17	-296.287
1.00803	-220.728		1.00853	-332.339		0.079975	-285.826	-297.698
1.00903	-241.86		1.00943	-272.908		0.080025	-286.412	-297.582
1.00983	-257.727		1.01068	-304.215		0.080075	-286.216	-295.909
1.01123	-240.824		1.01163	-280.099		0.080125	-285.838	-292.876
1.01213	-249.617		1.01283	-283.852		0.080175	-284.959	-288.832
1.01333	-241.487		1.01378	-293.452		0.080225	-284.443	-284.251
1.01423	-234.467		1.01468	-278.001		0.080275	-283.53	-279.69
1.01503	-254.031		1.01548	-290.591		0.080325	-282.436	-275.701
1.01593	-267.866		1.01618	-270.006		0.080375	-281.496	-272.73
1.01708	-240.378		1.01768	-312.977		0.080425	-280.412	-271.104
1.01818	-262.356		1.01863	-288.701		0.080475	-279.755	-271.073
1.01918	-238.637		1.01958	-269.18		0.080525	-278.572	-272.31
1.02003	-218.478		1.02058	-314.372		0.080575	-277.981	-274.376
1.02108	-221.166		1.02153	-308.997		0.080625	-277.312	-276.929
1.02203	-223.868		1.02253	-277.368		0.080675	-276.667	-279.513
1.02298	-257.458		1.02308	-257.897		0.080725	-275.658	-281.609
1.02353	-246.261		1.02398	-272.285		0.080775	-274.68	-282.721
1.02428	-260.493		1.02478	-306.1		0.080825	-273.718	-282.483
1.02523	-266.291		1.02563	-293.318		0.080875	-272.321	-280.691
1.02623	-221.069		1.02683	-264.656		0.080925	-270.933	-277.383
1.02718	-258.043		1.02768	-290.504		0.080975	-269.339	-272.889
1.02818	-226.571		1.02868	-294.185		0.081025	-267.745	-267.5
1.02913	-236.055		1.02963	-285.92		0.081075	-265.636	-261.75
1.03003	-255.523		1.03048	-281.37		0.081125	-264.162	-256.268
1.03108	-237.337		1.03163	-275.092		0.081175	-263.201	-251.652
1.03213	-229.001		1.03268	-284.534		0.081225	-262.656	-248.44
1.03303	-264.931		1.03348	-285.98		0.081275	-261.745	-247.012
1.03388	-266.44		1.03428	-282.36		0.081325	-261.775	-247.572
1.03478	-262.722		1.03528	-272.924		0.081375	-261.858	-250.018
1.03598	-229.24		1.03643	-273.172		0.081425	-262.04	-254.07
1.03693	-232.278		1.03788	-267.077		0.081475	-262.677	-259.228
1.03833	-240.235		1.03883	-296.13		0.081525	-263.456	-264.892
1.03928	-254.995		1.03968	-282.775		0.081575	-264.335	-270.381
1.04023	-250.849		1.04043	-252.615		0.081625	-265.22	-275.05
1.04068	-249.271		1.04128	-290.228		0.081675	-265.97	-278.363
1.04198	-244.731		1.04273	-280.803		0.081725	-266.341	-279.965
1.04308	-272.742		1.04358	-283.188		0.081775	-265.528	-279.69
1.04443	-251.329		1.04488	-273.733		0.081825	-264.715	-277.655
1.04528	-260.332		1.04568	-275.247		0.081875	-264.744	-274.132
1.04608	-252.599		1.04658	-282.22		0.081925	-265.164	-269.574
1.04738	-256.823		1.04793	-287.362		0.081975	-265.245	-264.565
1.04828	-274.845		1.04863	-289.163		0.082025	-264.901	-259.684
1.04908	-247.59		1.04953	-316.956		0.082075	-264.162	-255.46
1.05008	-248.557		1.05093	-282.747		0.082125	-263.066	-252.333
1.05133	-264.059		1.05178	-306.705		0.082175	-261.792	-250.574
1.05223	-246.468		1.05263	-287.35		0.082225	-260.292	-250.237
1.05303	-232.942		1.05348	-301.687		0.082275	-259.785	-251.203
1.05393	-243.927		1.05438	-288.794		0.082325	-259.096	-253.194
1.05523	-270.031		1.05563	-289.399		0.082375	-258.976	-255.801
1.05613	-240.555		1.05653	-277.623		0.082425	-259.015	-258.594
1.05698	-245.91		1.05743	-272.161		0.082475	-259.296	-261.16
1.05838	-227.986		1.05883	-254.007		0.082525	-259.759	-263.2
1.05913	-239.925		1.05958	-270.331		0.082575	-260.335	-264.488
1.05993	-244.371		1.06038	-292.791		0.082625	-260.787	-264.958
1.06088	-232.582		1.06143	-292.713		0.082675	-261.247	-264.697
1.06208	-251.171		1.06258	-275.963		0.082725	-261.555	-263.894
1.06308	-248.586		1.06353	-260.665		0.082775	-261.709	-262.796
1.06438	-241.613		1.06493	-292.062		0.082825	-261.796	-261.682
1.06538	-248.784		1.06578	-294.571		0.082875	-261.819	-260.829
1.06623	-217.81		1.06673	-292.013		0.082925	-261.853	-260.375
1.06723	-218.034		1.06793	-262.639		0.082975	-261.849	-260.415
1.06843	-251.888		1.06888	-276.931		0.083025	-261.866	-260.913
1.06933	-236.133		1.06978	-291.543		0.083075	-261.939	-261.73
1.07023	-237.41		1.07068	-286.178		0.083125	-261.841	-262.66
1.07113	-254.926		1.07193	-267.2		0.083175	-261.696	-263.461
1.07238	-239.41		1.07283	-281.838		0.083225	-261.852	-263.941
1.07333	-234.994		1.07383	-275.527		0.083275	-262.019	-263.928
1.07453	-252.481		1.07503	-280.811		0.083325	-262.078	-263.363
1.07543	-244.01		1.07588	-283.476		0.083375	-262.316	-262.305
1.07628	-232.958		1.07673	-287.372		0.083425	-262.668	-260.938
1.07713	-240.001		1.07763	-317.501		0.083475	-263.052	-259.513
1.07818	-245.474		1.07868	-277.983		0.083525	-263.548	-258.344
1.07928	-224.998		1.07978	-286.109		0.083575	-263.972	-257.772
1.08018	-250.616		1.08058	-291.073		0.083625	-264.613	-258.062
1.08108	-204.722		1.08163	-277.157		0.083675	-265.245	-259.4
1.08178	-276.563		1.08218	-304.651		0.083725	-265.967	-261.814
1.08263	-269.136		1.08298	-301.704		0.083775	-266.855	-265.255
1.08348	-233.272		1.08388	-280.213		0.083825	-267.599	-269.223
1.08428	-250.468		1.08468	-278.801		0.083875	-268.471	-273.256
1.08508	-256.45		1.08548	-288.306		0.083925	-269.161	-276.938
1.08598	-251.134		1.08633	-263.157		0.083975	-269.893	-279.8
1.08648	-262.77		1.08693	-289.712		0.084025	-270.383	-281.502
1.08738	-259.27		1.08773	-284.44		0.084075	-271.088	-281.776
1.08818	-221.063		1.08868	-309.951		0.084125	-271.278	-280.572
1.08913	-235.179		1.08953	-285.633		0.084175	-271.148	-277.971
1.09008	-238.64		1.09023	-239.272		0.084225	-270.714	-274.35
1.09043	-237.64		1.09098	-273.614		0.084275	-270.036	-270.105
1.09143	-248.47		1.09238	-280.58		0.084325	-269.096	-265.709
1.09278	-254.068		1.09323	-304.738		0.084375	-268.401	-261.668
1.09373	-243.845		1.09408	-265.45		0.084425	-267.513	-258.459
1.09443	-252.601		1.09483	-279.661		0.084475	-267.027	-256.453
1.09523	-254.32		1.09568	-294.259		0.084525	-266.603	-255.884
1.09618	-246.909		1.09663	-269.073		0.084575	-266.421	-256.81
1.09713	-249.851		1.09788	-275.383		0.084625	-266.894	-259.125
1.09828	-261.166		1.09878	-303.352		0.084675	-267.173	-262.526
1.09928	-250.397		1.09978	-307.531		0.084725	-267.958	-266.584
1.10038	-237.919		1.10088	-273.358		0.084775	-268.48	-270.796
1.10148	-236.55		1.10203	-279.045		0.084825	-269.231	-274.644
1.10243	-263.516		1.10283	-283.199		0.084875	-269.847	-277.665
1.10333	-246.086		1.10418	-274.022		0.084925	-270.689	-279.518
1.10463	-256.154		1.10508	-285.316		0.084975	-271.377	-280.03
1.10558	-211.6		1.10603	-280.406		0.085025	-272.095	-279.246
1.10643	-246.051		1.10688	-293.503		0.085075	-272.302	-277.36
1.10733	-258.559		1.10793	-293.31		0.085125	-272.47	-274.758
1.10848	-279.743		1.10888	-299.068		0.085175	-271.5	-271.9
1.10943	-238.882		1.10983	-284.388		0.085225	-270.637	-269.293
1.11028	-233.784		1.11073	-288.962		0.085275	-271.221	-267.388
1.11118	-238.744		1.11158	-262.059		0.085325	-272.089	-266.49
1.11188	-251.529		1.11228	-270.972		0.085375	-272.444	-266.74
1.11278	-245.909		1.11308	-252.404		0.085425	-272.424	-268.087
1.11343	-241.909		1.11393	-275.819		0.085475	-272.064	-270.277
1.11443	-250.75		1.11463	-252.72		0.085525	-271.533	-272.888
1.11508	-230.191		1.11563	-271.667		0.085575	-270.552	-275.405
1.11613	-239.569		1.11668	-278.458		0.085625	-269.307	-277.292
1.11728	-242.093		1.11763	-248.594		0.085675	-268.265	-278.063
1.11783	-247.489		1.11828	-259.428		0.085725	-267.206	-277.38
1.11863	-245.284		1.11913	-285.29		0.085775	-265.799	-275.065
1.11958	-241.792		1.11993	-273.516		0.085825	-264.202	-271.16
1.12043	-216.032		1.12093	-288.169		0.085875	-262.746	-265.935
1.12143	-259.121		1.12193	-277.566		0.085925	-260.989	-259.843
1.12263	-248.391		1.12308	-272.672		0.085975	-259.861	-253.488
1.12343	-257.881		1.12393	-299.5		0.086025	-257.617	-247.507
1.12438	-257.591		1.12483	-302.239		0.086075	-256.685	-242.516
1.12533	-262.67		1.12568	-270.36		0.086125	-255.462	-239.022
1.12588	-269.217		1.12618	-273.043		0.086175	-254.101	-237.342
1.12663	-253.9		1.12703	-271.454		0.086225	-253.675	-237.612
1.12743	-239.567		1.12793	-288.094		0.086275	-253.551	-239.761
1.12838	-237.514		1.12903	-279.735		0.086325	-253.689	-243.522
1.12963	-237.565		1.13003	-273.112		0.086375	-253.959	-248.456
1.13048	-192.807		1.13098	-294.504		0.086425	-255.664	-254.037
1.13143	-199.256		1.13193	-305.273		0.086475	-256.583	-259.728
1.13238	-248.415		1.13318	-292.316		0.086525	-259.757	-265.084
1.13368	-257.457		1.13408	-279.879		0.086575	-262.42	-269.679
1.13448	-252.876		1.13488	-297.017		0.086625	-264.126	-273.226
1.13538	-233.292		1.13583	-304.133		0.086675	-265.581	-275.637
1.13628	-256.243		1.13668	-276.575		0.086725	-267.263	-276.953
1.13718	-244.478		1.13788	-265.095		0.086775	-269.26	-277.363
1.13843	-250.998		1.13923	-263.415		0.086825	-270.178	-277.126
1.13973	-247.718		1.14018	-274.379		0.086875	-271.438	-276.526
1.14058	-243.192		1.14098	-271.137		0.086925	-272.486	-275.823
1.14148	-214.004		1.14203	-270.281		0.086975	-273.475	-275.23
1.14223	-267.15		1.14273	-290.898		0.087025	-273.622	-274.87
1.14358	-248.659		1.14398	-261.045		0.087075	-274.07	-274.762
1.14448	-224.864		1.14498	-275.694		0.087125	-274.238	-274.877
1.14538	-246.381		1.14588	-289.91		0.087175	-274.439	-275.086
1.14638	-250.472		1.14693	-274.878		0.087225	-274.149	-275.153
1.14748	-253.98		1.14808	-283.848		0.087275	-274.153	-274.956
1.14848	-267.689		1.14893	-293.299		0.087325	-274.043	-274.665
1.14948	-228.649		1.14998	-299.127		0.087375	-273.982	-274.253
1.15048	-214.8		1.15093	-269.218		0.087425	-273.702	-273.75
1.15138	-233.919		1.15188	-287.603		0.087475	-273.429	-273.153
1.15233	-267.613		1.15263	-272.69		0.087525	-273.032	-272.499
1.15328	-245.02		1.15393	-277.361		0.087575	-272.66	-271.888
1.15443	-253.528		1.15478	-260.185		0.087625	-272.278	-271.411
1.15533	-232.826		1.15683	-281.001		0.087675	-272.033	-271.132
1.15753	-250.146		1.15798	-257.861		0.087725	-271.598	-271.12
1.15843	-251.774		1.15973	-289.397		0.087775	-271.162	-271.357
1.16028	-275.052		1.16043	-275.428		0.087825	-270.95	-271.741
1.16093	-267.701		1.16098	-267.712		0.087875	-270.547	-272.13
1.16153	-249.099		1.16203	-282.894		0.087925	-270.103	-272.375
1.16248	-255.569		1.16288	-290.318		0.087975	-269.862	-272.319
1.16338	-239.145		1.16393	-290.955		0.088025	-269.223	-271.822
1.16443	-256.602		1.16488	-275.782		0.088075	-268.114	-270.839
1.16533	-248.835		1.16578	-275.778		0.088125	-267.168	-269.356
1.16633	-217.505		1.16688	-311.431		0.088175	-265.932	-267.435
1.16738	-244.612		1.16783	-268.562		0.088225	-264.651	-265.154
1.16828	-247.498		1.16913	-273.896		0.088275	-263.123	-262.677
1.16963	-246.752		1.17008	-281.149		0.088325	-261.818	-260.145
1.17058	-242.835		1.17098	-273.668		0.088375	-260.447	-257.743
1.17143	-250.147		1.17183	-261.588		0.088425	-259.219	-255.588
1.17208	-257.876		1.17263	-280.958		0.088475	-258.011	-253.785
1.17298	-271.357		1.17343	-278.722		0.088525	-256.304	-252.363
1.17358	-278.343		1.17393	-285.047		0.088575	-254.9	-251.311
1.17453	-232.578		1.17493	-260.124		0.088625	-254.115	-250.571
1.17528	-242.608		1.17573	-266.787		0.088675	-253.315	-250.043
1.17613	-244.927		1.17663	-280.754		0.088725	-252.698	-249.628
1.17733	-253.839		1.17783	-287.035		0.088775	-251.833	-249.222
1.17833	-233.083		1.17873	-285.3		0.088825	-251.614	-248.787
1.17918	-208.535		1.17968	-286.409		0.088875	-251.458	-248.318
1.18003	-258.89		1.18043	-294.471		0.088925	-251.587	-247.857
1.18098	-229.914		1.18193	-283.369		0.088975	-252.147	-247.528
1.18233	-247.629		1.18278	-300.833		0.089025	-253.128	-247.483
1.18328	-250.106		1.18378	-281.543		0.089075	-254.202	-247.906
1.18448	-242.431		1.18488	-257.556		0.089125	-255.531	-248.992
1.18533	-225.073		1.18593	-272.988		0.089175	-257.048	-250.855
1.18638	-260.252		1.18698	-275.449		0.089225	-258.566	-253.574
1.18743	-256.351		1.18793	-296.644		0.089275	-260.276	-257.151
1.18843	-249.973		1.18888	-294.257		0.089325	-262.05	-261.464
1.18928	-269.442		1.18973	-305.758		0.089375	-263.533	-266.332
1.19023	-264.894		1.19063	-285.78		0.089425	-267.123	-271.487
1.19123	-235.904		1.19168	-267.936		0.089475	-270.521	-276.588
1.19218	-239.097		1.19268	-271.358		0.089525	-273.205	-281.278
1.19313	-251.864		1.19368	-277.327		0.089575	-275.27	-285.251
1.19428	-209.815		1.19483	-297.131		0.089625	-277.057	-288.226
1.19533	-235.908		1.19583	-297.415		0.089675	-278.324	-290.024
1.19618	-279.523		1.19653	-295.906		0.089725	-279.341	-290.552
1.19723	-253.268		1.19793	-280.052		0.089775	-279.933	-289.848
1.19853	-234.095		1.19883	-239.941		0.089825	-280.243	-288.049
1.19918	-227.767		1.19973	-272.137		0.089875	-280.08	-285.445
1.20018	-245.79		1.20068	-275.731		0.089925	-280.091	-282.362
1.20133	-221.578		1.20188	-275.132		0.089975	-279.767	-279.162
1.20238	-238.633		1.20283	-279.379		0.090025	-279.171	-276.17
1.20333	-241.052		1.20373	-277.311		0.090075	-278.847	-273.702
1.20423	-226.091		1.20473	-285.823		0.090125	-278.182	-271.969
1.20523	-240.005		1.20573	-282.554		0.090175	-277.907	-271.08
1.20628	-234.061		1.20678	-279.67		0.090225	-277.492	-271.03
1.20723	-261.66		1.20753	-267.734		0.090275	-277.046	-271.761
1.20828	-251.34		1.20898	-288.787		0.090325	-276.484	-273.111
1.20943	-246.698		1.20988	-294.637		0.090375	-276.375	-274.827
1.21038	-224.431		1.21083	-307.323		0.090425	-276.027	-276.673
1.21128	-229.834		1.21173	-290.783		0.090475	-276.008	-278.353
1.21213	-232.301		1.21258	-299.862		0.090525	-275.936	-279.682
1.21298	-246.55		1.21348	-309.536		0.090575	-275.834	-280.491
1.21443	-264.613		1.21483	-297.111		0.090625	-276.025	-280.706
1.21533	-241.379		1.21568	-262.799		0.090675	-275.917	-280.34
1.21608	-223.016		1.21658	-306.278		0.090725	-275.876	-279.449
1.21713	-231.963		1.21783	-266.549		0.090775	-275.879	-278.162
1.21833	-250.892		1.21868	-258.441		0.090825	-275.669	-276.628
1.21913	-237.311		1.21958	-263.609		0.090875	-275.614	-275.055
1.22008	-235.626		1.22078	-269.328		0.090925	-275.323	-273.539
1.22128	-244.07		1.22178	-287.566		0.090975	-275.062	-272.264
1.22223	-228.741		1.22268	-272.105		0.091025	-274.793	-271.399
1.22313	-237.078		1.22363	-289.435		0.091075	-274.301	-271.018
1.22413	-237.726		1.22458	-260.549		0.091125	-274.276	-271.093
1.22503	-241.881		1.22558	-298.275		0.091175	-274.006	-271.529
1.22608	-257.305		1.22643	-268.259		0.091225	-273.772	-272.214
1.22728	-251.925		1.22783	-287.934		0.091275	-273.667	-273.027
1.22833	-218.045		1.22878	-283.443		0.091325	-273.43	-273.865
1.22923	-208.42		1.22978	-290.187		0.091375	-273.802	-274.611
1.23023	-237.357		1.23068	-277.195		0.091425	-273.695	-275.11
1.23113	-245.446		1.23163	-296.251		0.091475	-273.798	-275.279
1.23218	-234.689		1.23263	-276.775		0.091525	-273.764	-275.133
1.23308	-219.247		1.23358	-292.389		0.091575	-274.002	-274.723
1.23408	-241.023		1.23453	-263.08		0.091625	-274.147	-274.166
1.23468	-262.505		1.23503	-271.836		0.091675	-274.341	-273.616
1.23538	-256.333		1.23588	-314.298		0.091725	-274.435	-273.232
1.23638	-247.99		1.23673	-276.051		0.091775	-274.522	-273.142
1.23713	-222.156		1.23763	-304.076		0.091825	-274.203	-273.374
1.23803	-246.325		1.23848	-297.072		0.091875	-274.188	-273.768
1.23903	-240.278		1.23993	-278.146		0.091925	-273.678	-274.244
1.24048	-253.545		1.24083	-257.82		0.091975	-273.046	-274.7
1.24108	-256.361		1.24163	-275.202		0.092025	-272.575	-274.985
1.24223	-228.526		1.24278	-299.352		0.092075	-272.151	-274.925
1.24323	-245.496		1.24373	-285.922		0.092125	-271.167	-274.446
1.24418	-269.523		1.24488	-279.441		0.092175	-270.798	-273.487
1.24553	-223.652		1.24593	-249.58		0.092225	-270.429	-272.071
1.24623	-242.101		1.24673	-288.743		0.092275	-269.875	-270.248
1.24743	-230.599		1.24798	-269.218		0.092325	-269.211	-268.218
1.24843	-231.7		1.24893	-293.314		0.092375	-268.656	-266.185
1.24938	-246.128		1.24978	-278.869		0.092425	-267.854	-264.386
1.25003	-272.615		1.25048	-302.957		0.092475	-267.377	-263.024
1.25108	-242.237		1.25188	-266.417		0.092525	-266.815	-262.263
1.25218	-261.201		1.25268	-291.4		0.092575	-266.668	-262.166
1.25313	-236.176		1.25363	-299.204		0.092625	-266.174	-262.703
1.25408	-254.798		1.25453	-284.089		0.092675	-265.834	-263.739
1.25498	-264.276		1.25568	-289.772		0.092725	-265.551	-265.06
1.25633	-260.227		1.25688	-290.645		0.092775	-265.357	-266.404
1.25748	-235.313		1.25798	-279.413		0.092825	-265.188	-267.503
1.25833	-258.884		1.25868	-280.173		0.092875	-265.284	-268.14
1.25918	-233.328		1.25963	-289.722		0.092925	-265.253	-268.186
1.26008	-245.545		1.26058	-271.638		0.092975	-265.113	-267.626
1.26133	-250.702		1.26183	-289.574		0.093025	-265.145	-266.524
1.26233	-228.105		1.26278	-272.703		0.093075	-265.216	-265.096
1.26323	-254.217		1.26388	-275.54		0.093125	-265.171	-263.633
1.26433	-247.728		1.26483	-312.029		0.093175	-265.296	-262.444
1.26533	-213.712		1.26578	-279.362		0.093225	-265.369	-261.803
1.26623	-229.377		1.26673	-269.63		0.093275	-265.809	-261.885
1.26713	-255.393		1.26758	-268.168		0.093325	-266.051	-262.741
1.26818	-251.362		1.26868	-265.773		0.093375	-266.318	-264.293
1.26913	-254.068		1.26973	-286.795		0.093425	-266.564	-266.334
1.27028	-250.62		1.27078	-284.474		0.093475	-266.913	-268.57
1.27123	-238.587		1.27173	-289.355		0.093525	-267.015	-270.649
1.27228	-224.105		1.27283	-249.511		0.093575	-267.41	-272.217
1.27313	-248.436		1.27358	-251.322		0.093625	-267.725	-273.004
1.27413	-224.575		1.27468	-280.133		0.093675	-267.991	-272.847
1.27523	-232.13		1.27568	-252.554		0.093725	-268.153	-271.728
1.27593	-249.262		1.27678	-284.634		0.093775	-268.277	-269.811
1.27738	-233.444		1.27773	-248.992		0.093825	-268.681	-267.422
1.27813	-231.717		1.27868	-280.487		0.093875	-269.008	-264.978
1.27903	-266.212		1.27938	-277.128		0.093925	-269.103	-262.954
1.28003	-249.341		1.28073	-281.411		0.093975	-269.587	-261.786
1.28118	-248.079		1.28168	-304.077		0.094025	-269.754	-261.843
1.28218	-248.364		1.28263	-275.647		0.094075	-270.543	-263.296
1.28313	-240.063		1.28363	-295.857		0.094125	-271.109	-266.134
1.28418	-213.789		1.28468	-276.286		0.094175	-271.818	-270.127
1.28508	-234.552		1.28553	-286.572		0.094225	-271.795	-274.852
1.28603	-238.237		1.28648	-266.772		0.094275	-273.916	-279.727
1.28673	-262.915		1.28718	-282.497		0.094325	-275.589	-284.116
1.28783	-245.049		1.28868	-269.678		0.094375	-276.159	-287.381
1.28913	-257.187		1.28963	-271.489		0.094425	-276.257	-289.031
1.29003	-265.873		1.29068	-280.127		0.094475	-275.858	-288.737
1.29133	-245.915		1.29178	-277.12		0.094525	-274.715	-286.358
1.29218	-252.67		1.29263	-292.81		0.094575	-273.415	-282.238
1.29313	-226.6		1.29363	-281.417		0.094625	-272.203	-276.834
1.29423	-249.975		1.29488	-274.433		0.094675	-271.345	-270.802
1.29533	-247.113		1.29578	-293.565		0.094725	-270.178	-264.857
1.29623	-232.03		1.29668	-292.362		0.094775	-269.219	-259.713
1.29708	-243.842		1.29748	-282.027		0.094825	-268.516	-255.948
1.29788	-241.223		1.29833	-294.516		0.094875	-267.72	-253.964
1.29878	-244.416		1.29918	-269.049		0.094925	-267.012	-253.847
1.29958	-249.851		1.29983	-255.157		0.094975	-265.809	-255.45
1.30008	-250.747		1.30058	-303.447		0.095025	-264.653	-258.316
1.30103	-230.752		1.30153	-314.514		0.095075	-263.888	-261.873
1.30203	-237.177		1.30248	-272.759		0.095125	-263.062	-265.416
1.30303	-237.848		1.30373	-284.738		0.095175	-262.443	-268.279
1.30418	-261.214		1.30458	-280.21		0.095225	-261.636	-269.892
1.30548	-244.926		1.30598	-267.923		0.095275	-261.09	-269.833
1.30633	-250.01		1.30678	-299.282		0.095325	-260.388	-268.035
1.30723	-247.975		1.30768	-296.891		0.095375	-259.852	-264.739
1.30808	-246.652		1.30853	-291.087		0.095425	-259.317	-260.504
1.30903	-244.222		1.30988	-272.088		0.095475	-259.009	-256.102
1.31033	-245.613		1.31083	-292.741		0.095525	-258.81	-252.163
1.31123	-249.447		1.31168	-294.984		0.095575	-258.602	-249.285
1.31213	-231.55		1.31263	-319.592		0.095625	-258.427	-247.94
1.31318	-229.999		1.31363	-275.588		0.095675	-258.264	-248.375
1.31403	-242.761		1.31453	-286.276		0.095725	-258.115	-250.524
1.31503	-257.802		1.31548	-284.255		0.095775	-258.065	-254.066
1.31603	-255.651		1.31658	-276.004		0.095825	-257.853	-258.427
1.31718	-237.606		1.31778	-280.847		0.095875	-257.539	-262.854
1.31828	-241.291		1.31878	-288.037		0.095925	-257.15	-266.571
1.31938	-251.386		1.31958	-252.939		0.095975	-256.638	-268.86
1.32023	-240.418		1.32088	-274.191		0.096025	-256.359	-269.247
1.32138	-229.667		1.32178	-260.358		0.096075	-256.106	-267.469
1.32218	-231.852		1.32263	-286.352		0.096125	-255.731	-263.663
1.32313	-221.054		1.32363	-275.153		0.096175	-255.531	-258.292
1.32408	-245.062		1.32473	-267.829		0.096225	-255.372	-252.061
1.32523	-254.764		1.32578	-286.769		0.096275	-255.379	-245.888
1.32618	-269.777		1.32658	-282.532		0.096325	-255.364	-240.749
1.32718	-252.772		1.32778	-274.487		0.096375	-255.9	-237.539
1.32828	-243.288		1.32868	-267.402		0.096425	-256.178	-236.868
1.32913	-228.574		1.32968	-287.959		0.096475	-256.824	-239.102
1.33028	-234.297		1.33088	-241.044		0.096525	-257.547	-244.098
1.33123	-238.345		1.33203	-278.973		0.096575	-259.703	-251.422
1.33213	-278.506		1.33258	-291.57		0.096625	-261.132	-260.324
1.33318	-224.352		1.33368	-278.623		0.096675	-262.136	-269.76
1.33423	-205.631		1.33478	-286.241		0.096725	-263.335	-278.55
1.33528	-248.971		1.33573	-271.427		0.096775	-264.275	-285.571
1.33628	-222.674		1.33683	-295.552		0.096825	-265.363	-289.959
1.33728	-248.322		1.33768	-280.936		0.096875	-266.151	-291.095
1.33818	-230.72		1.33868	-274.546		0.096925	-266.586	-288.783
1.33908	-262.884		1.33928	-265.607		0.096975	-266.873	-283.307
1.33983	-238.824		1.34018	-247.102		0.097025	-266.764	-275.378
1.34063	-228.119		1.34123	-267.722		0.097075	-266.416	-265.965
1.34228	-225.205		1.34283	-289.559		0.097125	-265.709	-256.268
1.34328	-250.893		1.34363	-278.518		0.097175	-265.03	-247.5
1.34418	-194.33		1.34463	-270.076		0.097225	-263.98	-240.764
1.34503	-229.472		1.34548	-284.896		0.097275	-260.322	-236.859
1.34598	-234.204		1.34693	-264.949		0.097325	-256.064	-236.243
1.34733	-246.234		1.34768	-262.963		0.097375	-258.003	-238.948
1.34813	-230.466		1.34863	-283.965		0.097425	-259.581	-244.589
1.34908	-242.894		1.34953	-271.391		0.097475	-261.138	-252.435
1.35008	-252.897		1.35063	-286.244		0.097525	-262.56	-261.508
1.35118	-226.844		1.35163	-289.835		0.097575	-264.22	-270.689
1.35208	-231.926		1.35253	-280.431		0.097625	-266.405	-278.943
1.35293	-239.38		1.35348	-299.889		0.097675	-268.039	-285.372
1.35403	-278.381		1.35428	-279.675		0.097725	-269.603	-289.383
1.35518	-238.534		1.35568	-273.512		0.097775	-270.886	-290.712
1.35613	-243.405		1.35663	-280.742		0.097825	-272.505	-289.424
1.35718	-241.326		1.35773	-267.773		0.097875	-273.097	-285.929
1.35808	-260.419		1.35858	-290.451		0.097925	-273.121	-280.866
1.35913	-243.72		1.35953	-268.677		0.097975	-272.848	-275.01
1.35998	-230.074		1.36053	-296.634		0.098025	-272.269	-269.183
1.36103	-236.858		1.36158	-297.777		0.098075	-270.978	-264.124
1.36203	-259.387		1.36253	-286.276		0.098125	-270.031	-260.371
1.36328	-257.893		1.36373	-274.687		0.098175	-269.25	-258.25
1.36418	-247.715		1.36468	-285.699		0.098225	-269.038	-257.805
1.36518	-249.327		1.36563	-273.532		0.098275	-268.897	-258.893
1.36623	-251.17		1.36688	-284.179		0.098325	-269.225	-261.261
1.36738	-244.09		1.36783	-272.466		0.098375	-269.587	-264.453
1.36818	-260.032		1.36868	-297.048		0.098425	-270.332	-267.999
1.36918	-266.897		1.36963	-308.592		0.098475	-271.333	-271.462
1.37023	-249.671		1.37068	-288.542		0.098525	-272.515	-274.563
1.37123	-248.997		1.37168	-276.754		0.098575	-273.537	-277.109
1.37223	-248.754		1.37273	-266.284		0.098625	-274.784	-279.066
1.37313	-253.15		1.37363	-281.312		0.098675	-276.197	-280.527
1.37408	-251.407		1.37453	-291.099		0.098725	-277.287	-281.636
1.37503	-211.261		1.37553	-281.128		0.098775	-278.384	-282.597
1.37598	-246.624		1.37633	-257.999		0.098825	-278.955	-283.522
1.37653	-256.112		1.37698	-271.519		0.098875	-279.965	-284.48
1.37743	-247.264		1.37788	-273.641		0.098925	-280.489	-285.424
1.37878	-251.975		1.37938	-281.899		0.098975	-280.554	-286.208
1.37968	-278.21		1.37993	-281.494		0.099025	-280.918	-285.187
1.38038	-266.612		1.38073	-281.387		0.099075	-280.753	-284.714
1.38123	-227.203		1.38173	-272.822		0.099125	-280.587	-283.71
1.38223	-238.193		1.38278	-265.886		0.099175	-280.633	-282.192
1.38323	-243.086		1.38368	-272.85		0.099225	-280.163	-280.258
1.38418	-226.445		1.38473	-308.682		0.099275	-280.024	-278.085
1.38533	-259.268		1.38598	-268.422		0.099325	-279.709	-275.92
1.38633	-265.516		1.38673	-280.544		0.099375	-279.1	-274.066
1.38728	-236.405		1.38778	-310.174		0.099425	-278.867	-272.734
1.38833	-220.434		1.38888	-293.671		0.099475	-278.571	-272.172
1.38943	-237.881		1.38993	-296.502		0.099525	-278.22	-272.52
1.39043	-245.916		1.39083	-286.454		0.099575	-277.736	-273.771
1.39133	-239.522		1.39183	-287.973		0.099625	-277.414	-275.78
1.39233	-235.122		1.39288	-273.577		0.099675	-277.044	-278.248
1.39323	-256.481		1.39368	-279.355		0.099725	-276.679	-280.748
1.39453	-237.82		1.39503	-268.226		0.099775	-276.397	-282.804
1.39548	-224.165		1.39593	-279.432		0.099825	-275.996	-283.962
1.39628	-240.633		1.39673	-317.567		0.099875	-275.582	-283.836
1.39723	-206.935		1.39773	-284.786		0.099925	-275.423	-282.256
1.39828	-254.907		1.39898	-290.632		0.099975	-274.803	-279.232
1.39943	-231.662		1.39988	-289.525		0.100025	-274.439	-275.002
1.40033	-229.387		1.40083	-281.881		0.100075	-273.706	-270.013
1.40168	-251.724		1.40203	-261.061		0.100125	-272.982	-264.903
1.40243	-238.806		1.40288	-280.787		0.100175	-272.294	-260.369
1.40328	-243.937		1.40373	-280.738		0.100225	-271.261	-257.119
1.40428	-236.396		1.40503	-313.697		0.100275	-270.659	-255.752
1.40553	-198.602		1.40603	-302.554		0.100325	-270.869	-256.644
1.40643	-212.596		1.40688	-290.609		0.100375	-271.702	-259.879
1.40728	-243.447		1.40763	-288.707		0.100425	-272.669	-265.269
1.40803	-244.322		1.40848	-293.811		0.100475	-274.52	-272.308
1.40898	-224.001		1.40953	-256.727		0.100525	-276.127	-280.254
1.41008	-239.654		1.41068	-288.463		0.100575	-278.216	-288.214
1.41118	-243.895		1.41168	-293.384		0.100625	-280.643	-295.255
1.41218	-239.287		1.41268	-294.824		0.100675	-283.055	-300.544
1.41323	-238.77		1.41393	-279.052		0.100725	-285.58	-303.453
1.41453	-240.087		1.41498	-289.769		0.100775	-287	-303.657
1.41548	-200.772		1.41593	-270.851		0.100825	-287.964	-301.183
1.41633	-203.674		1.41688	-305.073		0.100875	-287.891	-296.404
1.41733	-248.433		1.41778	-289.717		0.100925	-287.47	-290.002
1.41828	-249.31		1.41873	-288.846		0.100975	-284.588	-282.86
1.41923	-235.691		1.41973	-287.94		0.101025	-281.874	-275.95
1.42023	-265.864		1.42048	-268.537		0.101075	-280.349	-270.196
1.42138	-235.41		1.42188	-286.898		0.101125	-278.777	-266.314
1.42233	-236.74		1.42278	-296.861		0.101175	-277.592	-264.765
1.42318	-260.541		1.42363	-290.915		0.101225	-276.5	-265.641
1.42413	-256.299		1.42498	-279.982		0.101275	-275.999	-268.671
1.42558	-224.886		1.42593	-241.781		0.101325	-275.622	-273.247
1.42623	-234.22		1.42688	-279.795		0.101375	-277.05	-278.532
1.42758	-235.44		1.42808	-276.808		0.101425	-278.595	-283.579
1.42848	-253.797		1.42883	-265.552		0.101475	-278.466	-287.454
1.42923	-246.075		1.42978	-281.201		0.101525	-277.363	-289.388
1.43048	-213.535		1.43098	-287.033		0.101575	-275.906	-288.873
1.43143	-237.388		1.43183	-292.181		0.101625	-273.542	-285.744
1.43223	-211.156		1.43268	-301.201		0.101675	-270.82	-280.225
1.43313	-199.215		1.43363	-288.914		0.101725	-268.183	-272.895
1.43408	-237.296		1.43488	-278.603		0.101775	-265.998	-264.582
1.43533	-233.283		1.43583	-299.375		0.101825	-263.933	-256.295
1.43628	-238.083		1.43673	-277.891		0.101875	-262.476	-249.014
1.43713	-250.917		1.43753	-265.024		0.101925	-259.677	-243.618
1.43783	-258.552		1.43828	-269.332		0.101975	-258.558	-240.728
1.43843	-268.517		1.43883	-275.298		0.102025	-258.797	-240.619
1.43928	-247.409		1.43978	-294.415		0.102075	-259.512	-243.205
1.44028	-245.259		1.44083	-270.896		0.102125	-259.836	-248.059
1.44138	-261.581		1.44188	-280.126		0.102175	-261.132	-254.431
1.44233	-246.527		1.44283	-285.638		0.102225	-262.265	-261.441
1.44333	-265.181		1.44398	-274.379		0.102275	-263.238	-268.171
1.44453	-231.826		1.44498	-265.134		0.102325	-263.835	-273.804
1.44533	-237.659		1.44578	-286.375		0.102375	-264.754	-277.713
1.44618	-230.859		1.44663	-281.205		0.102425	-265.551	-279.588
1.44703	-239.387		1.44743	-299.865		0.102475	-266.33	-279.417
1.44793	-223.166		1.44883	-275.039		0.102525	-266.952	-277.502
1.44933	-236.784		1.44988	-288.503		0.102575	-267.903	-274.33
1.45033	-256.974		1.45063	-262.682		0.102625	-268.846	-270.581
1.45118	-241.116		1.45188	-289.457		0.102675	-269.855	-266.976
1.45243	-234.645		1.45293	-278.142		0.102725	-270.986	-264.194
1.45333	-248.962		1.45378	-285.219		0.102775	-272.051	-262.762
1.45428	-221.306		1.45483	-270.371		0.102825	-273.05	-262.975
1.45528	-249.276		1.45583	-290.064		0.102875	-273.951	-264.864
1.45633	-235.179		1.45683	-292.61		0.102925	-274.802	-268.218
1.45728	-244.451		1.45773	-288.237		0.102975	-275.836	-272.618
1.45818	-226.852		1.45868	-293.973		0.103025	-276.994	-277.501
1.45918	-232.334		1.45963	-269.6		0.103075	-277.448	-282.263
1.46018	-242.153		1.46083	-267.692		0.103125	-278.301	-286.356
1.46128	-247.516		1.46173	-272.752		0.103175	-279.431	-289.358
1.46228	-236.968		1.46298	-276.919		0.103225	-280.765	-291.043
1.46333	-269.829		1.46373	-286.632		0.103275	-282.573	-291.39
1.46423	-230.894		1.46468	-286.18		0.103325	-284.117	-290.601
1.46518	-222.64		1.46563	-275.674		0.103375	-285.1	-289.033
1.46598	-252.05		1.46643	-270.953		0.103425	-285.957	-287.139
1.46678	-259.564		1.46703	-263.558		0.103475	-286.553	-285.383
1.46738	-253.011		1.46788	-284.553		0.103525	-287.157	-284.171
1.46828	-255.395		1.46873	-286.433		0.103575	-287.641	-283.763
1.46928	-235.979		1.46978	-272.129		0.103625	-287.689	-284.255
1.47033	-235.373		1.47073	-253.869		0.103675	-288.017	-285.556
1.47108	-245.268		1.47173	-271.764		0.103725	-288.099	-287.412
1.47193	-270.849		1.47233	-274.931		0.103775	-287.837	-289.453
1.47268	-271.324		1.47303	-277.087		0.103825	-287.592	-291.25
1.47398	-241.183		1.47463	-295.839		0.103875	-287.386	-292.413
1.47518	-245.227		1.47563	-283.507		0.103925	-286.987	-292.656
1.47613	-255.307		1.47658	-276.333		0.103975	-286.395	-291.826
1.47698	-267.305		1.47733	-271.057		0.104025	-285.621	-289.974
1.47818	-260.872		1.47868	-276.229		0.104075	-285.18	-287.303
1.47913	-260.57		1.47973	-302.644		0.104125	-284.814	-284.185
1.48043	-241.23		1.48088	-280.653		0.104175	-284.386	-281.075
1.48133	-224.328		1.48178	-285.244		0.104225	-284.146	-278.463
1.48228	-206.061		1.48278	-263.176		0.104275	-284.153	-276.706
1.48313	-239.2		1.48363	-271.11		0.104325	-284.074	-276.1
1.48418	-230.664		1.48478	-283.375		0.104375	-284.217	-276.778
1.48528	-237.591		1.48578	-290.048		0.104425	-284.196	-278.654
1.48623	-254.897		1.48663	-282.764		0.104475	-284.262	-281.442
1.48723	-249.825		1.48778	-266.676		0.104525	-283.915	-284.701
1.48828	-232.66		1.48873	-267.646		0.104575	-281.031	-287.904
1.48913	-225.54		1.48958	-268.08		0.104625	-280.959	-290.412
1.49003	-223.988		1.49053	-271.191		0.104675	-280.772	-291.693
1.49103	-241.833		1.49153	-265.022		0.104725	-280.206	-291.377
1.49203	-221.524		1.49258	-278.453		0.104775	-279.336	-289.286
1.49298	-258.857		1.49328	-272.701		0.104825	-277.926	-285.469
1.49378	-242.161		1.49423	-260.941		0.104875	-276.186	-280.209
1.49443	-258.893		1.49468	-261.306		0.104925	-274.683	-274.004
1.49513	-235.215		1.49563	-283.339		0.104975	-272.685	-267.486
1.49603	-253.011		1.49638	-277.239		0.105025	-271.122	-261.314
1.49673	-258.006		1.49718	-312.029		0.105075	-268.924	-256.132
1.49768	-224.289		1.49813	-271.476		0.105125	-267.386	-252.41
1.49858	-248.221		1.49878	-251.031		0.105175	-266.058	-250.452
1.49908	-244.067		1.49958	-283.942		0.105225	-264.547	-250.347
1.50003	-251.697		1.50048	-290.15		0.105275	-263.348	-251.975
1.50088	-273.766		1.50118	-279.815		0.105325	-262.095	-255.015
1.50208	-249.71		1.50253	-264.489		0.105375	-261.558	-259.011
1.50308	-224.862		1.50358	-272.365		0.105425	-261.085	-263.433
1.50413	-247.422		1.50483	-271.713		0.105475	-262.399	-267.753
1.50528	-256.2		1.50563	-269.231		0.105525	-266.543	-271.516
1.50613	-225.73		1.50663	-265.744		0.105575	-268.873	-274.404
1.50708	-249.621		1.50778	-275.569		0.105625	-269.749	-276.233
1.50823	-259.773		1.50873	-286.681		0.105675	-270.143	-276.987
1.50918	-260.807		1.50963	-294.927		0.105725	-270.912	-276.796
1.51013	-254.211		1.51048	-263.488		0.105775	-271.197	-275.869
1.51083	-253.995		1.51153	-289.575		0.105825	-271.508	-274.502
1.51218	-227.638		1.51273	-295.125		0.105875	-271.723	-272.985
1.51318	-237.197		1.51358	-284.233		0.105925	-271.793	-271.575
1.51403	-234		1.51448	-301.687		0.105975	-271.767	-270.465
1.51498	-245.373		1.51533	-253.695		0.106025	-272.005	-269.752
1.51558	-250.524		1.51663	-292.054		0.106075	-271.894	-269.46
1.51708	-246.938		1.51748	-277.949		0.106125	-272.051	-269.556
1.51793	-207.532		1.51843	-310.801		0.106175	-272.269	-269.992
1.51893	-223.249		1.51948	-276.941		0.106225	-272.504	-270.669
1.52018	-206.236		1.52073	-284.077		0.106275	-272.828	-271.505
1.52108	-258.594		1.52153	-300.796		0.106325	-273.256	-272.451
1.52203	-238.563		1.52248	-289.389		0.106375	-273.789	-273.464
1.52303	-238.193		1.52358	-264.872		0.106425	-274.51	-274.45
1.52408	-255.755		1.52458	-273.807		0.106475	-275.16	-275.551
1.52508	-234.066		1.52558	-294.412		0.106525	-275.727	-276.754
1.52608	-213.189		1.52658	-302.384		0.106575	-276.192	-277.973
1.52708	-222.143		1.52758	-272.678		0.106625	-276.433	-279.138
1.52793	-250.388		1.52848	-288.13		0.106675	-276.672	-280.14
1.52908	-253.325		1.52968	-276.575		0.106725	-276.591	-280.815
1.53033	-255.263		1.53093	-276.168		0.106775	-276.085	-280.977
1.53133	-261.112		1.53178	-294.666		0.106825	-275.626	-280.477
1.53228	-234.376		1.53273	-283.093		0.106875	-275.339	-279.23
1.53318	-235.815		1.53363	-295.011		0.106925	-274.711	-277.24
1.53413	-256.331		1.53448	-268.524		0.106975	-273.512	-274.612
1.53533	-246.502		1.53588	-274.184		0.107025	-272.874	-271.583
1.53633	-243.677		1.53683	-274.971		0.107075	-272.419	-268.478
1.53728	-255.237		1.53768	-272.17		0.107125	-271.906	-265.68
1.53813	-238.34		1.53863	-290.273		0.107175	-271.708	-263.573
1.53903	-252.71		1.53948	-318.73		0.107225	-271.761	-262.505
1.53998	-248.693		1.54038	-283.726		0.107275	-271.967	-262.774
1.54088	-235.527		1.54183	-277.915		0.107325	-272.172	-264.474
1.54233	-233.066		1.54273	-279.908		0.107375	-272.693	-267.351
1.54318	-207.495		1.54363	-307.048		0.107425	-273.543	-271.154
1.54413	-227.328		1.54453	-259.757		0.107475	-274.327	-275.492
1.54483	-249.966		1.54523	-264.318		0.107525	-275.356	-279.889
1.54558	-254.833		1.54578	-259.237		0.107575	-276.432	-283.84
1.54628	-213.961		1.54683	-312.952		0.107625	-276.912	-286.854
1.54728	-241.411		1.54773	-279.939		0.107675	-277.744	-288.592
1.54823	-241.445		1.54868	-259.691		0.107725	-278.254	-288.836
1.54913	-240.922		1.54973	-318.583		0.107775	-278.689	-287.581
1.55023	-233.676		1.55068	-301.128		0.107825	-279.005	-284.987
1.55113	-236.003		1.55163	-283.355		0.107875	-278.843	-281.427
1.55223	-236.273		1.55288	-287.04		0.107925	-278.505	-277.386
1.55338	-241.183		1.55373	-261.082		0.107975	-277.824	-273.397
1.55413	-233.997		1.55463	-298.062		0.108025	-277.018	-269.978
1.55513	-245.821		1.55563	-276.161		0.108075	-276.182	-267.567
1.55613	-258.56		1.55668	-278.558		0.108125	-275.316	-266.432
1.55708	-262.791		1.55753	-290.472		0.108175	-274.582	-266.655
1.55803	-225.104		1.55853	-312.686		0.108225	-274.006	-268.116
1.55903	-260.311		1.55953	-293.651		0.108275	-272.96	-270.533
1.56043	-254.071		1.56088	-289.681		0.108325	-272.119	-273.496
1.56133	-245.352		1.56173	-289.813		0.108375	-273.526	-276.521
1.56213	-253.682		1.56258	-305.342		0.108425	-274.426	-279.122
1.56308	-236.596		1.56348	-260.621		0.108475	-275.26	-280.894
1.56433	-246.742		1.56483	-273.252		0.108525	-275.407	-281.543
1.56528	-236.923		1.56578	-267.122		0.108575	-275.497	-280.976
1.56618	-251.055		1.56668	-260.752		0.108625	-275.013	-279.248
1.56733	-236.126		1.56788	-276.521		0.108675	-274.683	-276.607
1.56823	-262.271		1.56868	-286.393		0.108725	-274.182	-273.494
1.56913	-248.876		1.56958	-277.786		0.108775	-273.273	-270.348
1.57023	-236.732		1.57083	-301.586		0.108825	-272.72	-267.645
1.57133	-232.247		1.57178	-297.238		0.108875	-272.241	-265.774
1.57228	-224.36		1.57273	-269.465		0.108925	-272.25	-265.058
1.57313	-248.67		1.57358	-278.935		0.108975	-272.63	-265.649
1.57408	-252.72		1.57508	-281.748		0.109025	-273.468	-267.501
1.57543	-272.38		1.57578	-279.281		0.109075	-273.964	-270.431
1.57633	-225.551		1.57688	-301.337		0.109125	-275.016	-274.097
1.57733	-256.063		1.57773	-277.188		0.109175	-275.846	-278.044
1.57818	-248.655		1.57863	-263.183		0.109225	-276.902	-281.812
1.57938	-222.662		1.57993	-273.057		0.109275	-277.855	-284.94
1.58038	-235.842		1.58083	-280.983		0.109325	-278.492	-287.022
1.58133	-222.938		1.58188	-285.52		0.109375	-278.841	-287.856
1.58243	-247.112		1.58323	-276.982		0.109425	-279.072	-287.384
1.58368	-273.581		1.58403	-276.8		0.109475	-278.425	-285.714
1.58458	-254.001		1.58503	-280.017		0.109525	-277.968	-283.062
1.58553	-244.205		1.58608	-309.691		0.109575	-277.099	-279.73
1.58653	-269.192		1.58693	-299.198		0.109625	-275.378	-276.063
1.58743	-252.299		1.58793	-293.408		0.109675	-274.099	-272.396
1.58848	-255.967		1.58888	-269.138		0.109725	-272.618	-269.004
1.58933	-251.67		1.58998	-310.771		0.109775	-270.882	-266.113
1.59058	-265.817		1.59088	-278.06		0.109825	-268.944	-263.796
1.59143	-219.889		1.59193	-281.734		0.109875	-267.196	-262.039
1.59243	-241.382		1.59288	-275.139		0.109925	-264.404	-260.751
1.59338	-256.377		1.59398	-279.112		0.109975	-263.231	-259.796
1.59453	-259.037		1.59488	-268.645		0.110025	-261.861	-258.998
1.59533	-245.924		1.59583	-290.037		0.110075	-260.312	-258.16
1.59628	-267.215		1.59663	-277.911		0.110125	-258.684	-257.186
1.59713	-263.8		1.59738	-266.905		0.110175	-257.359	-256.024
1.59778	-261.968		1.59803	-264.681		0.110225	-255.895	-254.674
1.59853	-247.313		1.59888	-260.249		0.110275	-254.452	-253.169
1.59928	-242.376		1.59973	-274.671		0.110325	-253.48	-251.58
1.60023	-208.503		1.60078	-299.352		0.110375	-252.209	-250.011
1.60123	-237.196		1.60163	-291.257		0.110425	-250.701	-248.571
1.60213	-214.523		1.60258	-290.57		0.110475	-249.645	-247.337
1.60308	-230.181		1.60403	-275.541		0.110525	-248.717	-246.378
1.60443	-234.284		1.60488	-290.766		0.110575	-247.883	-245.697
1.60538	-205.701		1.60583	-282.794		0.110625	-247.137	-245.237
1.60628	-229.917		1.60673	-269.048		0.110675	-246.522	-244.92
1.60728	-219.026		1.60788	-283.927		0.110725	-245.8	-244.621
1.60838	-211.895		1.60888	-311.752		0.110775	-245.14	-244.253
1.60933	-221.208		1.60978	-286.266		0.110825	-244.57	-243.729
1.61023	-237.447		1.61078	-287.224		0.110875	-244.034	-243.021
1.61138	-242.92		1.61188	-275.637		0.110925	-243.64	-242.144
1.61238	-231.153		1.61293	-265.037		0.110975	-243.421	-241.207
1.61313	-262.561		1.61363	-295.559		0.111025	-243.36	-240.321
1.61408	-267.638		1.61458	-307.291		0.111075	-243.543	-239.611
1.61628	-244.236		1.61693	-281.097		0.111125	-244	-239.259
1.61738	-261.599		1.61783	-283.986		0.111175	-244.585	-239.447
1.61823	-259.931		1.61873	-290.781		0.111225	-245.755	-240.345
1.61928	-254.342		1.61973	-274.774		0.111275	-247.216	-242.078
1.62028	-236.386		1.62078	-254.85		0.111325	-249.193	-244.71
1.62098	-254.043		1.62153	-266.985		0.111375	-250.979	-248.191
1.62168	-266.692		1.62218	-275.742		0.111425	-253.74	-252.423
1.62253	-270.874		1.62288	-279.586		0.111475	-256.437	-257.27
1.62338	-252.141		1.62383	-275.459		0.111525	-259.406	-262.52
1.62428	-253.506		1.62473	-280.501		0.111575	-262.416	-267.865
1.62528	-232.314		1.62578	-260.724		0.111625	-265.292	-272.985
1.62623	-244.09		1.62673	-276.614		0.111675	-267.293	-277.525
1.62723	-220.905		1.62773	-299.764		0.111725	-269.055	-281.164
1.62818	-225.169		1.62863	-294.731		0.111775	-270.632	-283.623
1.62903	-261.385		1.62948	-287.907		0.111825	-271.444	-284.737
1.62998	-252.938		1.63068	-294.399		0.111875	-272.371	-284.442
1.63128	-232.637		1.63168	-272.732		0.111925	-272.63	-282.843
1.63213	-237.497		1.63253	-261.554		0.111975	-272.691	-280.095
1.63293	-241.226		1.63403	-308.286		0.112025	-272.642	-276.46
1.63458	-223.752		1.63503	-283.246		0.112075	-272.312	-272.299
1.63548	-244.455		1.63588	-284.489		0.112125	-271.952	-268.033
1.63633	-241.827		1.63678	-274.59		0.112175	-271.268	-263.933
1.63718	-252.471		1.63763	-268.061		0.112225	-269.717	-260.438
1.63783	-265.954		1.63818	-277.993		0.112275	-268.29	-257.975
1.63873	-228.592		1.63918	-280.187		0.112325	-266.735	-256.788
1.63958	-247.38		1.64003	-281.809		0.112375	-265.637	-256.951
1.64058	-253.415		1.64083	-257.861		0.112425	-264.667	-258.39
1.64133	-243.033		1.64203	-268.929		0.112475	-264.771	-260.898
1.64258	-253.86		1.64358	-274.993		0.112525	-265.877	-264.137
1.64418	-257.384		1.64443	-260.147		0.112575	-267.946	-267.69
1.64473	-256.505		1.64518	-272.282		0.112625	-269.166	-271.128
1.64558	-246.131		1.64598	-275.205		0.112675	-269.883	-274.059
1.64643	-225.233		1.64683	-271.708		0.112725	-270.218	-276.183
1.64728	-205.533		1.64778	-298.721		0.112775	-270.485	-277.33
1.64823	-253.476		1.64863	-279.08		NaN	NaN	NaN
1.64908	-253.014		1.64968	-278.4		NaN	NaN	NaN
1.65038	-224.613		1.65093	-260.82		NaN	NaN	NaN
1.65128	-254.918		1.65178	-270.239		NaN	NaN	NaN
1.65238	-243.605		1.65293	-304.567		NaN	NaN	NaN
1.65343	-262.049		1.65388	-312.629		NaN	NaN	NaN
1.65438	-280.43		1.65463	-284.313		NaN	NaN	NaN
1.65513	-274.694		1.65588	-288.015		NaN	NaN	NaN
1.65643	-224.184		1.65688	-275.767		NaN	NaN	NaN
1.65733	-221.728		1.65778	-288.462		NaN	NaN	NaN
1.65818	-234.994		1.65873	-302.957		NaN	NaN	NaN
1.65948	-246.518		1.66008	-270.477		NaN	NaN	NaN
1.66048	-259.091		1.66088	-273.158		NaN	NaN	NaN
1.66128	-262.438		1.66173	-268.364		NaN	NaN	NaN
1.66178	-268.353		1.66228	-276.426		NaN	NaN	NaN
1.66268	-266.088		1.66308	-284.175		NaN	NaN	NaN
1.66353	-255.504		1.66393	-288.001		NaN	NaN	NaN
1.66443	-240.686		1.66483	-277.392		NaN	NaN	NaN
1.66538	-213.79		1.66638	-286.037		NaN	NaN	NaN
1.66693	-240.39		1.66753	-282.165		NaN	NaN	NaN
1.66778	-279.983		1.66798	-281.148		NaN	NaN	NaN
1.66843	-265.047		1.66893	-294.534		NaN	NaN	NaN
1.67008	-251.056		1.67048	-267.7		NaN	NaN	NaN
1.67088	-257.016		1.67123	-266.726		NaN	NaN	NaN
1.67153	-261.575		1.67198	-289.48		NaN	NaN	NaN
1.67248	-238.389		1.67293	-269.488		NaN	NaN	NaN
1.67323	-254.643		1.67373	-293.223		NaN	NaN	NaN
1.67418	-251.835		1.67468	-271.999		NaN	NaN	NaN
1.67568	-252.618		1.67593	-255.157		NaN	NaN	NaN
1.67628	-250.871		1.67683	-280.861		NaN	NaN	NaN
1.67753	-249.33		1.67813	-275.769		NaN	NaN	NaN
1.67853	-259.762		1.67893	-279.415		NaN	NaN	NaN
1.67943	-232.899		1.67983	-266.699		NaN	NaN	NaN
1.68033	-210.056		1.68093	-269.126		NaN	NaN	NaN
1.68153	-248.713		1.68208	-271.812		NaN	NaN	NaN
1.68248	-252.461		1.68298	-292.189		NaN	NaN	NaN
1.68348	-244.656		1.68398	-281.924		NaN	NaN	NaN
1.68443	-258.512		1.68483	-276.643		NaN	NaN	NaN
1.68538	-249.081		1.68598	-280.863		0.114725	-276.45	-278.599
1.68653	-243.031		1.68698	-277.037		0.114775	-275.544	-277.151
1.68738	-253.119		1.68788	-309.398		0.114825	-274.277	-275.384
1.68843	-246.758		1.68948	-285.95		0.114875	-272.483	-273.315
1.69068	-253.683		1.69118	-271.982		0.114925	-269.977	-270.939
1.69158	-259.846		1.69203	-276.014		0.114975	-267.676	-268.297
1.69253	-249.985		1.69303	-277.674		0.115025	-265.46	-265.42
1.69353	-262.894		1.69373	-264.661		0.115075	-263.115	-262.39
1.69423	-251.693		1.69458	-256.612		0.115125	-262.319	-259.282
1.69513	-239.487		1.69593	-273.388		0.115175	-260.723	-256.255
1.69648	-249.122		1.69693	-279.458		0.115225	-259.395	-253.483
1.69743	-244.334		1.69793	-291.069		0.115275	-258.1	-251.142
1.69848	-263.324		1.69863	-263.841		0.115325	-257.51	-249.402
1.69928	-235.005		1.69983	-276.52		0.115375	-256.817	-248.391
1.70028	-244.993		1.70073	-273.215		0.115425	-256.564	-248.197
1.70118	-242.002		1.70173	-292.003		0.115475	-256.296	-248.815
1.70223	-245.525		1.70263	-259.193		0.115525	-256.231	-250.159
1.70308	-240.386		1.70398	-284.728		0.115575	-256.33	-252.211
1.70448	-248.411		1.70488	-276.429		0.115625	-256.885	-254.891
1.70528	-237.409		1.70578	-286.146		0.115675	-257.431	-258.016
1.70623	-246.107		1.70663	-260.068		0.115725	-258.176	-261.331
1.70683	-257.571		1.70718	-264.311		0.115775	-259.344	-264.568
1.70753	-244.862		1.70803	-292.129		0.115825	-260.097	-267.431
1.70848	-216.033		1.70898	-327.307		0.115875	-261.134	-269.644
1.70953	-252.352		1.70993	-277.168		0.115925	-261.922	-270.966
1.71033	-258.301		1.71083	-293.36		0.115975	-262.468	-271.208
1.71143	-233.148		1.71198	-280.444		0.116025	-262.62	-270.296
1.71243	-264.778		1.71278	-274.869		0.116075	-262.25	-268.254
1.71343	-232.904		1.71393	-270.785		0.116125	-261.122	-265.192
1.71443	-238.941		1.71493	-276.476		0.116175	-259.515	-261.329
1.71533	-255.329		1.71578	-283.948		0.116225	-258.528	-256.966
1.71638	-240.055		1.71678	-259.949		0.116275	-256.931	-252.467
1.71728	-228.86		1.71778	-292.649		0.116325	-255.163	-248.213
1.71828	-217.703		1.71878	-291.463		0.116375	-253.653	-244.578
1.71923	-231.711		1.71973	-289.178		0.116425	-252.244	-241.877
1.72028	-237.48		1.72078	-278.06		0.116475	-247.179	-240.336
1.72118	-258.067		1.72158	-287.829		0.116525	-247.931	-240.051
1.72208	-217.18		1.72258	-276.718		0.116575	-248.622	-241.014
1.72308	-240.881		1.72373	-262.319		0.116625	-249.312	-243.096
1.72433	-234.025		1.72478	-268.803		0.116675	-250.044	-246.052
1.72518	-227.578		1.72568	-280.255		0.116725	-251.249	-249.553
1.72613	-231.554		1.72663	-264.943		0.116775	-252.697	-253.229
1.72688	-261.743		1.72718	-267.963		0.116825	-253.351	-256.69
1.72763	-254.618		1.72803	-271.892		0.116875	-254.136	-259.586
1.72848	-252.276		1.72888	-268.648		0.116925	-254.66	-261.643
1.72938	-224.554		1.72983	-271.976		0.116975	-254.796	-262.696
1.73028	-228.386		1.73078	-291.806		0.117025	-254.484	-262.665
1.73123	-235.519		1.73163	-286.261		0.117075	-254.26	-261.594
1.73208	-218.192		1.73258	-289.157		0.117125	-254.065	-259.652
1.73303	-220.841		1.73353	-287.29		0.117175	-253.788	-257.078
1.73388	-266.053		1.73418	-276.316		0.117225	-253.537	-254.18
1.73463	-250.139		1.73508	-269.132		0.117275	-253.276	-251.284
1.73528	-265.696		1.73578	-293.444		0.117325	-253.026	-248.707
1.73633	-250.372		1.73658	-254.379		0.117375	-252.811	-246.714
1.73698	-246.802		1.73718	-248.48		0.117425	-252.704	-245.492
1.73768	-216.813		1.73828	-269.073		0.117475	-252.565	-245.152
1.73853	-266.719		1.73878	-270.014		0.117525	-252.494	-245.709
1.73928	-249.778		1.73963	-260.82		0.117575	-252.489	-247.066
1.74003	-244.863		1.74033	-256.421		0.117625	-252.84	-249.1
1.74073	-235.083		1.74118	-286.873		0.117675	-252.882	-251.609
1.74158	-232.377		1.74203	-297.657		0.117725	-253.42	-254.347
1.74243	-245.172		1.74283	-300.563		0.117775	-253.504	-257.05
1.74333	-217.214		1.74378	-279.117		0.117825	-253.988	-259.442
1.74423	-232.606		1.74463	-251.524		0.117875	-254.314	-261.294
1.74483	-248.489		1.74523	-263.094		0.117925	-254.724	-262.425
1.74558	-247.691		1.74603	-276.05		0.117975	-255.161	-262.736
1.74648	-239.752		1.74698	-273.803		0.118025	-255.418	-262.196
1.74728	-266.858		1.74768	-280.338		0.118075	-255.604	-260.837
1.74863	-249.319		1.74913	-271.968		0.118125	-255.459	-258.767
1.74953	-257.538		1.74998	-278.34		0.118175	-255.24	-256.149
1.75043	-253.671		1.75098	-271.874		0.118225	-254.713	-253.192
1.75168	-251.636		1.75218	-275.309		0.118275	-253.929	-250.178
1.75263	-254.662		1.75303	-280.181		0.118325	-253.084	-247.373
1.75343	-257.001		1.75383	-277.148		0.118375	-252.612	-244.999
1.75423	-256.041		1.75458	-275.848		0.118425	-252.27	-243.347
1.75503	-238.976		1.75548	-280.574		0.118475	-252.27	-242.628
1.75593	-232.528		1.75673	-286.035		0.118525	-253.084	-243.086
1.75738	-257.356		1.75773	-272.717		0.118575	-253.916	-244.853
1.75823	-254.275		1.75843	-257.274		0.118625	-255.622	-247.955
1.75878	-248.858		1.75928	-301.113		0.118675	-257.183	-252.3
1.75978	-236.56		1.76028	-306.675		0.118725	-259.201	-257.701
1.76128	-250.514		1.76173	-274.42		0.118775	-263.36	-263.875
1.76218	-247.299		1.76268	-272.362		0.118825	-266.79	-270.43
1.76343	-251.418		1.76393	-277.07		0.118875	-269.918	-276.944
1.76443	-243.275		1.76488	-270.701		0.118925	-272.419	-282.971
1.76538	-254.094		1.76608	-279.07		0.118975	-275.044	-288.08
1.76658	-248.103		1.76703	-294.117		0.119025	-277.227	-291.907
1.76748	-244.506		1.76793	-290.264		0.119075	-278.732	-294.2
1.76838	-245.874		1.76888	-284.966		0.119125	-280.036	-294.798
1.76923	-274.703		1.76953	-277.419		0.119175	-280.947	-293.683
1.76998	-271.536		1.77033	-274.963		0.119225	-280.963	-290.97
1.77058	-274.019		1.77093	-276.712		0.119275	-280.558	-286.951
1.77153	-261.373		1.77203	-271.819		0.119325	-279.444	-281.997
1.77233	-269.201		1.77288	-288.262		0.119375	-275.833	-276.528
1.77348	-243.877		1.77398	-273.91		0.119425	-272.457	-270.961
1.77433	-263.025		1.77478	-277.17		0.119475	-269.659	-265.712
1.77528	-259.375		1.77573	-268.032		0.119525	-267.556	-261.093
1.77648	-235.133		1.77703	-284.142		0.119575	-265.422	-257.326
1.77748	-252.416		1.77788	-286.692		0.119625	-263.153	-254.544
1.77838	-225.781		1.77883	-280.204		0.119675	-261.152	-252.712
1.77923	-243.875		1.77968	-288.112		0.119725	-259.217	-251.695
1.78018	-244.227		1.78068	-266.754		0.119775	-257.08	-251.292
1.78083	-266.611		1.78093	-266.757		0.119825	-256.266	-251.264
1.78143	-252.669		1.78193	-288.233		0.119875	-254.586	-251.339
1.78233	-252.918		1.78278	-302.704		0.119925	-252.854	-251.33
1.78323	-251.246		1.78368	-303.025		0.119975	-251.579	-251.038
1.78418	-241.167		1.78463	-274.545		0.120025	-250.618	-250.394
1.78518	-231.039		1.78588	-293.595		0.120075	-250.115	-249.413
1.78648	-245.537		1.78698	-280.811		0.120125	-248.283	-248.205
1.78748	-237.059		1.78793	-280.641		0.120175	-247.821	-246.922
1.78843	-228.562		1.78883	-267.407		0.120225	-248.295	-245.779
1.78928	-221.364		1.78973	-285.826		0.120275	-248.853	-244.984
1.79018	-246.475		1.79058	-269.616		0.120325	-249.407	-244.708
1.79103	-245.418		1.79123	-247.463		0.120375	-250.022	-245.104
1.79158	-239.783		1.79198	-262.019		0.120425	-250.859	-246.23
1.79243	-220.758		1.79293	-281.657		0.120475	-251.497	-248.055
1.79338	-239.426		1.79378	-274.035		0.120525	-252.285	-250.469
1.79423	-239.415		1.79478	-272.53		0.120575	-253.279	-253.289
1.79533	-245.898		1.79583	-265.752		0.120625	-254.558	-256.288
1.79628	-240.155		1.79678	-281.557		0.120675	-255.639	-259.207
1.79728	-252.826		1.79768	-264.171		0.120725	-257.062	-261.812
1.79813	-254.411		1.79908	-281.748		0.120775	-257.941	-263.879
1.79943	-265.57		1.79988	-295.293		0.120825	-258.781	-265.259
1.80033	-250.172		1.80078	-296.458		0.120875	-259.281	-265.873
1.80123	-227.753		1.80173	-277.708		0.120925	-259.698	-265.717
1.80218	-239.476		1.80298	-262.655		0.120975	-260.324	-264.874
1.80343	-251.055		1.80393	-279.099		0.121025	-260.35	-263.477
1.80438	-254.392		1.80483	-287.911		0.121075	-260.532	-261.726
1.80538	-256.22		1.80568	-260.625		0.121125	-260.76	-259.842
1.80623	-253.269		1.80693	-260.148		0.121175	-260.857	-258.062
1.80738	-252.483		1.80793	-267.314		0.121225	-260.988	-256.606
1.80953	-252.395		1.81068	-269.463		0.121275	-261.095	-255.661
1.81113	-262.222		1.81163	-274.531		0.121325	-261.497	-255.369
1.81228	-238.784		1.81283	-269.276		0.121375	-261.887	-255.821
1.81328	-244.017		1.81383	-300.987		0.121425	-262.574	-257.016
1.81443	-249.267		1.81473	-256.727		0.121475	-263.214	-258.903
1.81508	-248.703		1.81568	-279.043		0.121525	-263.62	-261.396
1.81628	-261.546		1.81678	-267.953		0.121575	-264.649	-264.326
1.81733	-263.279		1.81768	-264.771		0.121625	-265.384	-267.473
1.81828	-250.09		1.81878	-269.974		0.121675	-266.411	-270.61
1.81923	-249.225		1.81968	-289.578		0.121725	-266.938	-273.472
1.82023	-225.459		1.82083	-270.297		0.121775	-267.676	-275.799
1.82158	-248.468		1.82213	-287.317		0.121825	-268.108	-277.373
1.82258	-252.884		1.82303	-295.284		0.121875	-268.571	-277.999
1.82353	-258.949		1.82378	-264.852		0.121925	-268.962	-277.579
1.82423	-226.958		1.82478	-276.643		0.121975	-269.11	-276.071
1.82523	-253.331		1.82623	-280.204		0.122025	-269.269	-273.548
1.82668	-264.389		1.82723	-284.106		0.122075	-269.349	-270.209
1.82768	-268.079		1.82803	-276.749		0.122125	-269.212	-266.299
1.82843	-257.748		1.82888	-295.919		0.122175	-268.563	-262.114
1.82938	-237.991		1.82978	-273.715		0.122225	-262.739	-258.028
1.83018	-248.178		1.83063	-283.59		0.122275	-258.214	-254.398
1.83108	-248.31		1.83153	-267.688		0.122325	-257.213	-251.6
1.83223	-238.319		1.83283	-280.249		0.122375	-257.089	-249.899
1.83323	-265.623		1.83363	-290.643		0.122425	-257.525	-249.468
1.83418	-252.732		1.83498	-282.765		0.122475	-258.263	-250.329
1.83548	-258.714		1.83583	-279.33		0.122525	-259.787	-252.383
1.83633	-239.474		1.83678	-274.315		0.122575	-261.081	-255.433
1.83733	-246.26		1.83793	-282.843		0.122625	-262.334	-259.202
1.83848	-223.468		1.83893	-264.379		0.122675	-263.172	-263.311
1.83933	-223.515		1.83983	-308.981		0.122725	-263.656	-267.322
1.84033	-240.432		1.84093	-292.307		0.122775	-263.964	-270.773
1.84148	-258.467		1.84198	-293.969		0.122825	-264.413	-273.274
1.84258	-231.652		1.84313	-269.308		0.122875	-264.367	-274.545
1.84353	-255.122		1.84408	-295.319		0.122925	-264.503	-274.437
1.84463	-220.295		1.84508	-278.193		0.122975	-264.239	-272.957
1.84553	-238.9		1.84593	-269.323		0.123025	-264.224	-270.278
1.84628	-244.938		1.84673	-289.368		0.123075	-264.282	-266.728
1.84728	-236.601		1.84768	-253.471		0.123125	-264.12	-262.757
1.84803	-238.927		1.84863	-280.556		0.123175	-264.248	-258.892
1.84928	-244.397		1.84973	-260.984		0.123225	-264.303	-255.673
1.85023	-237.8		1.85093	-274.166		0.123275	-264.614	-253.589
1.85133	-265.899		1.85183	-279.096		0.123325	-265.035	-253.014
1.85228	-264.007		1.85273	-282.251		0.123375	-265.306	-254.157
1.85328	-246.852		1.85373	-264.043		0.123425	-265.68	-257.021
1.85423	-248.742		1.85463	-260.327		0.123475	-266.145	-261.395
1.85513	-233.679		1.85553	-260.846		0.123525	-267.279	-266.866
1.85598	-217.647		1.85648	-296.864		0.123575	-270.048	-272.858
1.85693	-224.477		1.85738	-288.202		0.123625	-270.919	-278.695
1.85783	-240.901		1.85823	-272.376		0.123675	-271.494	-283.675
1.85858	-242.899		1.85903	-300.38		0.123725	-271.588	-287.16
1.85953	-240.749		1.85993	-269.675		0.123775	-271.417	-288.649
1.86038	-242.269		1.86138	-273.304		0.123825	-271.154	-287.852
1.86183	-253.037		1.86218	-261.474		0.123875	-270.627	-284.732
1.86258	-245.487		1.86288	-251.261		0.123925	-269.901	-279.52
1.86328	-223.265		1.86383	-305.079		0.123975	-269.196	-272.702
1.86433	-225.526		1.86483	-285.91		0.124025	-268.279	-264.961
1.86528	-252.882		1.86578	-297.884		0.124075	-266.791	-257.115
1.86623	-271.477		1.86658	-282.822		0.124125	-264.378	-250.017
1.86713	-240.567		1.86753	-255.816		0.124175	-261.357	-244.452
1.86798	-241.981		1.86893	-279.97		0.124225	-259.352	-241.046
1.86953	-227.107		1.86993	-242.815		0.124275	-258.795	-240.184
1.87023	-235.483		1.87083	-288.466		0.124325	-258.307	-241.958
1.87128	-258.945		1.87173	-269.052		0.124375	-258.217	-246.151
1.87253	-252.905		1.87308	-283.09		0.124425	-258.815	-252.258
NaN	NaN		NaN	NaN		0.124475	-259.783	-259.542
NaN	NaN		NaN	NaN		0.124525	-260.892	-267.118
NaN	NaN		NaN	NaN		0.124575	-262.301	-274.061
NaN	NaN		NaN	NaN		0.124625	-263.649	-279.485
NaN	NaN		NaN	NaN		0.124675	-264.972	-282.77
NaN	NaN		NaN	NaN		0.124725	-265.666	-283.503
NaN	NaN		NaN	NaN		0.124775	-266.139	-281.613
NaN	NaN		NaN	NaN		0.124825	-265.907	-277.361
NaN	NaN		NaN	NaN		0.124875	-265.183	-271.24
NaN	NaN		NaN	NaN		0.124925	-263.971	-263.971
1.88238	-252.297		1.88288	-264.809		0.124975	-262.161	-256.396
1.88338	-244.325		1.88383	-265.33		0.125025	-260.366	-249.402
1.88423	-245.468		1.88473	-283.217		0.125075	-258.568	-243.811
1.88518	-259.03		1.88553	-269.39		0.125125	-256.852	-240.226
1.88603	-248.912		1.88668	-283.462		0.125175	-254.927	-239.081
1.88723	-248.713		1.88763	-279.424		0.125225	-254.66	-240.474
1.88813	-227.445		1.88858	-263.67		0.125275	-255.099	-244.249
1.88898	-240.183		1.88943	-263.597		0.125325	-256.536	-249.956
1.88993	-244.192		1.89018	-246.484		0.125375	-258.364	-256.863
1.89053	-242.894		1.89083	-245.825		0.125425	-260.616	-264.134
1.89128	-232.817		1.89178	-262.927		0.125475	-262.49	-270.907
1.89218	-244.103		1.89273	-279.999		0.125525	-263.87	-276.387
1.89333	-251.114		1.89373	-264.488		0.125575	-264.74	-279.95
1.89423	-235.981		1.89463	-254.359		0.125625	-265.112	-281.181
1.89508	-231.691		1.89558	-276.786		0.125675	-265.245	-279.984
1.89608	-237.144		1.89658	-268.084		0.125725	-264.704	-276.554
1.89708	-241.345		1.89768	-301.919		0.125775	-263.619	-271.332
1.89823	-248.451		1.89873	-287.371		0.125825	-262.256	-264.98
1.89933	-259.153		1.89978	-272.889		0.125875	-260.802	-258.266
1.90023	-249.411		1.90073	-298.896		0.125925	-259.503	-251.976
1.90118	-257.934		1.90163	-307.896		0.125975	-258.243	-246.817
1.90218	-239.868		1.90303	-270.274		0.126025	-256.67	-243.302
1.90353	-251.403		1.90388	-270.049		0.126075	-256.093	-241.745
1.90433	-235.309		1.90483	-275.889		0.126125	-255.773	-242.191
1.90523	-247.897		1.90568	-281.551		0.126175	-255.584	-244.428
1.90613	-244.311		1.90658	-263.962		0.126225	-255.528	-248.013
1.90703	-238.349		1.90758	-281.164		0.126275	-255.59	-252.383
1.90818	-222.652		1.90868	-265.675		0.126325	-255.852	-256.903
1.90913	-238.574		1.90953	-255.001		0.126375	-256.256	-261.005
1.91013	-233.814		1.91088	-279.539		0.126425	-257.071	-264.205
1.91133	-239.597		1.91183	-279.342		0.126475	-258.227	-266.307
1.91223	-253.698		1.91263	-277.364		0.126525	-259.38	-267.086
1.91318	-234.671		1.91368	-261.677		0.126575	-259.984	-266.664
1.91433	-242.395		1.91488	-284.715		0.126625	-260.653	-265.346
1.91538	-235.222		1.91583	-274.767		0.126675	-261.497	-263.561
1.91623	-222.691		1.91673	-305.008		0.126725	-262.418	-261.773
1.91723	-210.298		1.91768	-273.363		0.126775	-263.037	-260.41
1.91803	-237.208		1.91853	-307.996		0.126825	-263.501	-259.835
1.91903	-234.647		1.91948	-262.43		0.126875	-263.762	-260.216
1.91978	-256.272		1.92043	-294.744		0.126925	-264.205	-261.521
1.92103	-269.643		1.92143	-288.263		0.126975	-264.39	-263.552
1.92198	-205.944		1.92248	-295.615		0.127025	-264.472	-266.071
1.92293	-226.161		1.92338	-283.814		0.127075	-264.484	-268.664
1.92383	-247.635		1.92428	-286.694		0.127125	-264.241	-270.688
1.92488	-226.401		1.92543	-275.286		0.127175	-264.046	-271.65
1.92593	-240.64		1.92663	-269.978		0.127225	-263.69	-271.259
1.92728	-254.584		1.92768	-271.293		0.127275	-263.43	-269.439
1.92813	-242.682		1.92858	-272.663		0.127325	-263.146	-266.363
1.92893	-253.411		1.92948	-297.745		0.127375	-262.826	-262.424
1.93013	-259.949		1.93048	-265.104		0.127425	-262.622	-258.192
1.93108	-213.214		1.93158	-307.887		0.127475	-262.498	-254.336
1.93208	-218.59		1.93253	-279.968		0.127525	-262.407	-251.506
1.93293	-252.478		1.93333	-279.121		0.127575	-262.778	-250.251
1.93433	-236.89		1.93468	-261.088		0.127625	-262.618	-250.909
1.93513	-225.291		1.93563	-292.184		0.127675	-263.351	-253.594
1.93603	-259.879		1.93648	-298.746		0.127725	-265.137	-258.122
1.93718	-232.071		1.93773	-267.877		0.127775	-267.308	-264.077
1.93818	-241.677		1.93868	-275.954		0.127825	-269.859	-270.817
1.93943	-246.241		1.93988	-266.811		0.127875	-271.995	-277.592
1.94038	-233.763		1.94088	-294.154		0.127925	-273.74	-283.656
1.94123	-275.775		1.94158	-301.284		0.127975	-275.181	-288.347
1.94203	-246.11		1.94248	-302.145		0.128025	-276.694	-291.217
1.94293	-248.526		1.94333	-289.051		0.128075	-278.286	-292.064
1.94378	-246.278		1.94428	-289.217		0.128125	-279.576	-290.992
1.94483	-269.459		1.94543	-286.276		0.128175	-280.763	-288.354
1.94593	-267.626		1.94633	-282.657		0.128225	-281.761	-284.732
1.94713	-248.018		1.94778	-308.936		0.128275	-282.366	-280.867
1.94828	-261.438		1.94863	-276.837		0.128325	-283.25	-277.501
[truncated: 216,420+ more rows]

## Sheet: panel b
Note: The water-isotope values on this sheet are 50-yr averages.
Age	Amplitude	2sigma+	2sigma-
(ka)	(per mil)	(per mil)	(per mil)
0.06	17.463	24.58	12.19
0.061	17.4304	24.4721	12.1287
0.062	17.3649	24.5654	12.0754
0.063	16.9296	24.2213	11.7482
0.064	16.6388	23.5797	11.5141
0.065	16.6291	23.7209	11.4751
0.066	16.8223	23.8642	11.6893
0.067	16.6093	23.8411	11.7538
0.068	16.1612	22.797	11.4893
0.069	15.2006	21.6695	10.6268
0.07	14.7466	21.1493	10.3336
0.071	14.4517	20.7006	10.0908
0.072	14.2298	20.4057	10.002
0.073	14.079	20.0187	9.93289
0.074	14.1009	19.9683	9.88006
0.075	13.9122	19.6454	9.87757
0.076	13.9429	19.8567	10.0417
0.077	14.2259	19.9604	10.0131
0.078	13.9079	19.1494	9.87258
0.079	13.5449	19.0869	9.71682
0.08	13.617	19.1932	9.68596
0.081	13.5961	19.0372	9.5488
0.082	13.3264	18.5465	9.34798
0.083	12.9846	18.4462	9.29746
0.084	13.0855	18.6131	9.25073
0.085	13.1101	18.5473	9.37833
0.086	13.2177	18.5591	9.42215
0.087	13.2443	18.0141	9.68446
0.088	13.0809	17.4525	9.94159
0.089	12.7522	17.5745	9.64225
0.09	12.6131	17.3352	9.32795
0.091	12.4306	16.8067	9.12576
0.092	12.2299	15.7699	9.15159
0.093	11.4782	14.618	9.1547
0.094	10.8614	14.6644	8.64904
0.095	10.6244	14.5773	8.38972
0.096	10.3417	14.086	8.24141
0.097	10.3125	13.9601	8.13814
0.098	10.4535	14.1122	8.30734
0.099	10.694	14.3939	8.539
0.1	11.0795	14.8742	8.70789
0.101	11.4208	15.3122	8.7133
0.102	11.3929	15.3136	8.96468
0.103	11.4652	15.3771	9.05116
0.104	11.5166	15.4227	9.18179
0.105	11.6309	15.5327	9.03495
0.106	11.6074	15.4807	9.09281
0.107	11.5069	15.3354	9.11669
0.108	11.513	15.3029	9.0348
0.109	11.1955	14.9231	9.5809
0.11	11.2873	15.0269	9.51712
0.111	11.3649	15.1189	9.41187
0.112	11.7083	15.5069	9.47273
0.113	11.8293	15.7146	9.30218
0.114	11.8994	15.8153	9.1433
0.115	11.9198	15.8491	9.28946
0.116	11.9539	15.8919	9.42717
0.117	12.0595	15.8523	9.48541
0.118	12.2217	15.7355	9.56295
0.119	12.2713	15.6341	9.55663
0.12	12.1032	15.5409	9.50584
0.121	12.0385	15.401	9.58464
0.122	12.0145	15.1689	9.9064
0.123	12.0127	14.5119	10.3757
0.124	12.367	14.2918	10.0281
0.125	12.4429	14.996	9.7887
0.126	12.2338	15.5846	10.1813
0.127	11.8876	15.2848	10.1407
0.128	11.7009	14.8695	10.1229
0.129	11.7171	14.7951	10.027
0.13	11.6665	14.8474	10.1658
0.131	11.7301	14.6043	10.302
0.132	11.8222	14.4981	10.7528
0.133	11.9164	14.7402	10.7046
0.134	12.2423	14.6996	10.6878
0.135	12.4669	14.8443	10.4284
0.136	12.3913	14.8714	10.4524
0.137	12.3498	15.0187	10.495
0.138	12.2945	15.5157	10.5155
0.139	12.2663	15.8725	10.4549
0.14	12.2496	15.6743	10.5986
0.141	12.3674	15.4909	10.6291
0.142	12.3727	15.6786	10.6967
0.143	12.5265	15.6952	10.8244
0.144	12.4082	15.9394	10.7735
0.145	12.495	16.0877	10.9547
0.146	12.7307	16.1303	10.7423
0.147	12.6878	15.7834	11.0534
0.148	12.8835	15.7454	11.2457
0.149	12.7047	15.6915	11.4921
0.15	12.7545	16.2752	11.3841
0.151	13.3115	16.7338	11.2866
0.152	13.3379	16.5554	11.2016
0.153	13.486	16.8147	10.9161
0.154	13.0893	16.9024	11.0239
0.155	13.2684	16.9673	11.1163
0.156	13.376	17.1434	10.9078
0.157	13.7527	17.8029	11.1303
0.158	14.0673	17.8415	11.0935
0.159	14.3216	17.7516	11.3334
0.16	14.1755	17.8541	11.4904
0.161	14.2151	18.3162	11.7939
0.162	14.3477	18.7282	11.6956
0.163	14.6405	19.1812	11.6241
0.164	14.7701	19.4551	11.6866
0.165	14.8383	19.5024	11.8567
0.166	15.0214	19.6924	12.0448
0.167	14.9362	19.5207	11.9747
0.168	14.9879	19.4139	11.9383
0.169	14.8824	19.2189	11.9759
0.17	14.4752	18.5731	12.0767
0.171	13.9359	17.9752	12.3172
0.172	13.7883	17.9382	12.3816
0.173	14.0283	17.7647	12.1946
0.174	14.3823	18.1876	11.6301
0.175	14.3791	18.4942	11.7179
0.176	14.4236	18.4868	11.8155
0.177	14.6201	18.64	11.5699
0.178	14.6076	18.898	11.425
0.179	14.4469	18.5639	11.2802
0.18	14.3473	18.451	11.1465
0.181	13.9857	18.0685	11.1327
0.182	13.6329	17.2783	10.6695
0.183	13.4056	17.2051	10.8061
0.184	13.2186	16.9879	11.3527
0.185	13.5867	16.916	11.5118
0.186	14.1302	17.2874	11.6357
0.187	14.0875	17.709	12.0215
0.188	14.0823	17.5919	12.4113
0.189	14.2759	17.4003	12.3635
0.19	14.7996	17.788	12.3991
0.191	15.069	18.5986	12.4372
0.192	14.982	18.8048	12.3926
0.193	15.0215	18.8492	12.6033
0.194	15.1739	18.8154	12.6084
0.195	15.1561	18.9673	12.5224
0.196	15.0885	18.6982	12.5631
0.197	14.9523	18.2584	12.3181
0.198	14.5751	18.316	12.4463
0.199	14.8106	18.5272	12.0398
0.2	14.549	18.5661	11.9879
0.201	14.5569	18.2789	11.9949
0.202	14.503	18.2185	12.4896
0.203	14.6163	18.168	12.6074
0.204	14.8258	17.9915	12.5899
0.205	14.6601	18.1366	12.7554
0.206	14.556	17.9566	12.3896
0.207	14.5951	18.012	12.4708
0.208	14.6008	17.8694	12.3675
0.209	14.4299	17.7912	12.3912
0.21	14.3957	17.8881	12.3036
0.211	14.3748	17.5777	12.2082
0.212	14.144	17.5699	12.2026
0.213	14.2528	17.5908	12.2473
0.214	14.1483	17.5302	12.168
0.215	14.2025	17.7946	12.2184
0.216	14.362	18.1587	12.007
0.217	14.4141	18.2056	11.9296
0.218	14.4131	18.1829	12.1282
0.219	14.5601	18.3371	12.1284
0.22	14.5903	18.3927	12.0095
0.221	14.5142	18.2881	12.149
0.222	14.0978	17.7622	12.0829
0.223	14.0278	17.6615	11.9326
0.224	14.0126	17.6747	11.95
0.225	14.0965	17.7731	11.8848
0.226	13.9888	17.6413	11.8713
0.227	13.8989	17.5735	11.6583
0.228	13.9635	17.6236	11.6579
0.229	13.9505	17.6116	11.7075
0.23	13.9835	17.6653	12.304
0.231	13.9827	17.7202	12.7014
0.232	14.7722	18.6479	12.7102
0.233	15.1806	19.1939	12.533
0.234	14.8731	18.8402	12.6336
0.235	14.5461	18.4824	12.3812
0.236	14.4076	18.2999	11.87
0.237	14.2442	18.0861	11.9275
0.238	13.691	17.4389	11.8413
0.239	13.2874	16.9051	11.6082
0.24	13.0329	16.581	11.5018
0.241	12.9767	16.5619	11.6791
0.242	13.2894	16.9688	11.5984
0.243	13.3934	17.1153	11.4826
0.244	13.0981	16.7542	11.1971
0.245	13.0411	16.3103	11.0492
0.246	12.7144	16.0991	11.2632
0.247	12.6484	15.8958	11.7382
0.248	12.7648	15.4553	11.8681
0.249	13.5124	16.2355	11.7117
0.25	13.8203	17.2493	11.1834
0.251	13.7266	17.6227	11.3729
0.252	13.4586	17.2274	11.3812
0.253	13.0185	16.6463	11.0769
0.254	12.9598	16.4361	10.7701
0.255	12.5713	16.3004	10.5595
0.256	12.4277	16.1219	10.596
0.257	12.2066	15.6511	10.7199
0.258	12.2352	15.5128	10.7749
0.259	12.4963	15.559	10.5791
0.26	12.6167	16.0051	10.5322
0.261	12.4419	15.9074	10.7692
0.262	12.5054	16.0246	10.8741
0.263	12.5837	15.666	10.883
0.264	12.6155	15.3685	11.2721
0.265	12.619	15.7852	11.9033
0.266	12.6594	16.1357	12.0598
0.267	13.2271	15.6431	11.945
0.268	13.8045	16.414	11.7687
0.269	14.1789	17.9984	11.7607
0.27	14.2008	18.283	11.7648
0.271	14.0478	18.1392	11.7422
0.272	14.1777	18.0056	11.9156
0.273	14.3246	17.9342	11.734
0.274	14.1009	18.3785	11.9092
0.275	14.3172	18.3585	11.8805
0.276	14.3953	18.6573	12.0413
0.277	14.5957	18.803	12.3354
0.278	14.985	18.5125	12.8426
0.279	14.9868	18.0918	13.3264
0.28	15.1188	18.8947	13.6731
0.281	15.4467	19.5395	13.3522
0.282	15.7709	20.143	13.3644
0.283	16.249	20.7201	13.3464
0.284	16.7267	21.3793	13.0906
0.285	16.804	21.9249	13.1599
0.286	16.7599	21.7678	13.2627
0.287	16.7754	21.0533	13.7804
0.288	16.7803	21.3364	14.1684
0.289	16.9828	22.4739	14.2834
0.29	17.1502	22.6545	14.5215
0.291	17.4931	23.2389	14.2119
0.292	17.8915	23.7745	14.0404
0.293	18.113	23.3544	13.9806
0.294	17.9024	22.805	14.2432
0.295	17.4967	23.1127	14.7231
0.296	17.4185	23.4289	14.4069
0.297	17.6455	23.583	13.7355
0.298	17.9148	23.8868	13.5899
0.299	18.1859	24.202	13.7841
0.3	18.2563	24.5702	13.9068
0.301	18.4657	24.8574	13.8658
0.302	18.8275	25.1064	13.9816
0.303	18.8199	24.8807	14.1876
0.304	18.5382	24.4948	14.2364
0.305	18.5131	24.6807	14.3997
0.306	18.6175	25.0984	14.3487
0.307	19.0388	25.8421	14.4167
0.308	18.8382	25.5851	14.488
0.309	18.6348	25.3184	14.5346
0.31	19.0082	25.7431	14.4603
0.311	19.3578	26.1634	14.6155
0.312	19.0968	25.8142	14.8124
0.313	18.4473	25.0122	14.4256
0.314	18.493	25.0214	13.9214
0.315	18.8341	25.398	13.9365
0.316	18.8588	25.4373	13.9325
0.317	19.2095	25.874	14.2103
0.318	19.4944	26.2656	14.4257
0.319	19.5606	26.3684	14.6309
0.32	19.4936	26.3034	14.8622
0.321	19.8097	26.7465	15.3195
0.322	20.35	27.4726	15.2876
0.323	20.1189	27.2583	15.0549
0.324	19.9926	27.0741	14.8049
0.325	19.333	26.2079	14.6676
0.326	19.0375	25.3382	14.1552
0.327	18.3524	24.7375	13.6632
0.328	17.9243	24.1098	13.5744
0.329	17.6674	23.307	13.3995
0.33	17.8382	23.5666	13.5641
0.331	18.0727	23.8083	13.8296
0.332	18.2676	23.9297	13.9168
0.333	18.4195	24.1175	14.1443
0.334	18.2947	23.8125	14.1857
0.335	18.1529	23.577	13.8884
0.336	18.2961	24.0424	13.896
0.337	18.0304	23.3111	13.8973
0.338	18.1838	23.1971	13.9027
0.339	18.176	23.0303	13.6348
0.34	18.1068	23.4405	13.6004
0.341	17.9171	23.3757	13.5868
0.342	17.899	23.0512	13.6622
0.343	18.3216	23.207	13.7289
0.344	18.1067	23.801	13.5954
0.345	17.9393	23.5455	13.8349
0.346	17.57	23.1292	13.7095
0.347	17.6747	23.1651	13.6038
0.348	17.6937	22.6867	13.5978
0.349	17.6099	22.4786	13.4505
0.35	17.5052	22.9316	13.3263
0.351	17.6014	22.6915	13.5187
0.352	17.6011	22.2565	14.0495
0.353	17.8601	21.5642	13.8963
0.354	17.6309	21.7981	14.0028
0.355	17.6776	22.2905	13.615
0.356	17.5897	22.5964	13.4986
0.357	17.5048	22.5205	13.6086
0.358	17.3933	21.6846	13.8256
0.359	16.759	21.2923	13.7119
0.36	16.6382	21.1003	13.3832
0.361	16.5451	20.8019	13.0321
0.362	16.3935	20.8309	12.9304
0.363	16.1241	20.3579	12.8752
0.364	16.1604	19.5331	12.705
0.365	15.683	19.7224	12.9274
0.366	15.6589	19.9778	12.1779
0.367	15.7013	19.972	11.8538
0.368	15.5821	18.871	12.0853
0.369	14.9941	18.6244	11.8845
0.37	14.9247	18.7961	11.5535
0.371	14.8324	19.361	11.4217
0.372	14.7235	19.1423	11.2537
0.373	14.7145	19.3202	11.392
0.374	14.7262	19.6662	11.2785
0.375	14.8514	19.3333	11.375
0.376	15.0226	19.1173	11.6856
0.377	14.9261	19.1074	11.7108
0.378	14.7126	18.7295	11.4729
0.379	14.5903	18.5047	11.3959
0.38	14.4013	18.1427	11.2583
0.381	14.2085	17.6359	11.1085
0.382	13.8435	17.5619	11.1372
0.383	13.3676	17.3095	11.2237
0.384	13.1764	17.1038	11.0246
0.385	13.1042	16.7098	10.6327
0.386	12.7563	16.3981	10.4327
0.387	12.4783	16.2742	10.1744
0.388	12.3787	15.8491	9.77948
0.389	12.1042	15.2921	9.68626
0.39	11.5981	15.0093	9.97465
0.391	11.9102	15.085	9.60486
0.392	11.8322	15.4744	9.37377
0.393	11.8832	15.7374	9.48797
0.394	11.7301	15.47	9.32425
0.395	11.7015	15.3178	9.23994
0.396	11.7081	15.4506	9.03968
0.397	11.7546	15.5424	9.18105
0.398	11.609	15.1762	9.37315
0.399	11.3135	14.7938	9.26184
0.4	10.9895	14.4624	8.85454
0.401	10.7766	14.2038	8.65023
0.402	10.8076	14.1652	8.59798
0.403	11.012	14.2461	8.55183
0.404	10.8599	14.4466	8.74517
0.405	11.2602	14.5611	8.9269
0.406	11.2543	14.8508	8.83327
0.407	11.2964	14.8718	8.61486
0.408	11.3917	14.9617	8.72474
0.409	11.3178	14.7832	8.69403
0.41	11.1223	14.364	8.66777
0.411	10.9997	13.9615	8.61038
0.412	10.5703	13.7969	8.48975
0.413	10.6078	13.8361	8.15211
0.414	10.8363	14.0111	8.42203
0.415	10.8	13.4515	8.46842
0.416	10.5538	13.3888	8.55384
0.417	10.5432	13.5317	8.4067
0.418	10.5958	13.4774	8.33509
0.419	10.6378	13.2436	8.37366
0.42	10.5885	13.3944	8.61742
0.421	10.5562	13.5212	8.43454
0.422	10.6526	13.354	8.44762
0.423	10.5932	13.0621	8.42419
0.424	10.3152	13.0681	8.47056
0.425	10.3863	13.0383	8.2457
0.426	10.3961	12.972	8.3552
0.427	10.3203	12.9892	8.33613
0.428	10.4305	13.3668	8.37645
0.429	10.5812	13.5856	8.32123
0.43	10.9288	14.0236	8.55935
0.431	10.9608	14.0877	8.56791
0.432	11.1836	14.3362	8.77128
0.433	11.288	14.4735	8.85628
0.434	11.664	14.9644	9.15107
0.435	11.983	15.3728	9.36365
0.436	11.9334	15.3764	9.28151
0.437	12.1652	15.6641	9.4583
0.438	12.4961	15.9566	9.75078
0.439	12.3537	15.6746	9.64232
0.44	12.2032	15.4515	9.52278
0.441	12.0729	15.2526	9.41433
0.442	12.1126	15.1759	9.46174
0.443	12.2241	15.2857	9.53554
0.444	12.5112	15.3935	9.79732
0.445	12.5605	15.5141	9.85234
0.446	12.4646	15.657	9.7742
0.447	12.3943	15.6052	9.70414
0.448	12.4431	15.6163	9.76104
0.449	12.4569	15.5825	9.78667
0.45	12.4799	15.6633	9.8184
0.451	12.5885	15.5381	9.93182
0.452	12.5587	15.6508	9.88844
0.453	12.7403	15.825	10.0381
0.454	12.7903	15.9748	10.0864
0.455	12.9736	15.895	10.2584
0.456	12.8635	15.9455	10.1586
0.457	12.9069	16.0433	10.2049
0.458	12.6746	15.7609	10.0782
0.459	12.3932	15.5471	10.1347
0.46	12.5224	15.3769	10.1008
0.461	12.4128	15.4679	10.0871
0.462	12.6008	15.5956	10.411
0.463	12.9783	15.8405	10.5958
0.464	13.2348	16.3037	10.7699
0.465	13.4329	16.6002	10.9028
0.466	13.5338	16.7889	10.9152
0.467	13.4099	16.7362	10.7888
0.468	13.5196	16.9003	10.9328
0.469	13.5611	16.8055	11.0614
0.47	13.5794	17.0001	10.9903
0.471	13.6402	17.0068	11.134
0.472	13.7856	16.9393	11.1977
0.473	13.6986	16.8914	11.3416
0.474	13.8049	16.7234	11.3524
0.475	13.7004	16.8804	11.2874
0.476	13.7617	16.9036	11.2909
0.477	13.7712	16.8978	11.2221
0.478	13.7914	16.7293	11.2088
0.479	13.5912	16.7428	11.3043
0.48	13.4723	16.6632	11.4434
0.481	13.7007	16.3861	11.703
0.482	13.823	16.7477	12.2633
0.483	14.294	16.4172	12.3464
0.484	14.5145	17.2588	11.9977
0.485	14.3831	17.5776	11.7447
0.486	14.0669	17.1678	11.6279
0.487	13.7997	16.8151	11.7708
0.488	13.9063	16.5943	11.812
0.489	14.1095	16.7798	11.7736
0.49	14.1983	16.8512	11.9387
0.491	14.3046	17.1937	11.9027
0.492	14.2157	17.6897	11.7658
0.493	14.2457	17.8461	11.6781
0.494	14.3341	17.7914	11.8063
0.495	14.2819	17.7902	11.8642
0.496	14.1244	17.5583	11.8737
0.497	14.146	17.5876	11.5429
0.498	14.0579	17.7243	11.5765
0.499	14.1003	17.678	11.7106
0.5	14.2657	17.3174	11.8864
0.501	14.611	17.4448	11.924
0.502	14.4931	17.8942	11.8997
0.503	14.3986	17.9087	11.8484
0.504	14.7164	17.8926	11.9212
0.505	14.9137	18.2312	12.0469
0.506	14.8204	18.5694	12.0653
0.507	15.2556	18.6341	12.2869
0.508	15.7583	19.233	12.594
0.509	16.3189	19.767	12.9772
0.51	16.264	20.4213	12.8884
0.511	16.2946	20.4502	12.8126
0.512	16.2399	20.0937	12.8448
0.513	15.9821	20.0371	12.7792
0.514	15.7549	19.8464	12.5514
0.515	15.6849	19.512	12.4769
0.516	15.8754	19.6471	12.6654
0.517	16.074	20.0291	12.6144
0.518	16.395	20.2492	12.8021
0.519	16.4346	20.4078	12.8287
0.52	16.5316	20.5658	13.0917
0.521	17.1093	20.9768	13.417
0.522	17.7191	21.4247	13.869
0.523	18.1246	22.8638	14.2194
0.524	18.3196	23.4984	14.2674
0.525	18.1831	23.6201	14.1967
0.526	18.0441	23.4168	13.751
0.527	18.1327	23.6332	13.7722
0.528	18.8099	24.6216	14.2793
0.529	19.6183	25.1995	14.8673
0.53	19.5598	25.1431	14.8183
0.531	19.3129	24.6252	14.6454
0.532	18.8738	23.6253	14.3265
0.533	18.4645	23.5217	14.0396
0.534	18.4535	24.0953	14.0352
0.535	18.6781	24.2976	14.2144
0.536	18.8003	24.4939	14.3537
0.537	18.7491	24.0567	14.3943
0.538	18.3554	23.5106	14.3806
0.539	18.2601	23.4239	13.9414
0.54	17.9696	23.0327	13.7261
0.541	17.648	23.0103	13.4873
0.542	17.603	23.0501	13.614
0.543	17.7636	22.9567	13.5804
0.544	17.62	22.7571	13.6694
0.545	17.7634	22.5725	14.0792
0.546	18.1398	22.7215	13.9986
0.547	18.2126	23.6069	14.1594
0.548	18.475	23.7922	14.4965
0.549	18.694	23.8035	14.4843
0.55	18.5584	24.2269	14.4633
0.551	18.5179	24.2839	14.6152
0.552	18.414	23.7225	14.2429
0.553	18.2209	23.7889	14.5011
0.554	17.9854	23.5277	14.6884
0.555	18.175	23.1537	14.5495
0.556	18.1771	23.2335	14.4813
0.557	17.7959	22.9544	14.3126
0.558	17.5236	22.63	14.2125
0.559	17.7674	22.6563	14.1533
0.56	17.9592	23.0824	14.1075
0.561	17.9905	23.4271	14.1671
0.562	18.2292	23.5686	14.1879
0.563	18.288	23.7549	14.1667
0.564	17.9868	23.6084	14.1492
0.565	17.6874	22.8791	14.0493
0.566	17.4981	22.724	14.2629
0.567	17.7942	22.6995	13.9752
0.568	17.35	21.97	13.9506
0.569	16.9241	21.0391	13.752
0.57	16.4947	20.6925	13.4331
0.571	15.8706	20.2694	12.8724
0.572	15.5508	20.3656	12.7685
0.573	16.0297	21.0797	12.5691
0.574	16.2722	20.9371	12.5933
0.575	16.4246	20.4379	12.9858
0.576	16.3514	20.2207	13.5922
0.577	15.8572	20.4615	13.6125
0.578	15.7644	20.5255	13.1099
0.579	15.6532	20.4139	12.3649
0.58	15.6268	20.0369	12.1846
0.581	15.375	19.6184	12.2756
0.582	15.1388	19.3517	12.4394
0.583	14.8886	19.4813	12.1694
0.584	14.8612	19.5774	11.8954
0.585	14.9296	19.5582	11.6045
0.586	14.9321	19.2137	11.4451
0.587	14.8539	19.4811	11.527
0.588	15.1421	19.8852	11.6091
0.589	15.3836	20.1195	11.7399
0.59	15.5857	20.1016	11.9711
0.591	15.6791	20.6725	12.2215
0.592	15.7802	20.8159	12.13
0.593	15.8632	20.8536	12.4498
0.594	15.3465	20.2326	12.3051
0.595	15.2445	20.0493	11.8833
0.596	15.2612	20.0159	12.0096
0.597	15.7112	20.4891	12.5931
0.598	15.6986	20.4778	12.4883
0.599	15.8657	20.6732	12.2836
0.6	16.1652	21.0126	12.4056
0.601	15.8877	20.6255	12.2245
0.602	15.8442	20.5462	12.2025
0.603	15.9407	20.695	12.2599
0.604	15.3748	19.9683	11.8306
0.605	15.1871	19.7481	11.6811
0.606	15.0562	19.579	11.5658
0.607	14.7428	18.9928	11.3343
0.608	14.6971	18.5081	11.2945
0.609	15.1905	18.9581	11.6439
0.61	15.1632	19.4089	11.6276
0.611	15.2353	19.4983	11.6731
0.612	15.2978	19.7181	11.738
0.613	15.239	19.5203	11.7003
0.614	15.3235	19.3365	11.7775
0.615	15.1466	19.1933	11.5793
0.616	15.2658	19.5158	11.6671
0.617	15.3133	19.6618	11.7315
0.618	15.4183	19.5526	11.7705
0.619	15.5269	20.0134	11.8548
0.62	15.6167	20.0285	11.9363
0.621	15.2799	19.7296	11.6381
0.622	15.6682	19.4725	11.9205
0.623	16.5189	20.0593	12.5888
0.624	16.4545	20.6726	12.5941
0.625	16.0445	20.6878	12.2849
0.626	15.9694	20.229	12.2517
0.627	16.2327	20.5467	12.5118
0.628	16.4564	20.8106	12.6873
0.629	16.6216	20.8283	12.8303
0.63	16.6866	20.9218	12.9069
0.631	16.606	21.1436	12.8204
0.632	16.6225	20.9318	12.9017
0.633	16.5448	21.1346	13.1262
0.634	16.4417	21.1175	13.8179
0.635	16.6868	21.176	14.3956
0.636	17.0854	21.4776	14.3307
0.637	17.4336	22.1115	14.211
0.638	17.4979	22.3326	13.9763
0.639	17.5579	22.1952	13.9805
0.64	17.2308	21.9858	14.0356
0.641	17.1756	21.6837	14.6748
0.642	16.8811	21.7543	14.714
0.643	17.0995	22.1188	14.6203
0.644	17.8119	22.6386	14.3955
0.645	18.0317	22.1727	14.2206
0.646	17.1304	21.6967	13.7756
0.647	16.632	21.3698	13.5803
0.648	16.5977	21.3727	13.4279
0.649	16.6026	21.6858	13.3776
0.65	16.6773	21.7334	13.3672
0.651	16.7232	21.4232	13.5113
0.652	16.7888	21.3277	13.5066
0.653	16.7533	21.3755	13.5274
0.654	16.7125	21.4269	13.508
0.655	16.7545	21.4676	13.6851
0.656	16.8324	21.7172	13.6576
0.657	16.8896	21.9588	13.6951
0.658	17.1482	21.7827	13.5824
0.659	16.402	21.1212	13.7553
0.66	16.2638	21.0265	13.3878
0.661	16.3568	20.9667	13.5629
0.662	16.7433	21.2753	13.6943
0.663	16.8456	21.4513	13.5589
0.664	16.6751	21.4809	13.6695
0.665	16.5273	21.0992	13.9742
0.666	16.9248	20.527	13.9722
0.667	16.71	20.8041	13.8441
0.668	16.8077	21.0497	13.883
0.669	17.111	20.8734	14.1159
0.67	17.298	20.9405	14.2202
0.671	16.5404	20.1637	14.5729
0.672	16.2744	20.1303	14.8694
0.673	16.212	20.2103	14.974
0.674	16.156	19.9027	14.2088
0.675	16.07	20.2442	13.8288
0.676	16.0134	20.3124	14.1286
0.677	16.3894	20.453	14.5648
0.678	17.0756	20.7591	14.8488
0.679	17.8625	22.0348	14.9108
0.68	18.2618	22.8972	14.9011
0.681	18.588	23.4526	15.2531
0.682	18.9849	23.1724	15.3831
0.683	18.9396	22.6987	15.399
0.684	18.4857	22.2056	15.4265
0.685	18.1914	22.1845	15.2979
0.686	18.0609	21.997	15.0375
0.687	18.1338	21.897	14.7561
0.688	18.2439	22.1604	14.9014
0.689	18.5161	22.6196	15.3288
0.69	19.0236	22.5569	15.6331
0.691	19.5905	22.4137	15.5145
0.692	19.5224	22.5279	15.1972
0.693	18.8492	22.9494	14.6388
0.694	18.2492	23.088	14.2018
0.695	18.2202	22.665	14.2107
0.696	18.195	22.2244	14.2108
0.697	18.0252	22.1843	14.1081
0.698	17.7875	22.2909	13.9607
0.699	17.7078	22.2622	14.0146
0.7	17.6163	22.0469	14.1097
0.701	17.5354	21.9251	14.2396
0.702	17.6263	21.8349	14.0819
0.703	17.5258	21.872	14.2293
0.704	17.5865	21.7318	14.3951
0.705	17.8317	21.5215	14.6394
0.706	18.0036	22.0277	14.8547
0.707	18.3508	22.4485	14.673
0.708	18.3729	22.9613	14.895
0.709	18.6013	22.9338	15.1268
0.71	18.8895	22.8929	15.3182
0.711	18.9842	23.161	15.1775
0.712	18.6111	23.0928	15.2943
0.713	18.5935	23.5953	14.9952
0.714	18.5834	23.7841	14.924
0.715	18.7791	23.4987	15.1047
0.716	18.7075	23.5798	15.2207
0.717	18.5671	23.7943	15.1558
0.718	18.8311	23.9355	15.1379
0.719	19.1044	23.9902	15.5243
0.72	19.0538	23.9487	15.3645
0.721	18.7506	24.0206	15.2217
0.722	18.7755	24.0488	15.0465
0.723	18.8923	24.1441	15.1123
0.724	18.8576	24.0068	14.8276
0.725	18.712	23.879	14.6511
0.726	18.4638	23.3029	14.458
0.727	18.1284	22.2611	14.3886
0.728	17.7031	21.8249	14.3987
0.729	17.3742	21.8507	14.0273
0.73	17.1582	21.8688	13.6257
0.731	17.2151	21.8608	13.5162
0.732	17.427	22.1434	13.6979
0.733	17.3452	22.3026	13.6193
0.734	17.3341	22.6944	13.5483
0.735	17.5162	22.9794	13.6209
0.736	17.6811	23.1983	13.7997
0.737	17.6355	23.1804	13.7574
0.738	17.3186	22.8102	13.4944
0.739	16.7507	21.8821	13.4198
0.74	16.1744	21.1649	12.9776
0.741	16.1814	20.7044	12.7553
0.742	16.2341	20.9095	12.605
0.743	16.3483	21.1471	12.5634
0.744	16.4441	21.2537	12.6418
0.745	16.7045	21.3326	12.8765
0.746	16.9839	21.6421	13.1424
0.747	17.0333	21.8057	13.2109
0.748	17.0025	21.9412	13.2081
0.749	16.958	21.9256	13.1853
0.75	16.906	21.837	13.1743
0.751	16.8246	21.7352	12.9271
0.752	16.7881	21.54	12.8918
0.753	16.7798	21.5824	12.868
0.754	16.746	21.4829	12.8297
0.755	16.3762	21.2557	12.5422
0.756	16.0756	20.4872	12.3337
0.757	16.0591	20.2606	12.3038
0.758	16.3266	20.5008	12.5006
0.759	16.1366	20.8959	12.3536
0.76	15.6686	20.4697	12.0403
0.761	15.2616	19.9405	12.0049
0.762	15.4319	19.7345	12.2368
0.763	15.4396	19.6713	12.0582
0.764	15.3995	19.8136	11.9223
0.765	15.2682	19.3178	11.7676
0.766	14.8104	18.9713	11.749
0.767	14.8877	18.9647	11.8453
0.768	15.0238	18.8721	11.8645
0.769	14.8826	18.9404	11.8428
0.77	14.9855	18.4231	11.8301
0.771	14.4337	18.3254	11.3977
0.772	14.4059	18.3302	11.7158
0.773	14.6396	18.8165	11.7361
0.774	14.8562	18.8626	11.789
0.775	14.8311	18.9268	11.6806
0.776	14.7555	18.9635	11.5258
0.777	14.7181	18.5832	11.442
0.778	14.6481	18.6818	11.3937
0.779	14.6687	18.6549	11.7158
0.78	14.8954	17.9436	12.0655
0.781	14.9145	17.8288	11.9508
0.782	14.8566	18.0448	12.0361
0.783	14.9582	17.9706	12.1264
0.784	14.8859	17.6474	11.9076
0.785	14.5145	17.7524	11.757
0.786	14.4482	17.4823	11.6137
0.787	13.9813	16.7136	11.4663
0.788	13.8352	16.6022	11.5148
0.789	13.8647	16.8638	11.3006
0.79	14.1988	17.2829	11.481
0.791	14.1622	17.6325	11.4683
0.792	14.3915	17.6048	11.6231
0.793	14.5157	17.5257	12.0402
0.794	14.5503	18.0914	11.7434
0.795	14.7288	18.1313	11.8659
0.796	14.9635	18.2981	12.0911
0.797	15.1308	18.3123	12.4204
0.798	15.1753	18.5597	12.4581
0.799	15.2438	18.9484	12.248
0.8	15.4933	19.0874	12.4195
0.801	15.5832	19.4436	12.4996
0.802	15.8098	19.5373	12.6642
0.803	15.8424	19.53	12.8834
0.804	16.0635	19.2141	13.0004
0.805	16.4157	19.5919	13.3619
0.806	16.919	19.8947	13.6006
0.807	17.0603	19.9669	13.9575
0.808	16.829	19.8622	13.9523
0.809	16.6096	19.9653	13.9282
0.81	16.7088	20.3099	13.631
0.811	16.8189	20.6024	13.5596
0.812	16.892	20.4515	13.6121
0.813	16.7839	20.0839	13.4736
0.814	16.6621	19.9961	13.3628
0.815	16.6628	20.0534	13.3834
0.816	16.6816	20.2504	13.4126
0.817	16.7419	20.3899	13.4608
0.818	17.0487	20.101	13.7227
0.819	16.9076	20.027	13.5873
0.82	16.5797	19.7335	13.3506
0.821	16.309	19.4901	13.1367
0.822	16.3571	19.3758	13.1682
0.823	16.4881	18.9601	13.2714
0.824	16.49	18.9195	13.2878
0.825	16.0783	19.4479	12.9761
0.826	15.839	19.3057	13.0071
0.827	15.879	19.3509	13.0484
0.828	15.9161	19.4233	13.3045
0.829	16.1806	19.5604	13.5103
0.83	16.4261	19.2089	13.4803
0.831	16.1817	18.9311	13.454
0.832	15.8876	18.6415	13.1104
0.833	15.6722	18.3797	12.8559
0.834	15.3327	18.2392	12.6951
0.835	15.1851	18.1751	12.6661
0.836	15.2656	17.9172	12.5846
0.837	15.1203	18.1917	12.7789
0.838	15.6598	18.1812	13.2211
0.839	15.9067	18.3225	13.3313
0.84	15.9813	18.597	13.1033
0.841	15.7242	19.0681	12.9083
0.842	15.8109	18.7766	13.0743
0.843	15.7076	18.2408	13.0197
0.844	15.5166	18.3213	12.6911
0.845	15.4237	18.3279	12.5999
0.846	15.0859	17.8198	12.3545
0.847	14.7716	17.5007	12.1703
0.848	14.6854	17.6017	11.9994
0.849	14.3914	17.4725	12.2032
0.85	14.4926	17.0777	12.1845
0.851	14.4735	17.3022	12.2156
0.852	14.4531	17.773	12.1578
0.853	14.4486	17.5297	12.1057
0.854	14.3927	17.1235	12.3208
0.855	14.1486	16.9012	11.9945
0.856	13.6447	16.4719	11.5234
0.857	13.2458	16.3189	11.2726
0.858	13.176	16.1398	11.1397
0.859	13.248	16.2025	11.1387
0.86	13.2234	16.2586	11.1463
0.861	13.197	16.3626	11.0438
0.862	13.2134	16.2939	11.0064
0.863	13.2523	16.2472	11.1869
0.864	13.6787	16.219	11.4635
0.865	13.9429	16.6617	11.6166
0.866	14.0274	16.9061	11.7125
0.867	14.0739	17.1099	11.7925
0.868	14.2089	16.9318	12.0497
0.869	14.3281	17.0649	12.0261
0.87	14.3707	17.7144	12.0532
0.871	14.7437	17.7514	12.1053
0.872	14.8501	17.8445	12.3079
0.873	14.9107	17.6922	12.5305
0.874	14.9013	17.3621	12.586
0.875	14.6037	18.0033	12.5926
0.876	15.2867	18.3479	12.5737
0.877	15.6936	18.9923	12.6637
0.878	15.8421	19.1371	12.7534
0.879	16.0557	19.3909	13.1281
0.88	15.9443	19.9066	12.9866
0.881	16.083	20.0228	12.8494
0.882	16.1962	20.1974	12.9519
0.883	16.1765	20.4484	12.8225
0.884	16.3962	20.42	13.1005
0.885	16.4741	20.6795	13.142
0.886	16.626	20.9191	13.2137
0.887	16.5558	20.5812	13.2847
0.888	16.2964	20.1791	13.1713
0.889	15.8911	19.9644	12.9837
0.89	15.7205	20.0495	12.5865
0.891	15.7784	20.0598	12.4338
0.892	15.7369	19.8994	12.4583
0.893	15.5971	19.8122	12.4217
0.894	15.7525	19.9526	12.4996
0.895	15.8458	20.2126	12.6394
0.896	15.8512	20.2852	12.4511
0.897	16.2744	20.6399	12.728
0.898	16.4257	20.7702	12.9501
0.899	16.2675	20.9111	12.8754
0.9	16.5404	21.0802	12.9084
0.901	16.7771	21.0238	13.0309
0.902	17.099	21.5556	13.285
0.903	17.2735	21.9153	13.4087
0.904	17.1664	21.6267	13.324
0.905	17.0106	21.2872	13.2365
0.906	16.8217	21.4674	13.1008
0.907	16.9263	21.6715	13.1774
0.908	17.3148	21.8393	13.4738
0.909	17.4114	21.8703	13.5488
0.91	17.652	22.363	13.817
0.911	17.8104	22.7196	13.9632
0.912	17.7283	22.5974	13.926
0.913	17.2482	21.9605	13.5476
0.914	17.1423	21.8604	13.4555
0.915	17.3252	22.1194	13.5803
0.916	17.3967	22.2856	13.5893
0.917	17.4723	22.4373	13.6189
0.918	17.2667	22.2622	13.4265
0.919	17.3229	22.3208	13.4713
0.92	17.3108	22.4093	13.4027
0.921	17.6489	22.8379	13.6766
0.922	17.5152	22.6339	13.5904
0.923	17.385	22.4517	13.5008
0.924	17.287	22.3392	13.4165
0.925	17.0766	22.067	13.2631
0.926	16.6026	21.4887	12.8843
0.927	16.5396	21.3359	12.8741
0.928	16.3127	21.1235	12.6516
0.929	16.224	21.042	12.5513
0.93	16.3041	21.1544	12.6026
0.931	16.198	21.0353	12.5105
0.932	16.0798	20.8916	12.4164
0.933	16.1675	21.0164	12.4781
0.934	16.2517	21.1397	12.5314
0.935	16.2693	21.1399	12.5608
0.936	16.1973	20.9939	12.5125
0.937	16.2333	20.8549	12.5678
0.938	16.2322	20.5848	12.5812
0.939	16.3345	20.5325	12.6476
0.94	16.4539	20.8487	12.7452
0.941	16.5844	21.0543	12.8285
0.942	16.8763	21.1866	13.0587
0.943	16.9492	21.6427	13.0906
0.944	17.0443	21.7578	13.1692
0.945	17.293	21.5224	13.3722
0.946	17.2905	21.9827	13.3275
0.947	17.6431	22.2374	13.6674
0.948	17.4106	22.0556	13.4702
0.949	17.2769	21.9848	13.3793
0.95	17.3133	22.0913	13.4078
0.951	17.35	22.034	13.4309
0.952	17.1897	21.9529	13.3196
0.953	17.1902	21.3884	13.35
0.954	17.2382	21.2937	13.3933
0.955	17.6546	22.1133	13.7468
0.956	17.5689	22.5516	13.6688
0.957	17.5937	22.4148	13.6598
0.958	18.0077	22.3643	13.9946
0.959	18.3753	22.6307	14.2941
0.96	18.5284	23.119	14.4085
0.961	18.5043	23.1529	14.3661
0.962	18.4892	23.3272	14.3212
0.963	18.5024	23.7328	14.2961
0.964	18.7469	24.1497	14.4906
0.965	19.1563	23.5507	14.8502
0.966	19.2153	23.4425	14.8805
0.967	19.3179	23.4457	14.9714
0.968	19.2412	23.6533	14.9356
0.969	18.8893	23.7752	15.0951
0.97	19.038	23.2833	15.3318
0.971	19.1994	22.5706	15.7076
0.972	19.4933	22.2837	15.4157
0.973	19.1579	22.8222	15.1855
0.974	19.169	23.4159	15.4111
0.975	19.3461	23.3763	15.6088
0.976	19.6913	23.4155	15.574
0.977	19.6842	23.787	15.5779
0.978	19.689	24.1969	16.1109
0.979	20.1937	24.073	16.2295
0.98	20.4348	23.734	16.2961
0.981	20.4171	24.3014	16.6121
0.982	20.7847	24.4014	17.0384
0.983	21.5893	24.0953	17.4969
0.984	22.1	24.3518	17.4069
0.985	22.1558	25.2514	17.6871
0.986	22.3217	26.1881	17.6577
0.987	22.2567	26.9755	17.7058
0.988	22.2659	27.0281	17.7272
0.989	22.4594	27.2365	17.6394
0.99	22.3058	27.1225	17.4398
0.991	22.205	27.5471	17.4379
0.992	22.2469	27.3683	17.684
0.993	22.2127	27.124	17.5954
0.994	22.252	27.6828	17.7146
0.995	22.6977	27.154	18.0199
0.996	23.3541	27.3642	18.4725
0.997	23.3949	28.0913	18.8412
0.998	23.1692	28.6138	18.5218
0.999	22.92	28.524	18.5149
1	22.8386	28.4739	18.4029
1.001	22.8945	28.4014	18.6111
1.002	23.273	28.5915	18.5096
1.003	23.1547	28.4707	18.9222
1.004	23.5337	27.6277	19.0835
1.005	23.4933	28.0893	19.1335
1.006	23.2215	28.7567	19.0217
1.007	23.0255	28.3743	18.8244
1.008	23.4439	27.8117	18.4875
1.009	23.4342	27.4183	18.597
1.01	22.813	27.0169	18.6177
1.011	22.4013	26.7139	18.5113
1.012	22.2431	26.7721	18.2364
1.013	22.1798	27.2072	18.0676
1.014	21.9964	26.739	18.0147
1.015	22.0535	26.5168	17.7058
1.016	21.5162	26.1238	17.6889
1.017	21.4661	26.0728	17.4861
1.018	21.2822	26.2958	17.3476
1.019	21.116	26.7697	17.0541
1.02	21.2754	26.2678	16.9151
1.021	20.9542	25.794	16.6463
1.022	20.6261	25.008	16.4699
1.023	20.2206	25.2092	16.0802
1.024	20.2354	24.8186	16.087
1.025	20.4249	24.588	16.4897
1.026	20.1894	24.9896	16.3531
1.027	20.3715	24.7224	16.2407
1.028	20.7282	23.8849	16.4082
1.029	20.5018	24.2399	16.795
1.03	20.1967	24.8485	16.2322
1.031	20.1605	24.8631	16.2103
1.032	19.6024	23.8585	16.2072
1.033	18.926	22.4961	15.8459
1.034	18.4886	22.2701	15.0429
1.035	18.5266	22.077	14.9918
1.036	18.639	21.5243	15.1393
1.037	18.6355	21.5111	15.0012
1.038	18.4968	21.0277	14.9796
1.039	18.1801	21.41	14.8408
1.04	18.3254	21.671	14.778
1.041	19.0512	21.1298	15.1918
1.042	19.0409	21.1186	15.5341
1.043	18.8501	21.2298	15.276
1.044	18.8675	21.3461	15.1855
1.045	18.8541	21.0602	15.3095
1.046	18.1129	20.2876	15.1002
1.047	17.7254	20.6794	14.6455
1.048	17.883	21.1863	14.2967
1.049	18.0841	21.1442	14.1916
1.05	18.2014	20.6438	14.2825
1.051	18.3037	20.6581	14.3568
1.052	18.3334	20.269	14.3218
1.053	18.7332	19.8522	14.658
1.054	18.6294	20.2387	14.5619
1.055	18.5119	20.7673	14.4009
1.056	18.9241	20.9767	14.8573
1.057	18.7305	21.5263	14.8317
1.058	18.6554	22.3214	14.871
1.059	18.8947	22.1574	14.8448
1.06	19.046	23.0572	14.872
1.061	19.1537	22.9478	15.0259
1.062	18.9868	22.9596	14.8616
1.063	18.747	23.1516	15.1597
1.064	18.6755	23.1512	15.3535
1.065	18.7774	23.0608	15.3782
1.066	19.3347	23.7055	15.3179
1.067	19.5887	24.5026	15.4422
1.068	19.2664	24.9579	15.5308
1.069	19.3746	24.6976	15.4295
1.07	19.4944	24.7001	15.4043
1.071	19.8299	24.4865	15.5522
1.072	19.7791	24.3244	15.5519
1.073	19.7841	24.5548	15.469
1.074	19.9736	24.6909	15.6968
1.075	19.9176	24.6464	16.0024
1.076	19.4415	24.2259	15.7718
1.077	19.6906	23.6317	15.6443
1.078	19.7367	24.2565	15.4525
1.079	19.5704	24.9046	15.1985
1.08	19.235	24.961	15.3028
1.081	19.3125	24.8383	15.4509
1.082	19.2298	25.2137	15.3733
1.083	19.5146	25.5587	15.2891
1.084	19.7074	25.9801	15.2274
1.085	19.5454	25.7451	15.5587
1.086	19.4458	25.6297	15.6115
1.087	19.7615	26.3323	15.1755
1.088	19.6783	26.4139	14.8653
1.089	19.3766	25.6738	14.8724
1.09	18.7996	25.1885	15.0934
1.091	18.4333	25.2192	15.1093
1.092	18.4725	24.6555	14.9386
1.093	18.3341	25.0202	14.481
1.094	17.9578	25.0749	14.4464
1.095	17.859	24.6564	14.6074
1.096	17.8085	24.9289	14.4391
1.097	18.1153	25.2637	14.3585
1.098	18.092	25.0548	14.2594
1.099	17.8646	24.6486	14.2737
1.1	17.5596	24.1928	14.368
1.101	17.3178	24.2565	14.244
1.102	17.2692	24.1464	14.0576
1.103	16.8153	23.2202	14.0945
1.104	16.3682	23.0703	13.9297
1.105	16.2054	22.9757	13.9666
1.106	16.4172	22.8833	14.3914
1.107	16.3174	22.8564	14.5149
1.108	16.5849	23.3718	14.2732
1.109	17.2919	24.2081	13.8987
1.11	17.7608	25.1596	14.0319
1.111	18.0105	25.1496	14.2003
1.112	18.0763	24.5175	14.0583
1.113	17.8983	24.6441	13.8543
1.114	17.6634	25.0365	13.383
1.115	17.7117	24.8151	13.2503
1.116	17.6189	25.0037	13.4709
1.117	17.5491	24.9529	13.6169
1.118	17.6466	25.0519	13.6465
1.119	17.6711	24.9781	13.4822
1.12	17.5082	24.7216	13.734
1.121	17.7065	25.0084	13.7005
1.122	17.8848	25.2455	13.5091
1.123	17.6802	24.962	13.7376
1.124	17.2508	24.4203	14.4219
1.125	17.4062	24.6383	14.3225
1.126	17.9975	25.3628	13.982
1.127	18.1255	25.5451	13.7596
1.128	17.7456	24.9912	13.8429
1.129	17.5524	24.6273	13.7955
1.13	17.3079	24.2617	14.0368
1.131	17.4698	24.3953	13.6019
1.132	17.1327	23.92	13.6657
1.133	16.9276	23.5377	13.6446
1.134	16.4874	22.8925	13.8291
1.135	16.3925	22.6863	13.9313
1.136	16.5147	22.8366	13.6974
1.137	16.8429	23.2224	13.8104
1.138	16.9395	23.3246	14.2713
1.139	17.0066	23.3875	14.2568
1.14	17.0452	23.4516	14.4273
1.141	17.5152	24.0296	14.3172
1.142	17.6886	24.2633	14.1926
1.143	17.8178	24.3585	14.0916
1.144	17.7753	24.275	13.8544
1.145	17.569	23.9487	13.891
1.146	17.1878	23.455	13.9505
1.147	17.0976	23.3596	13.7565
1.148	16.9467	23.1427	13.554
1.149	16.8128	22.9065	13.6522
1.15	16.6482	22.6799	13.9266
1.151	16.8524	22.9409	14.1189
1.152	17.0471	23.1433	14.1506
1.153	17.2119	23.3279	14.5364
1.154	17.3957	23.5841	14.6409
1.155	17.4498	23.7247	14.6464
1.156	17.3648	23.5847	14.6118
1.157	17.2671	23.3965	14.6095
1.158	16.8368	22.7592	14.4247
1.159	16.5828	22.4122	14.1552
1.16	16.5143	22.309	13.8986
1.161	16.4047	22.1676	13.6249
1.162	16.2867	21.8296	13.4041
1.163	15.8905	21.2221	13.5285
1.164	16.0539	21.4225	13.5814
1.165	16.2375	21.7149	13.3754
1.166	16.4389	21.9723	13.2412
1.167	16.5149	22.0075	13.2705
1.168	16.3437	21.7449	13.3774
1.169	16.3572	21.7311	13.6867
1.17	16.4553	21.8591	14.1097
1.171	16.9812	22.4866	14.0228
1.172	16.8592	22.3264	13.75
1.173	16.8721	22.2857	13.7402
1.174	16.815	22.2273	13.622
1.175	16.7114	22.0858	13.5852
1.176	16.403	21.6299	13.9325
1.177	16.3746	21.5714	14.0916
1.178	16.4912	21.7143	13.9209
1.179	16.7837	22.1408	13.6152
1.18	17.1046	22.5556	13.5776
1.181	17.2136	22.7169	13.8954
1.182	17.1304	22.661	13.8
1.183	17.1932	22.6258	13.752
1.184	17.3963	22.4317	13.8617
1.185	17.9644	22.8406	13.9386
1.186	18.5956	23.4961	14.4173
1.187	18.8731	24.13	14.4531
1.188	19.0292	24.3912	14.6725
1.189	19.1438	24.7749	14.7082
1.19	19.3136	24.8399	14.6968
1.191	19.1827	24.2561	14.9424
1.192	19.2328	24.0254	14.9321
1.193	19.1642	24.5028	14.5431
1.194	19.0793	24.9607	14.5234
1.195	19.0195	24.7249	14.5415
1.196	19.1172	24.6354	14.5003
1.197	19.5155	24.8014	14.7176
1.198	19.7284	24.9275	14.8917
1.199	20.2047	25.5679	15.1431
1.2	20.1515	25.7833	15.0668
1.201	20.3018	26.0252	15.2136
1.202	20.2368	26.0441	15.1769
1.203	20.4975	26.1521	15.3627
1.204	20.7837	25.4703	15.5801
1.205	20.635	24.5635	15.475
1.206	20.6078	24.7679	15.4883
1.207	20.6001	25.1196	15.4659
1.208	20.722	25.1495	15.553
1.209	20.7903	25.4229	15.6043
1.21	20.5466	25.905	15.5538
1.211	20.4564	26.387	15.8261
1.212	20.7934	26.1007	16.0568
1.213	21.1854	25.8397	16.2709
1.214	21.2592	26.0856	16.2899
1.215	21.4135	26.8086	16.2267
1.216	21.303	27.1465	15.9989
1.217	20.9865	27.1396	16.1816
1.218	21.1417	26.4128	16.3469
1.219	21.4708	25.9912	16.2405
1.22	20.9338	26.4915	16.0359
1.221	20.7627	26.3343	15.6948
1.222	20.6892	26.4338	15.9441
1.223	20.8785	26.4501	16.0422
1.224	21.0666	26.6472	16.1412
1.225	21.2393	26.6224	15.9771
1.226	21.1615	26.6995	16.1904
1.227	21.085	26.5563	15.8981
1.228	20.8571	25.9694	16.0071
1.229	20.9689	26.0337	16.0476
1.23	20.9249	26.4211	15.8027
1.231	20.6681	26.714	15.6859
1.232	20.5082	26.976	15.7345
1.233	20.8147	26.9325	15.717
1.234	20.7993	26.1609	15.9173
1.235	20.7363	25.7293	15.9491
1.236	20.1435	25.184	15.6899
1.237	20.0096	25.5593	15.4862
1.238	19.6114	25.6545	15.1979
1.239	19.6374	25.6257	15.0719
1.24	19.9308	26.0324	15.3337
1.241	20.0354	25.8167	15.4357
1.242	19.5673	25.9627	15.2301
1.243	19.5465	25.8757	14.7908
1.244	19.5206	25.7046	14.7743
1.245	19.5912	25.7609	14.9451
1.246	19.7029	25.5897	15.0112
1.247	19.7167	25.6993	15.2533
1.248	19.4862	25.2652	14.9573
1.249	19.17	25.2175	14.8627
1.25	19.3438	25.2833	14.8377
1.251	19.1767	25.4577	14.7095
1.252	19.3754	25.7785	14.7832
1.253	18.9558	25.2835	14.8561
1.254	18.3439	24.4928	14.4964
1.255	18.1236	23.9521	14.0859
1.256	18.1495	23.5902	14.0345
1.257	18.1193	23.3764	14.1796
1.258	17.9293	23.3791	13.9808
1.259	18.1403	23.091	14.1217
1.26	18.5887	23.9737	14.025
1.261	18.6719	24.1586	14.0912
1.262	18.3233	24.1022	13.8147
1.263	18.09	23.523	13.7202
1.264	17.6576	23.081	13.4074
1.265	17.2426	22.6238	13.097
1.266	17.2778	22.4134	13.1357
1.267	17.5279	22.6718	13.3206
1.268	17.5975	22.4029	13.3775
1.269	17.4197	22.4992	13.2662
1.27	17.5396	22.6218	13.3617
1.271	17.731	22.5183	13.4908
1.272	18.0026	22.9654	13.6803
1.273	17.9178	23.0271	13.521
1.274	17.8916	23.0399	13.5299
1.275	17.6255	23.0377	13.3328
1.276	17.6827	22.9978	13.4074
1.277	17.8754	22.5591	13.5359
1.278	18.4078	23.287	13.9849
1.279	18.2354	23.3827	13.8776
1.28	18.08	23.3852	13.7811
1.281	18.1569	23.366	13.8729
1.282	18.1451	23.1237	13.834
1.283	18.1748	23.4586	13.8292
1.284	18.4037	23.4195	14.0235
1.285	18.3285	23.3929	13.9979
1.286	18.3156	23.4809	14.002
1.287	18.4627	23.5083	14.1021
1.288	18.7354	24.1347	14.3269
1.289	19.125	24.314	14.6585
1.29	19.1053	23.6037	14.6579
1.291	18.6344	23.4538	14.287
1.292	18.3721	23.5468	14.1186
1.293	18.5631	23.8089	14.3305
1.294	18.8077	24.0537	14.5227
1.295	18.9531	24.0119	14.6636
1.296	18.7249	23.53	14.4871
1.297	18.6385	23.3776	14.4428
1.298	18.6619	24.0425	14.4245
1.299	19.1602	24.0762	14.8221
1.3	18.8329	24.136	14.5362
1.301	18.8518	23.8807	14.5686
1.302	18.7753	23.738	14.5261
1.303	18.7311	23.9093	14.4966
1.304	19.001	24.2245	14.7381
1.305	19.1025	24.5624	14.8295
1.306	18.932	24.3189	14.7197
1.307	18.5475	23.791	14.9628
1.308	18.6665	23.8811	15.3399
1.309	18.688	23.8444	14.9831
1.31	18.6278	23.7186	15.0879
1.311	18.636	23.6545	15.165
1.312	19.0162	24.0999	15.4385
1.313	19.1609	24.3035	15.21
1.314	19.1359	24.2975	15.2408
1.315	19.1973	24.4007	15.3991
1.316	19.1682	24.3487	15.6287
1.317	19.3414	24.4968	15.6216
1.318	19.1768	24.3222	15.785
1.319	19.4427	24.7128	15.8324
1.32	19.6974	25.0276	15.9391
1.321	19.6343	24.8925	15.6789
1.322	19.3281	24.2462	15.5746
1.323	19.2384	23.8117	15.5692
1.324	19.2091	23.7797	15.4406
1.325	19.2813	24.0359	15.8271
1.326	19.654	24.0223	16.1133
1.327	19.4734	23.7834	15.9013
1.328	19.3059	23.7052	15.5572
1.329	19.1449	23.9264	15.5018
1.33	19.2044	23.8671	15.5353
1.331	19.2347	23.8592	15.602
1.332	19.4208	23.963	15.5386
1.333	19.0004	23.6807	15.5419
1.334	18.899	23.2761	15.4674
1.335	18.9098	23.2196	15.4183
1.336	19.2043	23.3246	15.5519
1.337	19.1767	23.5497	15.6461
1.338	18.731	23.2471	15.544
1.339	18.2781	22.5574	15.1452
1.34	18.1583	22.5259	14.787
1.341	18.21	22.5142	14.7364
1.342	18.2617	22.5644	14.7428
1.343	18.138	22.6004	14.7126
1.344	18.075	22.3783	14.71
1.345	18.3224	22.5403	14.6795
1.346	18.4395	22.9628	14.7397
1.347	18.3227	22.8574	14.8293
1.348	18.1369	22.1768	14.6409
1.349	17.8628	22.3282	14.6292
1.35	18.2934	23.0077	14.656
1.351	18.3536	23.1801	14.6695
1.352	18.2679	23.0122	14.6997
1.353	18.2601	22.9607	14.812
1.354	18.2718	22.3381	14.6154
1.355	17.8733	22.3685	14.5626
1.356	17.6289	22.2398	14.5876
1.357	17.9179	22.2566	14.4472
1.358	18.1772	22.1258	14.4187
1.359	17.8526	21.652	14.425
1.36	17.6976	21.5877	13.9779
1.361	17.7036	21.6771	13.7725
1.362	17.2097	21.6013	13.8139
1.363	17.3225	21.1481	14.1524
1.364	17.6569	21.5164	14.2254
1.365	18.1156	22.3908	14.4625
1.366	18.4189	22.8161	14.6561
1.367	18.6248	22.9015	14.8468
1.368	18.6525	22.9446	14.55
1.369	18.4645	22.6766	14.5384
1.37	18.1188	22.3195	14.3208
1.371	18.0387	22.2632	14.3162
1.372	18.125	22.7909	14.7165
1.373	18.8642	23.2475	14.7817
1.374	18.8728	24.1421	14.9529
1.375	19.0837	23.8489	15.1012
1.376	19.3739	23.6866	15.0148
1.377	18.8061	23.8375	14.8451
1.378	18.743	23.6113	14.6805
1.379	18.6951	23.7946	14.6351
1.38	19.4989	23.8101	15.0179
1.381	20.2153	24.7784	15.6234
1.382	20.403	25.9039	15.7118
1.383	20.6804	26.2053	15.6787
1.384	20.862	26.2881	16.0127
1.385	20.7318	26.2676	15.9314
1.386	20.5947	26.0605	16.0551
1.387	20.6926	26.3679	15.9352
1.388	20.9497	26.6873	15.996
1.389	21.0925	26.8864	16.0947
1.39	21.428	27.0329	16.4594
1.391	21.9396	27.5208	16.7091
1.392	22.2762	28.2575	17.0594
1.393	22.4696	28.7245	17.0298
1.394	22.5616	28.6013	17.2637
1.395	22.4558	28.729	17.3241
1.396	22.2733	28.8784	17.0678
1.397	22.5816	28.9682	17.1652
1.398	22.794	29.2426	17.2315
1.399	22.8152	28.7179	17.3651
1.4	22.5554	29.1886	17.5411
1.401	22.2642	29.1611	17.1562
1.402	22.5908	29.3604	17.0678
1.403	22.707	29.7666	17.0927
1.404	22.6591	29.9279	17.0229
1.405	23.0375	30.3392	17.3497
1.406	23.5079	30.621	17.6904
1.407	23.9032	31.2178	17.9344
1.408	24.6549	32.4215	18.47
1.409	24.8773	32.1868	18.6487
1.41	24.8068	32.5258	18.5826
1.411	24.9535	33.1478	18.6549
1.412	25.1178	32.8011	18.7705
1.413	24.7655	31.9264	18.5057
1.414	24.1287	31.4336	18.1551
1.415	23.7239	31.0394	18.0831
1.416	23.6492	31.0444	17.7397
1.417	23.3545	30.5994	17.6541
1.418	23.1665	30.7053	17.4401
1.419	23.1459	30.5755	17.5303
1.42	23.1247	30.3494	17.4904
1.421	23.0551	30.0526	17.5665
1.422	23.0681	29.5728	17.5423
1.423	22.5804	29.9575	17.3616
1.424	22.8513	30.8082	17.3708
1.425	22.7513	30.6315	17.2365
1.426	22.5299	30.2964	16.9027
1.427	22.3516	30.0851	17.1035
1.428	22.6472	30.3945	17.198
1.429	22.6338	30.3724	17.3596
1.43	22.6669	30.4051	17.2113
1.431	22.0999	29.741	16.8808
1.432	21.6037	28.9979	16.5388
1.433	21.5469	28.83	16.6475
1.434	21.7008	28.9774	16.7505
1.435	21.6716	28.9506	16.4937
1.436	21.7029	28.9912	16.4494
1.437	21.4319	28.6597	16.3661
1.438	21.1167	28.2332	16.0121
1.439	20.9655	28.087	16.0478
1.44	20.8206	27.9069	16.2071
1.441	20.4305	27.3969	15.8922
1.442	19.8845	26.724	15.4542
1.443	19.5936	26.3538	14.9406
1.444	19.4371	26.1637	14.8854
1.445	19.5132	26.2539	14.8301
1.446	19.5809	26.3432	14.865
1.447	19.1464	25.7547	14.7434
1.448	18.8399	25.3201	14.36
1.449	18.6376	25.0693	14.506
1.45	18.5603	24.9481	14.6954
1.451	18.8752	25.3084	14.5364
1.452	18.7494	25.2088	14.5134
1.453	18.5992	25.0023	14.1719
1.454	18.487	24.8219	14.1691
1.455	18.0992	24.379	14.5724
1.456	18.0529	24.2024	14.4542
1.457	17.8258	23.842	14.6412
1.458	17.5353	23.405	14.3044
1.459	17.3024	23.1312	13.8911
1.46	17.223	22.9892	13.8558
1.461	17.1464	22.8546	13.7496
1.462	17.2536	22.98	13.4679
1.463	17.4368	23.1794	13.4669
1.464	17.68	23.4867	13.6876
1.465	17.8012	23.6696	13.7819
1.466	17.8868	23.8127	13.6547
1.467	18.0259	23.9827	13.9382
1.468	18.1431	24.1261	13.8326
1.469	18.0638	24.0532	13.5927
1.47	17.8036	23.6733	13.5899
1.471	17.5189	23.2673	13.4446
1.472	17.2604	22.8868	13.3477
1.473	17.2132	22.8752	13.404
1.474	17.2181	22.9618	13.3322
1.475	17.1815	22.9313	13.0868
1.476	17.0762	22.8368	13.0405
1.477	16.9341	22.6891	13.0751
1.478	16.756	22.4382	12.7807
1.479	16.4344	22.0252	12.7888
1.48	16.4775	22.0677	12.623
1.481	16.3186	21.8583	12.6505
1.482	15.9751	21.3752	12.3803
1.483	15.7334	20.9931	12.3306
1.484	15.4094	20.5914	12.0514
1.485	15.3329	20.4906	11.7627
1.486	15.3921	20.5725	11.736
1.487	15.3472	20.5443	11.8183
1.488	15.3418	20.5385	11.6421
1.489	15.4601	20.6118	12.0831
1.49	15.4229	20.5651	12.1218
1.491	15.781	21.0234	12.0467
1.492	16.0355	21.3114	12.1387
1.493	16.0576	21.1245	12.3287
1.494	16.1999	20.7996	12.5584
1.495	16.9167	21.2996	13.0584
1.496	17.5191	22.1576	13.4647
1.497	18.0014	23.1301	13.6337
1.498	18.4004	23.5788	13.9273
1.499	18.0169	23.6802	13.5883
1.5	18.2195	23.4257	13.7623
1.501	19.119	24.0116	14.4513
1.502	19.4909	24.8363	14.7654
1.503	19.5291	25.374	14.7646
1.504	19.3406	25.1668	14.6146
1.505	19.0499	24.8767	14.4223
1.506	18.5632	24.189	14.0552
1.507	18.7587	23.9595	14.2134
1.508	18.828	24.141	14.2339
1.509	18.6908	24.2366	14.1182
1.51	18.5448	24.1991	14.0252
1.511	18.5809	24.157	14.0562
1.512	18.4751	24.1347	13.9709
1.513	18.4401	23.8285	13.9599
1.514	18.5121	23.6939	14.0068
1.515	18.7901	24.1451	14.2125
1.516	18.7975	24.3683	14.2086
1.517	18.9948	24.1164	14.3575
1.518	19.6598	24.6756	14.8583
1.519	20.1312	25.3215	15.2081
1.52	19.9304	25.6668	15.0257
1.521	19.7249	25.4534	14.8848
1.522	20.0326	24.4587	15.1872
1.523	19.9244	25.2589	15.0925
1.524	20.0613	25.6981	15.2165
1.525	20.2878	25.5698	15.4128
1.526	20.6945	25.865	15.7297
1.527	21.1269	26.6242	16.0623
1.528	21.4003	26.8487	16.29
1.529	21.3294	27.1529	16.2189
1.53	21.4213	27.3882	16.2601
1.531	21.7214	27.3054	16.5032
1.532	21.6175	27.7407	16.4234
1.533	21.5608	27.7666	16.3631
1.534	22.0448	27.5453	16.7345
1.535	22.2309	28.018	16.8959
1.536	22.2591	28.5196	16.9232
1.537	22.5432	28.2449	17.1306
1.538	22.3861	28.0466	16.9183
1.539	22.318	27.8656	16.8894
1.54	21.9036	28.1342	16.5883
1.541	21.9243	28.0406	16.6047
1.542	21.9359	28.0151	16.6122
1.543	21.7674	27.212	16.5033
1.544	21.2138	26.5121	16.076
1.545	20.6882	25.9293	15.6444
1.546	20.7827	25.6661	15.7469
1.547	20.9197	25.9035	15.8746
1.548	20.7622	26.6743	15.7284
1.549	20.8855	26.4724	15.8416
1.55	20.6017	25.7785	15.6182
1.551	20.3116	24.9187	15.4244
1.552	20.0367	25.2101	15.2115
1.553	19.9751	25.43	15.1779
1.554	20.0121	25.4735	15.2195
1.555	20.2225	25.6261	15.3498
1.556	20.5713	25.393	15.6586
1.557	20.4225	25.4507	15.5853
1.558	19.9303	25.6009	15.2297
1.559	19.9026	25.3217	15.2236
1.56	20.1005	25.1997	15.3907
1.561	20.2081	25.3358	15.4713
1.562	20.412	25.4524	15.6504
1.563	20.3004	25.2669	15.5832
1.564	20.1546	24.6793	15.5097
1.565	19.98	25.1477	15.4089
1.566	20.0189	25.2005	15.4657
1.567	20.0057	24.7164	15.4848
1.568	19.5463	24.0326	15.1668
1.569	18.9592	24.1149	14.7363
1.57	19.089	24.3166	14.8718
1.571	19.2117	23.9744	14.9779
1.572	18.8711	23.1321	14.7105
1.573	18.1648	22.8049	14.16
1.574	17.9826	22.5302	14.0267
1.575	17.9719	21.8899	14.0151
1.576	17.6913	21.7326	13.79
1.577	17.7701	22.066	13.8792
1.578	18.0123	22.5116	14.0298
1.579	18.1952	22.6472	14.1913
1.58	18.3221	22.1053	14.3169
1.581	18.5251	22.2978	14.4642
1.582	18.8775	22.9773	14.7321
1.583	19.1143	23.1313	14.9317
1.584	19.3151	22.6549	15.1143
1.585	19.5584	23.0667	15.3182
1.586	19.7802	23.757	15.4647
1.587	19.8387	23.9526	15.5545
1.588	19.8111	23.7406	15.607
1.589	19.4288	24.1421	15.2969
1.59	19.5337	24.2951	15.3955
1.591	19.7444	24.2548	15.6179
1.592	19.7878	24.4465	15.6716
1.593	19.8283	24.2923	15.6875
1.594	19.8992	24.2617	15.7731
1.595	19.867	24.1519	15.8038
1.596	19.5267	24.0649	15.6253
1.597	18.8192	23.4763	15.2069
1.598	18.2933	22.7113	15.0595
1.599	18.2325	22.35	15.0499
1.6	18.4714	22.3729	15.4301
1.601	18.2251	22.102	15.7056
1.602	18.3902	21.9376	15.6051
1.603	18.8747	21.8985	15.6385
1.604	18.8461	22.4961	15.7862
1.605	18.7934	22.5059	15.7186
1.606	18.751	22.3349	15.4716
1.607	18.6531	22.9164	15.8109
1.608	18.8116	23.1499	16.0512
1.609	19.3894	22.9317	16.1493
1.61	19.4606	23.2929	15.9622
1.611	19.4	23.3776	15.6106
1.612	19.2649	23.5055	15.6115
1.613	18.9731	23.6195	15.7092
1.614	19.1243	23.1404	15.5679
1.615	19.0433	23.0666	15.3244
1.616	19.1412	23.0128	15.3967
1.617	18.9421	23.0942	15.189
1.618	18.5917	23.0847	14.9634
1.619	18.5455	22.9911	14.7782
1.62	18.5126	22.8287	14.8138
1.621	18.307	22.869	14.9762
1.622	18.5097	23.3503	15.0508
1.623	19.1363	24.0127	15.1266
1.624	19.6641	23.9725	15.5379
1.625	19.7283	23.322	15.7425
1.626	19.5166	22.8838	16.1215
1.627	18.9996	22.4402	16.1669
1.628	18.6205	22.8218	15.9267
1.629	18.5204	22.8768	15.8102
1.63	18.2213	22.0432	15.3275
1.631	17.682	21.671	15.0772
1.632	17.6466	20.9773	15.1248
1.633	17.6729	20.556	14.8741
1.634	17.5653	20.2605	14.9058
1.635	17.2858	20.3587	15.1616
1.636	16.8477	20.6306	14.6341
1.637	16.477	20.3518	13.8724
1.638	16.0899	20.1728	13.4558
1.639	16.044	19.6818	13.4046
1.64	15.9361	19.8781	13.6905
1.641	16.1828	20.0587	13.9953
1.642	16.5061	20.3794	13.6237
1.643	16.4748	20.6587	13.4353
1.644	16.3176	20.8177	13.5071
1.645	16.3481	20.545	13.4485
1.646	16.5105	20.8651	13.1321
1.647	16.5517	20.8767	13.3101
1.648	16.7477	20.7197	13.2961
1.649	16.771	20.5557	13.4142
1.65	16.7427	20.6241	13.21
1.651	16.6927	20.6528	13.0743
1.652	16.2455	20.5438	12.9695
1.653	15.8406	19.7653	12.5698
1.654	15.5692	19.1796	12.4912
1.655	15.5884	18.7909	12.6538
1.656	15.5756	18.3249	12.4702
1.657	15.5608	18.4146	12.3743
1.658	15.4828	18.1218	12.5109
1.659	15.207	17.9364	12.0886
1.66	15.0502	17.719	11.9469
1.661	14.8694	17.9946	11.9509
1.662	15.0655	18.1963	11.9182
1.663	15.4148	17.8646	12.3204
1.664	15.3495	17.9195	12.4575
1.665	15.2139	18.5794	12.2264
1.666	15.2764	18.6013	12.1408
1.667	15.3175	18.4829	12.2386
1.668	15.193	18.6638	12.1068
1.669	15.2544	18.6299	11.9907
1.67	15.3626	18.0446	12.1885
1.671	15.3373	16.92	12.3736
1.672	15.0961	16.7652	12.6198
1.673	14.6043	16.8169	12.4619
1.674	14.6853	16.9625	12.2422
1.675	14.6494	16.7049	12.3644
1.676	14.8397	16.5789	12.1201
1.677	14.7748	17.1249	12.344
1.678	14.7019	17.3644	12.432
1.679	14.6226	17.4102	12.323
1.68	14.9737	17.0224	11.9572
1.681	14.6531	16.8052	12.1011
1.682	14.2988	16.2794	12.3394
1.683	14.3176	16.2229	12.7667
1.684	14.609	16.9204	12.3385
1.685	14.6819	18.1237	12.2196
1.686	15.0119	18.2368	12.2668
1.687	15.2776	18.4808	12.3843
1.688	15.4616	18.2437	12.5727
1.689	15.5528	17.9557	12.6331
1.69	15.5511	17.6405	12.6028
1.691	15.4815	17.707	12.6129
1.692	15.3253	18.1125	12.4143
1.693	14.9892	18.1829	12.5221
1.694	15.592	19.1034	12.9168
1.695	16.1216	19.766	13.2385
1.696	16.2249	20.1909	13.0849
1.697	16.3755	19.9942	13.448
1.698	16.7872	20.2818	13.6982
1.699	16.8344	20.3465	13.6652
1.7	16.8777	20.62	13.6092
1.701	16.9542	21.1496	13.7909
1.702	17.2507	21.5756	13.8159
1.703	17.2293	21.3485	13.7604
1.704	17.0933	21.3227	13.8363
1.705	17.0722	21.0747	13.6824
1.706	17.0827	20.8592	13.8594
1.707	17.1443	21.4042	14.0367
1.708	17.6176	21.7173	14.0962
1.709	17.8781	22.2488	14.4945
1.71	18.0019	22.5192	14.4368
1.711	17.9451	22.3321	14.3494
1.712	17.7208	22.136	14.2567
1.713	17.6922	21.7687	14.2317
1.714	17.2419	21.676	14.1124
1.715	17.1304	21.8815	13.7733
1.716	17.1784	21.9277	13.6158
1.717	17.0729	21.8158	13.6178
1.718	17.0555	21.8081	13.5064
1.719	17.236	22.0646	13.5592
1.72	17.6148	22.5912	13.9291
1.721	17.898	23.03	14.1794
1.722	18.2482	23.503	14.5386
1.723	18.4369	23.7828	14.4966
1.724	18.2511	23.5753	14.123
1.725	18.1055	23.4129	13.9977
1.726	18.079	23.3737	13.9828
1.727	17.8821	23.1288	13.8113
1.728	17.7142	22.947	13.6676
1.729	17.5679	22.7299	13.5689
1.73	17.3698	22.4516	13.4366
1.731	17.5381	22.6444	13.5783
1.732	17.4928	22.5902	13.539
1.733	16.7858	21.7267	12.9454
1.734	16.6943	21.6437	12.8664
1.735	16.7111	21.6453	12.8892
1.736	16.5515	21.4738	12.7487
1.737	16.5144	21.4642	12.7584
1.738	16.8638	21.8863	13.0064
1.739	16.8608	21.868	13.0137
1.74	16.6286	21.5715	12.8317
1.741	16.067	20.8751	12.3745
1.742	15.7284	20.4597	12.1095
1.743	15.9202	20.7009	12.2614
1.744	15.7981	20.5545	12.1504
1.745	15.4623	20.1909	11.8416
1.746	15.0794	19.7073	11.5655
1.747	14.6168	19.103	11.2054
1.748	14.5866	19.039	11.1935
1.749	14.7339	19.1936	11.3297
1.75	14.7787	19.2285	11.3782
1.751	14.6526	19.0582	11.2859
1.752	14.4134	18.7373	11.11
1.753	14.2137	18.4528	10.9686
1.754	14.0537	18.2336	10.8618
1.755	13.7505	17.8728	10.6021
1.756	13.914	18.0334	10.7749
1.757	13.7418	17.8159	10.7928
1.758	13.757	17.8234	11.0385
1.759	14.0456	18.1985	11.3617
1.76	14.517	18.8	11.631
1.761	14.5317	18.8526	11.7302
1.762	14.8634	19.223	11.9788
1.763	15.1741	19.5589	12.1632
1.764	15.396	19.8116	12.4131
1.765	15.666	20.1292	12.6016
1.766	15.5885	20.0378	12.5944
1.767	15.5093	19.9036	12.3073
1.768	15.0103	19.255	11.7529
1.769	14.5773	18.722	11.7326
1.77	15.0251	19.2579	12.0696
1.771	15.1576	19.4209	12.1207
1.772	15.27	19.521	12.16
1.773	15.2737	19.5536	12.2311
1.774	15.4183	19.7181	12.1468
1.775	15.3192	19.5925	12.1819
1.776	15.3498	19.6516	12.3434
1.777	15.4696	19.8145	12.6165
1.778	15.8218	20.2535	12.7414
1.779	16.0389	20.4902	12.7212
1.78	15.8778	20.023	12.7005
1.781	15.6446	19.5659	12.5844
1.782	15.5516	19.7897	12.3008
1.783	15.4714	19.6229	12.2689
1.784	14.9626	18.9053	12.3399
1.785	14.5996	18.4539	11.8995
1.786	14.6298	18.1713	11.6924
1.787	14.6777	18.0167	11.7054
1.788	14.8966	17.8829	11.9647
1.789	14.7804	18.0683	11.7803
1.79	14.6082	18.1829	11.7793
1.791	14.067	17.7286	11.4593
1.792	13.9148	17.3105	11.1503
1.793	14.4251	17.2819	11.3834
1.794	14.7693	17.5686	11.6593
1.795	15.0241	18.0849	11.944
1.796	15.2586	18.3579	12.0929
1.797	15.2274	18.4558	12.3207
1.798	15.3811	18.6446	12.2429
1.799	15.3832	18.8354	12.2731
1.8	15.3099	18.9728	12.3105
1.801	15.1131	18.7097	12.2261
1.802	15.0574	18.1397	12.349
1.803	14.9567	17.9311	12.1353
1.804	14.8758	18.3279	12.0802
1.805	15.0689	18.6079	11.9195
1.806	15.1908	18.408	11.9323
1.807	15.1612	18.0558	11.9237
1.808	14.9533	17.8048	11.7838
1.809	14.8348	17.7909	11.6908
1.81	14.7374	17.4306	11.6158
1.811	14.69	17.3977	11.5812
1.812	14.5433	17.2779	11.4463
1.813	14.5638	17.271	11.4482
1.814	14.6282	17.2809	11.4733
1.815	14.8688	17.6033	11.6963
1.816	14.772	17.8687	11.6544
1.817	14.8445	18.3338	11.7521
1.818	14.9582	18.1155	11.8712
1.819	15.4467	18.1926	12.28
1.82	15.4389	18.3211	12.2563
1.821	15.3013	18.4227	12.1297
1.822	15.4056	18.6677	12.2328
1.823	15.2849	18.4897	12.1111
1.824	15.389	18.7935	12.2107
1.825	15.3487	18.8531	12.1819
1.826	15.3892	18.5883	12.226
1.827	15.3368	18.0782	12.1749
1.828	15.2315	17.6993	12.0923
1.829	14.78	17.8992	11.7518
1.83	14.5917	18.1321	11.5824
1.831	14.9639	18.4956	11.8379
1.832	15.3297	19.0957	12.0982
1.833	15.5305	19.6544	12.2029
1.834	15.8468	20.0954	12.4033
1.835	16.2241	20.5449	12.6841
1.836	16.3569	20.9346	12.7469
1.837	16.4613	20.8853	12.8139
1.838	16.3357	20.8354	12.6825
1.839	16.2742	20.6274	12.6098
1.84	16.5914	20.3561	12.8191
1.841	16.8968	21.1901	13.0537
1.842	17.0081	21.5254	13.1171
1.843	17.1836	21.9066	13.2438
1.844	17.276	22.1779	13.2957
1.845	17.4952	22.1127	13.4992
1.846	17.125	22.0276	13.1697
1.847	17.1241	21.8597	13.161
1.848	16.9275	21.7322	13.0139
1.849	16.9361	21.6292	13.026
1.85	16.6941	21.6136	12.8209
1.851	16.4605	21.4065	12.6307
1.852	16.2548	21.1834	12.4554
1.853	16.1008	20.9931	12.3303
1.854	15.8886	20.7148	12.1973
1.855	15.405	20.0911	11.8044
1.856	15.0957	19.6216	11.5836
1.857	14.9375	19.2396	11.4566
1.858	14.9692	18.8343	11.4734
1.859	14.8838	18.5886	11.4098
1.86	14.8251	18.8011	11.3327
1.861	14.826	18.529	11.3371
1.862	14.683	18.4364	11.2104
1.863	14.5277	17.895	11.0854
1.864	14.4542	17.348	11.0157
1.865	14.0257	17.5281	10.6276
1.866	13.7727	17.3249	10.3959
1.867	13.2733	17.2062	9.97334
1.868	13.2379	16.3871	9.94024
1.869	12.8788	16.188	9.629
1.87	12.7309	16.1316	9.5264
1.871	12.6471	15.9231	9.48269
1.872	12.4681	15.9669	9.30082
1.873	12.6652	15.8115	9.47472
1.874	12.5879	16.1428	9.37819
1.875	12.9485	16.2963	9.68094
1.876	13.0642	16.8832	9.76852
1.877	13.2614	16.8112	9.9101
1.878	13.5587	17.2197	10.133
1.879	13.7541	16.6188	10.2892
1.88	13.605	15.8254	10.1815
1.881	13.1513	15.7785	9.83124
1.882	13.0359	15.5471	9.76897
1.883	12.9692	15.6481	9.74939
1.884	12.9452	15.9613	9.77267
1.885	12.9284	16.4515	9.75808
1.886	13.0734	16.6408	9.90612
1.887	13.324	16.3375	10.1091
1.888	13.1518	15.8858	9.97646
1.889	12.7401	15.7503	9.65471
1.89	12.6669	15.851	9.5796
1.891	13.0686	16.1408	9.91994
1.892	13.7612	16.3476	10.4196
1.893	13.8769	17.2466	10.4198
1.894	14.2403	17.6001	10.726
1.895	14.1884	18.2008	10.6911
1.896	14.213	18.1102	10.7014
1.897	14.7223	18.2299	11.1169
1.898	15.2608	19.1169	11.5259
1.899	15.6195	19.9715	11.7849
1.9	16.1093	20.4997	12.1844
1.901	16.4752	21.1888	12.4881
1.902	16.6403	21.6692	12.6255
1.903	16.8245	22.0292	12.7668
1.904	17.0966	22.3285	12.9569
1.905	17.3282	22.4903	13.1548
1.906	17.6739	22.7843	13.4342
1.907	18.2073	23.6061	13.8334
1.908	18.2864	23.6402	13.8747
1.909	18.3473	23.4673	13.9373
1.91	18.5924	23.404	14.1334
1.911	18.7199	23.4943	14.2119
1.912	18.9185	23.473	14.3924
1.913	18.8001	23.7978	14.3139
1.914	18.8177	23.9735	14.366
1.915	18.9511	24.2389	14.477
1.916	19.2622	24.5127	14.7226
1.917	19.6252	24.5693	14.9649
1.918	19.861	24.9911	15.1153
1.919	20.0819	25.3681	15.2761
1.92	19.9856	25.4345	15.1973
1.921	19.8768	25.2872	15.1535
1.922	20.0017	24.8707	15.3081
1.923	19.8405	24.9103	15.1461
1.924	19.6828	25.0906	14.9866
1.925	19.7424	24.9424	15.0191
1.926	19.6748	24.6866	14.9764
1.927	19.6167	24.4623	14.9735
1.928	19.5117	24.9228	14.8581
1.929	19.726	25.2868	15.0388
1.93	19.6987	25.2701	15.0609
1.931	19.7121	25.2343	15.0747
1.932	19.8855	25.2603	15.2174
1.933	19.8973	25.434	15.2052
1.934	19.755	25.4596	15.0631
1.935	19.6246	25.3116	15.0817
1.936	19.4014	24.8598	15.0623
1.937	19.2927	24.891	15.0159
1.938	19.3522	24.8782	15.0614
1.939	19.3488	24.9998	14.9032
1.94	19.2866	24.6906	14.7758
1.941	18.9363	24.0736	14.6994
1.942	18.6544	23.2977	14.5861
1.943	18.2373	23.0117	14.2571
1.944	17.9544	22.9524	14.0789
1.945	17.938	23.1831	14.5279
1.946	18.5041	23.8733	14.771
1.947	18.9355	23.6774	14.6563
1.948	18.5042	23.2553	14.4013
1.949	18.0924	23.132	14.0427
1.95	17.9237	22.7837	13.939
1.951	17.7087	22.8615	13.6834
1.952	17.6403	22.9606	13.5696
1.953	17.5567	22.6708	13.756
1.954	17.3709	22.3572	13.9259
1.955	17.3987	22.4947	14.0341
1.956	17.5165	21.9978	14.1481
1.957	17.1969	21.6755	13.7147
1.958	16.9742	22.0711	13.5777
1.959	17.0388	22.5871	13.583
1.96	17.1154	22.7295	13.6866
1.961	17.0472	22.7022	13.2674
1.962	16.6813	22.3086	13.1675
1.963	16.6447	22.3139	12.8471
1.964	16.4871	22.1582	12.8273
1.965	16.562	22.2889	13.0903
1.966	16.6836	22.4976	13.5055
1.967	16.9061	22.7765	13.4877
1.968	16.993	22.8506	13.2787
1.969	16.9931	22.8369	13.1764
1.97	17.1423	22.9774	13.0668
1.971	16.7635	22.553	13.6709
1.972	17.1173	22.871	13.5679
1.973	17.2991	23.0138	13.5628
1.974	17.2921	22.9193	13.6013
1.975	17.2483	22.8474	13.7119
1.976	17.1627	22.6525	13.6564
1.977	16.8539	22.2319	13.5865
1.978	16.8313	22.2121	13.4867
1.979	16.6934	22.0077	13.256
1.98	16.6209	21.8638	13.5095
1.981	16.7842	21.9979	13.6208
1.982	16.9961	22.1927	13.6235
1.983	17.0969	22.2882	13.5031
1.984	17.2107	22.3344	13.3991
1.985	16.9937	22.0639	13.4158
1.986	17.1451	22.1993	13.4924
1.987	17.3185	22.3558	13.566
1.988	17.0279	21.9689	13.6808
1.989	17.1432	22.0884	13.7235
1.99	17.2848	22.2105	13.8395
1.991	17.1412	21.9915	13.6594
1.992	16.5809	21.1621	13.8213
1.993	16.361	20.1665	13.6202
1.994	16.6052	20.4588	13.3236
1.995	16.702	20.526	13.6026
1.996	16.8175	20.7277	13.6343
1.997	16.922	20.8662	13.6352
1.998	17.0329	21.0323	13.7458
1.999	17.3439	21.1991	13.9887
2	17.7918	21.6654	14.2844
2.001	17.9259	22.3448	14.3031
2.002	17.8485	22.0942	14.2791
2.003	17.5968	22.0348	14.0459
2.004	17.475	21.555	13.9941
2.005	17.3122	21.2403	13.9153
2.006	17.1821	21.0675	13.8871
2.007	16.9334	20.6566	13.74
2.008	17.1572	20.3563	14.0159
2.009	17.0955	20.5833	13.9958
2.01	17.3386	20.7459	14.2369
2.011	17.5069	20.7373	14.4379
2.012	18.1361	20.9513	15.0499
2.013	18.068	21.2684	15.0657
2.014	17.739	20.7906	14.8653
2.015	17.3714	20.2225	14.6296
2.016	16.936	19.9851	14.3036
2.017	16.8333	19.85	14.5431
2.018	16.8838	19.6548	14.5482
2.019	16.9083	19.8039	14.5392
2.02	16.9944	19.4204	14.5594
2.021	16.5959	19.3845	14.1789
2.022	16.2889	19.1187	14.3135
2.023	16.2769	19.1284	14.9375
2.024	16.4591	19.4051	15.1132
2.025	16.8189	19.9899	15.0166
2.026	17.2749	20.3164	15.1687
2.027	17.3408	20.5829	15.3236
2.028	17.574	20.4418	15.4983
2.029	17.5287	19.8889	15.3964
2.03	17.4316	19.6654	15.1792
2.031	17.2918	19.7723	14.9519
2.032	17.1745	19.9771	14.8807
2.033	17.2107	19.9646	15.1308
2.034	17.2591	19.8891	15.2053
2.035	17.4359	19.6678	15.2394
2.036	17.352	19.6787	15.4475
2.037	17.2398	19.774	15.4082
2.038	17.5029	19.9835	15.2183
2.039	17.7523	20.1088	15.4458
2.04	17.463	19.8211	15.3873
2.041	17.2714	19.831	15.4616
2.042	17.169	20.0651	15.6471
2.043	17.2814	19.8671	15.9118
2.044	17.2239	19.919	15.6604
2.045	17.1063	19.8031	15.3486
2.046	16.7965	19.5703	15.2364
2.047	16.4728	19.1333	15.2275
2.048	16.2322	18.7306	15.0557
2.049	16.1589	18.9137	14.8519
2.05	16.1846	18.8227	14.6835
2.051	16.4133	18.925	14.8774
2.052	16.7182	19.1796	15.0703
2.053	16.9766	19.692	15.1087
2.054	17.1722	20.0193	15.4485
2.055	17.3155	20.3789	15.7682
2.056	17.5834	20.5541	15.7024
[truncated: 8,874 more rows]

## Sheet: panel c,d,e
Note: The water-isotope values on this sheet are 50-yr averages.
Age	Summer dD	2sigma+	2sigma-	Winter dD	2sigma+	2sigma-	Mean
(ka)	(per mil)	(per mil)	(per mil)	(per mil)	(per mil)	(per mil)	(per mil)
0.06	-250.332	-242.417	-255.546	-285.258	-279.926	-291.577	-267.397
0.061	-250.597	-243.161	-255.847	-285.457	-280.105	-292.106	-267.307
0.062	-250.401	-242.893	-255.651	-285.131	-279.802	-292.024	-267.327
0.063	-250.324	-242.711	-255.469	-284.183	-278.966	-291.154	-267.679
0.064	-250.456	-243.027	-255.536	-283.734	-278.565	-290.186	-267.317
0.065	-250.442	-242.805	-255.564	-283.7	-278.515	-290.247	-267.063
0.066	-250.279	-242.827	-255.368	-283.924	-278.747	-290.556	-267.069
0.067	-250.738	-242.892	-255.323	-283.957	-278.831	-290.574	-267.166
0.068	-251.037	-243.986	-255.703	-283.36	-278.681	-289.58	-267.133
0.069	-252.167	-245.027	-256.671	-282.568	-277.925	-288.366	-267.225
0.07	-252.632	-245.628	-256.895	-282.125	-277.563	-287.926	-267.337
0.071	-253.042	-246.302	-257.142	-281.945	-277.323	-287.703	-267.094
0.072	-253.317	-246.729	-257.393	-281.776	-277.397	-287.54	-266.886
0.073	-253.683	-247.288	-257.647	-281.841	-277.512	-287.326	-266.762
0.074	-253.758	-247.443	-257.563	-281.959	-277.323	-287.379	-266.99
0.075	-253.729	-247.212	-257.31	-281.553	-277.065	-286.503	-267.191
0.076	-253.134	-246.583	-256.752	-281.02	-276.835	-286.296	-267.553
0.077	-252.706	-246.426	-256.878	-281.157	-276.905	-286.347	-267.807
0.078	-253.131	-247.183	-257.104	-280.946	-276.849	-285.482	-267.804
0.079	-253.443	-247.211	-257.248	-280.533	-276.681	-285.384	-268.017
0.08	-253.367	-247.187	-257.072	-280.601	-276.444	-285.573	-267.977
0.081	-253.273	-247.4	-257.506	-280.465	-276.604	-285.474	-267.927
0.082	-253.952	-248.184	-258.128	-280.605	-276.824	-285.277	-267.936
0.083	-254.619	-248.547	-258.101	-280.588	-276.696	-285.44	-267.878
0.084	-254.454	-248.536	-258.228	-280.625	-276.73	-285.762	-267.904
0.085	-254.669	-249.015	-258.413	-280.889	-277.169	-286.109	-267.977
0.086	-255.074	-249.738	-258.824	-281.509	-277.669	-286.857	-267.546
0.087	-255.703	-250.988	-258.82	-282.191	-278.188	-287.016	-267.385
0.088	-256.259	-251.291	-258.918	-282.42	-278.801	-286.196	-267.288
0.089	-256.607	-251.198	-259.506	-282.111	-278.79	-286.347	-267.423
0.09	-256.719	-251.617	-259.958	-281.945	-278.614	-286.287	-267.765
0.091	-257.113	-252.093	-260.141	-281.975	-278.392	-285.706	-268.002
0.092	-256.988	-252.886	-259.964	-281.447	-278.267	-284.426	-268.143
0.093	-257.437	-254.228	-259.497	-280.393	-277.806	-283.464	-267.813
0.094	-258.352	-254.374	-259.861	-280.075	-277.159	-283.703	-267.653
0.095	-258.435	-254.494	-260.51	-279.684	-277.289	-283.649	-267.548
0.096	-258.219	-254.469	-260.624	-278.902	-277.107	-282.641	-267.192
0.097	-258.313	-254.665	-260.477	-278.938	-276.753	-282.585	-267.435
0.098	-258.128	-254.46	-260.42	-279.035	-277.034	-282.685	-267.689
0.099	-257.886	-254.179	-260.077	-279.274	-277.155	-282.967	-267.829
0.1	-257.431	-253.634	-259.771	-279.59	-277.186	-283.382	-267.565
0.101	-256.902	-253.015	-259.677	-279.743	-277.104	-283.639	-267.503
0.102	-256.623	-252.684	-259.452	-279.409	-277.381	-283.311	-267.379
0.103	-256.361	-252.443	-259.514	-279.292	-277.616	-283.197	-267.402
0.104	-256.723	-252.805	-259.175	-279.756	-277.539	-283.65	-267.711
0.105	-256.881	-252.978	-259.325	-280.143	-277.395	-284.043	-267.617
0.106	-256.94	-253.062	-259.826	-280.155	-278.012	-284.023	-267.464
0.107	-256.961	-253.121	-260.233	-279.975	-278.466	-283.792	-267.42
0.108	-257.235	-253.435	-260.489	-280.261	-278.559	-284.041	-267.747
0.109	-258.068	-254.356	-259.641	-280.459	-278.803	-284.203	-268.132
0.11	-258.008	-254.279	-259.921	-280.582	-278.956	-284.333	-268.307
0.111	-257.947	-254.201	-260.202	-280.677	-279.026	-284.439	-268.494
0.112	-257.403	-253.601	-260.141	-280.82	-279.086	-284.615	-268.385
0.113	-257.455	-253.565	-260.46	-281.114	-279.065	-284.994	-268.412
0.114	-257.256	-253.326	-260.724	-281.055	-279.011	-284.957	-268.661
0.115	-257.214	-253.271	-260.613	-281.053	-279.192	-284.969	-268.782
0.116	-257.239	-253.29	-260.486	-281.146	-279.341	-285.074	-268.909
0.117	-257.279	-253.606	-260.516	-281.398	-279.486	-285.311	-269.02
0.118	-257.324	-254.096	-260.421	-281.768	-279.547	-285.567	-269.128
0.119	-257.431	-254.295	-260.195	-281.973	-279.308	-285.563	-269.312
0.12	-257.48	-254.472	-260.111	-281.687	-279.123	-285.554	-269.165
0.121	-257.492	-255.06	-259.761	-281.569	-278.931	-285.862	-269.141
0.122	-257.496	-255.444	-259.216	-281.525	-279.029	-285.782	-268.975
0.123	-257.219	-256.02	-258.899	-281.244	-279.65	-285.043	-268.824
0.124	-256.667	-255.898	-259.227	-281.401	-279.283	-284.482	-268.533
0.125	-256.279	-254.608	-259.471	-281.165	-279.049	-284.6	-268.315
0.126	-256.336	-253.644	-258.649	-280.804	-279.012	-284.813	-268.294
0.127	-256.679	-253.561	-258.713	-280.454	-278.994	-284.13	-267.919
0.128	-256.601	-254.249	-258.724	-280.003	-278.97	-283.988	-267.717
0.129	-256.139	-254.132	-258.596	-279.573	-278.65	-283.722	-267.506
0.13	-256.02	-253.182	-258.236	-279.353	-278.568	-282.877	-267.538
0.131	-256.107	-253.279	-257.945	-279.567	-278.549	-282.487	-267.546
0.132	-255.898	-253.594	-257.017	-279.542	-278.522	-282.59	-267.197
0.133	-255.428	-253.555	-257.052	-279.26	-278.462	-283.035	-267.16
0.134	-255.021	-253.164	-256.753	-279.506	-278.129	-282.564	-266.93
0.135	-254.587	-252.829	-256.729	-279.521	-277.586	-282.518	-266.787
0.136	-254.707	-252.958	-256.594	-279.49	-277.499	-282.701	-267.006
0.137	-254.76	-252.85	-256.457	-279.46	-277.448	-282.887	-267.127
0.138	-254.653	-252.204	-256.488	-279.242	-277.519	-283.235	-267.176
0.139	-254.429	-251.723	-256.423	-278.961	-277.333	-283.468	-266.985
0.14	-254.457	-251.745	-255.971	-278.957	-277.169	-283.094	-266.555
0.141	-254.571	-252.182	-255.824	-279.306	-277.082	-283.164	-266.706
0.142	-254.667	-252.481	-255.701	-279.412	-277.094	-283.838	-266.952
0.143	-254.483	-252.173	-255.523	-279.536	-277.172	-283.563	-267.166
0.144	-254.686	-252.249	-256.157	-279.502	-277.704	-284.128	-267.584
0.145	-254.826	-252.224	-256.556	-279.816	-278.465	-284.399	-267.716
0.146	-254.948	-252.282	-256.861	-280.409	-278.346	-284.543	-268.03
0.147	-255.211	-252.797	-256.49	-280.587	-278.597	-284.364	-268.087
0.148	-255.186	-253.133	-256.046	-280.953	-278.538	-284.624	-267.875
0.149	-255.496	-253.522	-255.866	-280.906	-278.85	-284.905	-267.915
0.15	-255.177	-252.535	-256.05	-280.686	-278.818	-285.086	-267.887
0.151	-254.905	-251.833	-256.242	-281.528	-278.815	-285.3	-268.069
0.152	-254.788	-251.726	-256.407	-281.464	-278.81	-284.837	-268.314
0.153	-254.502	-251.429	-256.974	-281.474	-278.806	-285.058	-268.423
0.154	-254.87	-251.594	-257.04	-281.049	-279.088	-285.399	-268.062
0.155	-254.544	-251.526	-257.046	-281.081	-279.279	-285.46	-267.959
0.156	-254.408	-250.654	-257.006	-281.16	-278.822	-284.941	-267.716
0.157	-253.732	-249.651	-256.4	-281.237	-278.661	-285.256	-267.898
0.158	-252.949	-249.542	-256.369	-281.084	-278.556	-285.225	-267.721
0.159	-252.568	-249.699	-256.394	-281.211	-279.061	-285.202	-267.261
0.16	-252.657	-249.369	-255.715	-281.008	-278.696	-285.078	-266.874
0.161	-252.179	-248.476	-254.747	-280.61	-278.335	-285.108	-266.618
0.162	-251.888	-247.501	-254.678	-280.583	-278.07	-284.957	-267.009
0.163	-251.558	-246.918	-254.901	-280.839	-278.15	-285.28	-267.153
0.164	-251.477	-246.808	-254.993	-281.017	-278.366	-285.718	-267.029
0.165	-251.157	-246.516	-254.664	-280.833	-278.378	-285.521	-266.913
0.166	-250.924	-246.271	-254.3	-280.967	-278.39	-285.656	-266.691
0.167	-251.298	-246.681	-254.271	-281.171	-278.22	-285.723	-266.604
0.168	-251.519	-246.96	-254.323	-281.495	-278.2	-285.788	-266.682
0.169	-252.011	-247.743	-254.142	-281.775	-278.094	-286.181	-266.607
0.17	-252.862	-248.864	-254.206	-281.812	-278.36	-286.01	-266.649
0.171	-253.499	-249.755	-254.101	-281.371	-278.735	-285.706	-266.692
0.172	-253.534	-249.861	-254.218	-281.111	-278.981	-285.737	-267.034
0.173	-253.202	-249.784	-255.117	-281.258	-279.507	-285.314	-267.468
0.174	-252.879	-249.016	-256.093	-281.644	-279.353	-285.391	-267.664
0.175	-253.118	-248.971	-255.917	-281.876	-279.352	-285.959	-267.534
0.176	-253.28	-249.527	-255.703	-282.127	-279.334	-286.5	-267.482
0.177	-252.982	-249.255	-256.314	-282.223	-279.454	-286.535	-267.657
0.178	-252.745	-248.631	-256.124	-281.961	-278.974	-286.427	-267.934
0.179	-252.811	-248.845	-256.395	-281.704	-278.955	-285.973	-267.968
0.18	-253.367	-249.277	-256.989	-282.062	-279.282	-286.179	-267.81
0.181	-253.848	-249.764	-256.894	-281.82	-279.16	-285.901	-267.854
0.182	-254.245	-250.914	-257.87	-281.511	-279.209	-285.471	-268.124
0.183	-254.691	-250.81	-257.814	-281.503	-279.426	-285.221	-268.364
0.184	-255.342	-251.331	-257.341	-281.78	-280.047	-285.307	-268.63
0.185	-255.283	-251.973	-257.29	-282.457	-280.313	-285.805	-268.944
0.186	-254.809	-251.846	-257.162	-283.07	-280.433	-286.421	-268.936
0.187	-254.831	-251.327	-256.653	-283.006	-280.696	-286.745	-268.995
0.188	-254.807	-251.511	-256.113	-282.972	-280.936	-286.694	-268.876
0.189	-254.837	-251.954	-256.298	-283.389	-281.025	-286.755	-268.903
0.19	-254.209	-251.538	-256.186	-283.808	-280.984	-287.114	-268.98
0.191	-253.738	-250.482	-256.002	-283.876	-280.876	-287.68	-268.879
0.192	-253.858	-250.097	-256.223	-283.822	-281.008	-287.706	-268.673
0.193	-253.491	-249.724	-255.886	-283.534	-281.092	-287.422	-268.775
0.194	-253.294	-249.749	-255.577	-283.641	-280.794	-287.38	-268.606
0.195	-253.162	-249.461	-255.564	-283.474	-280.608	-287.395	-268.346
0.196	-253.246	-250.225	-255.485	-283.423	-280.611	-287.621	-268.27
0.197	-253.7	-250.378	-255.874	-283.604	-280.51	-286.894	-268.257
0.198	-254.008	-250.557	-255.976	-283.159	-280.869	-287.189	-268.568
0.199	-253.693	-250.051	-256.574	-283.314	-280.654	-287.105	-268.375
0.2	-254.115	-250.051	-256.455	-283.213	-280.431	-287.183	-268.644
0.201	-254.202	-250.614	-256.067	-283.316	-280.057	-287.171	-268.815
0.202	-254.002	-250.541	-255.489	-283.008	-280.468	-286.978	-268.41
0.203	-253.72	-250.432	-255.411	-282.953	-280.625	-286.768	-268.329
0.204	-253.708	-250.834	-255.564	-283.36	-280.744	-286.817	-268.437
0.205	-253.991	-250.671	-255.368	-283.311	-280.879	-286.945	-268.513
0.206	-254.177	-250.823	-255.89	-283.289	-280.67	-286.737	-268.739
0.207	-253.919	-250.762	-256.129	-283.109	-281.07	-286.786	-268.454
0.208	-254.4	-251.451	-256.161	-283.602	-280.896	-287.19	-268.768
0.209	-254.822	-251.728	-256.319	-283.682	-281.101	-287.311	-269.004
0.21	-255.05	-251.513	-256.55	-283.841	-281.157	-287.289	-269.433
0.211	-255.113	-251.874	-256.91	-283.863	-281.327	-287.029	-269.541
0.212	-255.247	-251.682	-257.138	-283.535	-281.543	-286.822	-269.483
0.213	-254.897	-251.774	-257.019	-283.403	-281.514	-286.956	-269.155
0.214	-255.088	-251.693	-257.293	-283.385	-281.629	-286.754	-269.57
0.215	-255.266	-251.729	-257.104	-283.671	-281.541	-287.318	-269.84
0.216	-255.118	-251.265	-257.47	-283.842	-281.484	-287.583	-269.827
0.217	-254.911	-251.075	-257.392	-283.74	-281.252	-287.486	-269.663
0.218	-254.782	-250.964	-256.963	-283.608	-281.219	-287.329	-269.411
0.219	-254.386	-250.551	-256.801	-283.506	-281.058	-287.225	-269.197
0.22	-254.548	-250.676	-256.984	-283.729	-281.003	-287.462	-269.356
0.221	-254.974	-251.132	-256.379	-284.002	-280.677	-287.709	-269.575
0.222	-255.484	-251.762	-256.443	-283.679	-280.609	-287.286	-269.321
0.223	-254.976	-251.272	-256.775	-283.031	-280.64	-286.595	-269.088
0.224	-254.98	-251.236	-256.586	-283.005	-280.486	-286.586	-269.17
0.225	-255.158	-251.419	-256.606	-283.351	-280.376	-286.965	-269.388
0.226	-255.277	-251.545	-257.123	-283.255	-280.865	-286.828	-269.632
0.227	-255.879	-252.109	-257.411	-283.676	-280.727	-287.256	-269.9
0.228	-255.665	-251.929	-256.953	-283.592	-280.269	-287.177	-269.616
0.229	-255.124	-251.389	-256.978	-283.025	-280.393	-286.612	-269.16
0.23	-254.666	-250.915	-255.987	-282.633	-280.595	-286.246	-268.857
0.231	-254.595	-250.809	-255.393	-282.56	-280.795	-286.25	-268.497
0.232	-253.07	-249.166	-255.245	-282.614	-280.665	-286.462	-268.416
0.233	-252.355	-248.285	-255.307	-282.716	-280.373	-286.673	-268.047
0.234	-252.478	-248.462	-254.721	-282.224	-279.988	-286.143	-267.704
0.235	-252.647	-248.67	-254.677	-281.739	-279.439	-285.635	-267.291
0.236	-252.697	-248.768	-255.21	-281.512	-278.95	-285.367	-267.278
0.237	-252.791	-248.916	-255.05	-281.279	-278.905	-285.088	-267.293
0.238	-253.444	-249.666	-255.283	-280.826	-278.966	-284.543	-267.216
0.239	-253.902	-250.27	-255.598	-280.477	-278.815	-284.08	-267.282
0.24	-254.32	-250.765	-255.721	-280.386	-278.725	-283.927	-267.531
0.241	-254.579	-250.979	-255.804	-280.533	-279.163	-284.103	-267.616
0.242	-254.266	-250.574	-256.418	-280.845	-279.615	-284.511	-267.894
0.243	-254.105	-250.355	-256.964	-280.892	-279.929	-284.586	-268.395
0.244	-254.664	-250.976	-257.357	-280.86	-279.751	-284.484	-268.629
0.245	-255.213	-252.255	-257.589	-281.295	-279.687	-284.876	-268.953
0.246	-255.937	-252.927	-257.431	-281.366	-279.958	-285.125	-269.165
0.247	-256.141	-253.338	-256.781	-281.437	-280.258	-285.13	-269.293
0.248	-256.18	-254.191	-256.716	-281.71	-280.453	-285.101	-269.165
0.249	-255.056	-253.103	-256.923	-282.081	-280.346	-285.574	-269.328
0.25	-254.57	-251.689	-257.785	-282.211	-280.152	-286.187	-269.159
0.251	-254.887	-251.648	-257.3	-282.341	-280.046	-286.893	-269.056
0.252	-255.367	-252.192	-257.637	-282.284	-280.4	-286.647	-269.371
0.253	-255.823	-252.769	-258.261	-281.86	-280.415	-286.062	-269.501
0.254	-255.967	-253.005	-258.47	-281.887	-280.01	-285.877	-269.434
0.255	-256.37	-253.306	-258.505	-281.513	-279.624	-285.906	-269.406
0.256	-256.592	-253.565	-258.398	-281.448	-279.59	-285.809	-269.228
0.257	-256.421	-253.703	-258.666	-280.834	-280.106	-285.005	-269.658
0.258	-256.301	-253.656	-258.812	-280.771	-280.362	-284.681	-269.46
0.259	-256.052	-253.386	-258.811	-281.045	-279.969	-284.504	-269.461
0.26	-255.992	-253.154	-258.85	-281.225	-279.915	-285.164	-269.29
0.261	-256.21	-253.22	-258.452	-281.094	-279.991	-285.035	-269.352
0.262	-256.346	-253.372	-257.799	-281.357	-279.548	-285.421	-268.844
0.263	-256.158	-253.483	-257.503	-281.325	-279.269	-284.814	-268.854
0.264	-255.406	-253.672	-257.439	-280.637	-279.983	-284.409	-268.537
0.265	-255.282	-253.308	-256.231	-280.52	-280.038	-284.878	-268.222
0.266	-255.37	-252.398	-255.541	-280.689	-279.661	-284.669	-267.844
0.267	-254.898	-253.168	-255.313	-281.352	-279.204	-284.455	-267.534
0.268	-254.14	-252.33	-255.252	-281.749	-278.789	-285.158	-267.216
0.269	-253.283	-250.355	-255.118	-281.641	-278.639	-286.351	-267.305
0.27	-252.772	-249.965	-255.392	-281.173	-278.922	-286.531	-267.15
0.271	-252.827	-249.951	-255.309	-280.922	-278.793	-286.23	-266.879
0.272	-252.584	-249.586	-254.753	-280.939	-278.584	-285.597	-267.169
0.273	-252.32	-249.38	-255.279	-280.969	-278.747	-285.248	-267.249
0.274	-252.5	-248.603	-255.269	-280.702	-279.087	-285.36	-267.147
0.275	-251.649	-248.142	-255.335	-280.284	-279.096	-284.859	-266.842
0.276	-251.584	-248.407	-254.89	-280.374	-278.973	-285.722	-266.637
0.277	-251.884	-248.629	-254.315	-281.076	-278.986	-286.235	-266.432
0.278	-251.563	-249.176	-253.496	-281.533	-279.181	-286.201	-266.761
0.279	-252.108	-249.613	-253.454	-282.082	-280.106	-285.796	-267.267
0.28	-252.066	-248.966	-253.475	-282.303	-280.821	-286.756	-267.474
0.281	-251.894	-248.471	-254.152	-282.788	-280.857	-287.55	-267.764
0.282	-251.918	-248.132	-254.084	-283.46	-280.813	-288.418	-267.941
0.283	-251.539	-247.889	-254.493	-284.037	-281.186	-289.329	-268.277
0.284	-251.115	-247.206	-255.293	-284.568	-281.474	-289.964	-268.596
0.285	-251.332	-246.873	-255.371	-284.94	-281.691	-290.723	-268.628
0.286	-251.766	-247.274	-255.523	-285.286	-282.049	-290.809	-268.577
0.287	-251.874	-248.334	-254.779	-285.425	-282.34	-290.441	-268.733
0.288	-251.913	-247.932	-254.338	-285.474	-282.675	-290.604	-268.853
0.289	-251.494	-245.765	-254.448	-285.46	-283.015	-290.713	-268.784
0.29	-251.283	-245.346	-253.957	-285.584	-283	-290.655	-268.628
0.291	-250.385	-244.288	-254.575	-285.371	-282.999	-290.766	-268.491
0.292	-249.592	-243.536	-254.553	-285.375	-282.634	-291.085	-268.364
0.293	-248.95	-243.713	-254.05	-285.176	-282.011	-290.422	-267.806
0.294	-249.153	-244.396	-253.434	-284.957	-281.921	-290.006	-267.536
0.295	-249.577	-243.962	-252.613	-284.57	-282.059	-290.187	-267.411
0.296	-249.806	-243.847	-252.971	-284.643	-281.785	-290.705	-267.197
0.297	-249.716	-243.578	-253.841	-285.007	-281.312	-290.744	-267.006
0.298	-249.19	-243.172	-253.852	-285.019	-281.032	-290.945	-267.035
0.299	-248.874	-242.672	-253.587	-285.245	-281.155	-291.076	-266.981
0.3	-248.606	-242.232	-253.243	-285.119	-281.057	-291.372	-267.124
0.301	-248.431	-241.978	-253.288	-285.363	-281.02	-291.693	-267.14
0.302	-248.205	-241.985	-253.215	-285.86	-281.178	-292.198	-267.106
0.303	-248.391	-242.071	-253.067	-286.031	-281.443	-291.833	-266.987
0.304	-248.539	-242.349	-253.052	-285.616	-281.524	-291.338	-267.306
0.305	-248.328	-241.94	-252.931	-285.354	-281.731	-291.301	-267.304
0.306	-248.474	-241.838	-253.232	-285.709	-281.929	-292.035	-267.497
0.307	-247.954	-241.055	-253.028	-286.032	-281.861	-292.739	-267.528
0.308	-248.157	-241.308	-252.918	-285.833	-281.894	-292.479	-267.537
0.309	-249.206	-242.413	-252.854	-286.476	-281.924	-293.05	-267.269
0.31	-248.629	-241.811	-253.096	-286.646	-282.017	-293.297	-267.415
0.311	-248.195	-241.294	-253.377	-286.911	-282.608	-293.621	-267.293
0.312	-248.665	-241.875	-253.294	-286.859	-282.918	-293.504	-267.6
0.313	-249.545	-242.905	-253.625	-286.439	-282.476	-292.929	-267.751
0.314	-249.805	-243.201	-254.353	-286.791	-282.196	-293.244	-267.457
0.315	-249.509	-242.851	-254.458	-287.177	-282.331	-293.647	-267.541
0.316	-249.848	-243.191	-254.826	-287.566	-282.69	-294.065	-267.895
0.317	-249.774	-243.029	-254.826	-288.193	-283.247	-294.777	-268.1
0.318	-249.405	-242.545	-254.528	-288.394	-283.38	-295.077	-268.537
0.319	-249.301	-242.401	-254.611	-288.422	-283.873	-295.138	-268.849
0.32	-249.838	-242.947	-254.627	-288.825	-284.351	-295.554	-268.487
0.321	-249.453	-242.429	-253.438	-289.072	-284.077	-295.922	-268.294
0.322	-248.265	-240.999	-253.341	-288.965	-283.916	-295.944	-268.354
0.323	-248.633	-241.378	-253.943	-288.871	-284.053	-295.894	-268.644
0.324	-248.815	-241.612	-254.558	-288.8	-284.168	-295.76	-268.719
0.325	-249.795	-242.814	-254.479	-288.461	-283.814	-295.23	-268.845
0.326	-249.977	-243.873	-255.071	-288.052	-283.381	-294.55	-268.806
0.327	-250.48	-243.938	-255.325	-287.185	-282.651	-293.413	-268.812
0.328	-250.944	-244.758	-255.238	-286.792	-282.387	-292.978	-268.597
0.329	-251.113	-245.599	-255.705	-286.448	-282.504	-292.213	-268.538
0.33	-250.782	-244.856	-255.108	-286.459	-282.236	-291.989	-268.539
0.331	-250.206	-244.534	-254.466	-286.352	-282.125	-292.151	-268.463
0.332	-249.825	-244.27	-254.246	-286.36	-282.08	-292.129	-268.307
0.333	-249.491	-243.835	-253.707	-286.33	-281.995	-292.07	-267.852
0.334	-249.616	-244.299	-253.655	-286.206	-282.026	-291.924	-267.535
0.335	-249.754	-244.557	-253.795	-286.06	-281.572	-291.711	-267.627
0.336	-249.066	-243.775	-253.406	-285.658	-281.198	-291.86	-267.519
0.337	-249.354	-245.051	-253.599	-285.415	-281.393	-291.673	-267.279
0.338	-249.144	-244.766	-253.595	-285.512	-281.401	-291.16	-267.274
0.339	-249.383	-244.836	-254.154	-285.735	-281.424	-290.897	-267.387
0.34	-249.686	-244.526	-254.415	-285.9	-281.616	-291.407	-267.607
0.341	-250.004	-244.672	-254.427	-285.839	-281.601	-291.423	-267.786
0.342	-250.042	-245.251	-254.35	-285.84	-281.674	-291.353	-267.83
0.343	-249.475	-244.983	-254.272	-286.118	-281.73	-291.398	-267.805
0.344	-249.394	-244.314	-254.037	-285.607	-281.228	-291.915	-267.449
0.345	-249.352	-244.77	-253.434	-285.231	-281.104	-291.862	-267.3
0.346	-249.866	-245.016	-253.716	-285.006	-281.135	-291.275	-267.382
0.347	-249.826	-244.663	-253.963	-285.175	-281.171	-290.993	-267.475
0.348	-249.713	-245.133	-254.061	-285.1	-281.257	-290.506	-267.588
0.349	-249.726	-245.281	-254.022	-284.945	-280.922	-290.238	-267.631
0.35	-249.747	-244.822	-253.957	-284.757	-280.61	-290.685	-267.429
0.351	-249.521	-245.282	-253.689	-284.724	-280.726	-290.665	-267.358
0.352	-249.623	-245.191	-253.235	-284.825	-281.335	-289.704	-267.533
0.353	-249.071	-245.828	-253.726	-284.791	-281.518	-288.957	-267.551
0.354	-249.411	-245.447	-253.208	-284.673	-281.213	-289.043	-267.342
0.355	-249.313	-244.878	-253.754	-284.668	-280.984	-289.459	-267.507
0.356	-249.488	-244.48	-253.936	-284.668	-280.933	-289.673	-267.516
0.357	-249.462	-244.661	-253.675	-284.471	-280.892	-289.702	-267.156
0.358	-249.604	-245.839	-252.871	-284.391	-280.522	-289.208	-267.204
0.359	-250.422	-246.092	-252.888	-283.94	-280.312	-288.676	-267.045
0.36	-250.197	-246.32	-253.327	-283.474	-280.094	-288.521	-266.777
0.361	-250.101	-246.864	-253.555	-283.191	-279.62	-288.468	-266.791
0.362	-250.292	-246.603	-253.337	-283.079	-279.198	-288.265	-266.615
0.363	-250.708	-246.985	-253.341	-282.956	-279.092	-287.701	-266.607
0.364	-250.361	-247.91	-253.981	-282.681	-279.391	-286.976	-266.906
0.365	-250.843	-247.549	-253.367	-282.209	-279.222	-286.994	-266.586
0.366	-251.026	-247.003	-253.952	-282.344	-278.308	-286.959	-266.511
0.367	-250.816	-246.86	-254.538	-282.219	-278.245	-286.804	-266.789
0.368	-250.407	-248.601	-254.036	-281.571	-278.207	-286.343	-266.747
0.369	-251.5	-248.806	-254.324	-281.488	-278.093	-286.055	-266.436
0.37	-252.073	-248.332	-254.821	-281.922	-277.928	-285.925	-267.039
0.371	-252.051	-247.214	-255.435	-281.715	-278.279	-285.936	-267.075
0.372	-252.146	-247.846	-255.998	-281.593	-278.506	-286.13	-266.801
0.373	-252.041	-247.9	-255.158	-281.47	-277.942	-286.54	-266.313
0.374	-251.568	-246.932	-254.702	-281.02	-277.259	-286.264	-266.105
0.375	-251.197	-247.348	-254.452	-280.9	-277.202	-286.015	-266.059
0.376	-250.873	-247.149	-253.867	-280.919	-277.238	-285.383	-266.104
0.377	-250.91	-247.018	-253.936	-280.762	-277.357	-285.233	-266.107
0.378	-250.994	-247.608	-254.504	-280.419	-277.45	-285.067	-266.223
0.379	-251.292	-247.999	-254.329	-280.473	-277.12	-285.009	-266.184
0.38	-251.586	-248.542	-254.477	-280.388	-276.993	-284.827	-266.175
0.381	-251.802	-249.213	-254.85	-280.219	-277.067	-284.485	-266.547
0.382	-252.467	-249.114	-254.964	-280.154	-277.238	-284.237	-266.836
0.383	-253.096	-249.626	-255.034	-279.832	-277.482	-284.245	-267.058
0.384	-253.826	-250.224	-255.526	-280.179	-277.575	-284.431	-267.385
0.385	-254.398	-250.944	-256.171	-280.607	-277.436	-284.363	-267.627
0.386	-254.882	-251.353	-257.289	-280.395	-278.154	-284.149	-267.751
0.387	-255.547	-251.543	-257.655	-280.503	-278.004	-284.091	-267.859
0.388	-255.366	-252.383	-257.898	-280.123	-277.457	-284.082	-267.74
0.389	-255.588	-252.814	-257.855	-279.796	-277.228	-283.398	-267.421
0.39	-256.051	-253.155	-257.072	-279.247	-277.021	-283.173	-267.059
0.391	-255.538	-253.321	-257.206	-279.358	-276.416	-283.491	-267.029
0.392	-255.767	-252.645	-257.396	-279.431	-276.144	-283.594	-267.173
0.393	-255.708	-251.957	-257.719	-279.474	-276.695	-283.432	-267.578
0.394	-256.18	-252.286	-258.717	-279.64	-277.365	-283.226	-268.145
0.395	-256.526	-252.745	-258.978	-279.929	-277.458	-283.381	-268.382
0.396	-256.72	-252.968	-259.401	-280.136	-277.48	-283.87	-268.534
0.397	-257.053	-253.165	-259.248	-280.562	-277.61	-284.25	-268.706
0.398	-257.215	-253.87	-258.967	-280.433	-277.713	-284.223	-268.473
0.399	-257.301	-254.23	-259.245	-279.928	-277.769	-283.818	-268.29
0.4	-257.512	-254.117	-259.711	-279.491	-277.42	-283.042	-268.475
0.401	-257.758	-254.443	-259.867	-279.311	-277.167	-282.851	-268.529
0.402	-257.686	-254.276	-259.87	-279.301	-277.066	-282.606	-268.526
0.403	-257.321	-254.287	-259.704	-279.345	-276.808	-282.779	-268.453
0.404	-257.506	-254.033	-259.315	-279.226	-276.805	-282.926	-268.245
0.405	-256.825	-253.913	-259.107	-279.345	-276.961	-283.035	-268.151
0.406	-257.179	-253.965	-259.324	-279.688	-276.991	-283.667	-268.152
0.407	-257.416	-253.989	-259.801	-280.008	-277.031	-283.732	-268.231
0.408	-257.234	-253.787	-259.856	-280.018	-277.305	-283.71	-268.032
0.409	-257.302	-254.292	-259.897	-279.938	-277.285	-283.859	-268.406
0.41	-257.94	-254.781	-260.099	-280.184	-277.434	-283.509	-268.459
0.411	-257.661	-254.763	-260.107	-279.66	-277.327	-282.686	-268.068
0.412	-258.078	-255.204	-259.981	-279.218	-276.96	-282.798	-268.257
0.413	-258.271	-255.232	-260.551	-279.487	-276.855	-282.904	-268.256
0.414	-257.91	-254.654	-260.241	-279.583	-277.085	-282.676	-268.304
0.415	-257.684	-255.16	-260.156	-279.284	-277.092	-282.063	-268.321
0.416	-258.036	-255.438	-260.006	-279.143	-277.114	-282.215	-268.158
0.417	-258.132	-255.139	-260.138	-279.219	-276.951	-282.202	-267.948
0.418	-258.041	-255.029	-260.441	-279.233	-277.111	-281.984	-268.097
0.419	-257.863	-255.813	-260.396	-279.138	-277.144	-282.3	-268.109
0.42	-258.126	-255.851	-259.736	-279.303	-276.971	-282.639	-267.886
0.421	-258.709	-255.962	-260.475	-279.822	-277.344	-283.004	-268.439
0.422	-258.758	-256.344	-260.814	-280.063	-277.709	-283.052	-268.663
0.423	-258.992	-256.74	-260.914	-280.178	-277.763	-282.864	-268.85
0.424	-259.374	-256.926	-261.071	-280.005	-278.013	-283.063	-269.302
0.425	-259.427	-256.699	-261.373	-280.2	-277.865	-282.776	-269.718
0.426	-259.097	-256.629	-261.311	-279.89	-278.022	-282.573	-269.617
0.427	-259.029	-256.505	-260.984	-279.669	-277.656	-282.484	-269.599
0.428	-258.823	-255.875	-260.837	-279.684	-277.59	-282.609	-269.608
0.429	-258.626	-255.604	-260.943	-279.788	-277.586	-282.775	-269.44
0.43	-257.944	-254.817	-260.354	-279.802	-277.473	-282.864	-269.253
0.431	-257.393	-254.246	-259.817	-279.314	-276.953	-282.421	-268.859
0.432	-256.757	-253.578	-259.203	-279.125	-276.746	-282.25	-268.526
0.433	-256.494	-253.281	-258.954	-279.07	-276.667	-282.228	-268.378
0.434	-255.506	-252.172	-258.038	-278.834	-276.34	-282.101	-268.114
0.435	-254.974	-251.543	-257.63	-278.94	-276.358	-282.288	-267.441
0.436	-255.301	-251.832	-257.975	-279.168	-276.538	-282.585	-267.541
0.437	-255.078	-251.554	-257.808	-279.409	-276.724	-282.882	-267.411
0.438	-254.685	-251.113	-257.465	-279.677	-276.967	-283.026	-267.33
0.439	-255.102	-251.597	-257.844	-279.809	-277.128	-282.947	-267.706
0.44	-255.512	-252.09	-258.22	-279.919	-277.265	-282.993	-267.934
0.441	-255.894	-252.62	-258.582	-280.04	-277.411	-283.125	-267.87
0.442	-256.018	-253.071	-258.695	-280.244	-277.618	-283.422	-267.982
0.443	-256.088	-252.895	-258.804	-280.536	-277.875	-283.467	-267.759
0.444	-255.737	-252.848	-258.458	-280.759	-278.053	-283.634	-267.572
0.445	-255.408	-252.626	-258.121	-280.529	-277.826	-283.654	-267.48
0.446	-255.203	-252.161	-257.902	-280.132	-277.451	-283.475	-267.073
0.447	-254.865	-251.98	-257.574	-279.653	-276.983	-283.191	-266.809
0.448	-254.544	-251.596	-257.246	-279.43	-276.768	-282.829	-266.788
0.449	-254.474	-251.348	-257.168	-279.388	-276.742	-282.513	-267.112
0.45	-254.409	-251.151	-257.095	-279.369	-276.732	-282.478	-267.174
0.451	-254.45	-251.547	-257.128	-279.627	-276.991	-282.624	-267.056
0.452	-254.839	-251.561	-257.532	-279.957	-277.309	-282.862	-266.978
0.453	-254.668	-251.538	-257.4	-280.149	-277.476	-283.188	-267.272
0.454	-254.673	-251.454	-257.391	-280.253	-277.563	-283.403	-267.463
0.455	-254.278	-251.497	-257.016	-280.225	-277.533	-283.287	-267.481
0.456	-254.553	-251.416	-257.272	-280.28	-277.59	-283.307	-267.357
0.457	-254.621	-251.412	-257.332	-280.435	-277.742	-283.498	-267.557
0.458	-254.741	-252.038	-257.424	-280.09	-277.58	-283.56	-267.398
0.459	-254.863	-251.761	-257.084	-279.649	-277.353	-282.855	-267.315
0.46	-254.554	-251.897	-257.078	-279.598	-277.28	-282.65	-267.238
0.461	-254.804	-251.805	-257.148	-279.629	-277.322	-282.741	-267.615
0.462	-254.523	-251.678	-256.535	-279.724	-277.357	-282.869	-267.566
0.463	-253.849	-251.259	-256.16	-279.805	-277.351	-282.94	-267.391
0.464	-253.813	-251.007	-256.082	-280.283	-277.621	-283.614	-267.095
0.465	-253.367	-250.508	-256.234	-280.233	-278.039	-283.709	-267.192
0.466	-253.396	-250.066	-256.388	-280.464	-278.218	-283.643	-267.355
0.467	-253.758	-250.738	-256.55	-280.577	-278.128	-284.21	-267.71
0.468	-254.011	-250.579	-257.029	-281.05	-278.894	-284.379	-267.732
0.469	-254.186	-250.982	-256.621	-281.308	-278.744	-284.593	-267.947
0.47	-254.028	-250.54	-256.653	-281.187	-278.634	-284.54	-268.03
0.471	-253.873	-250.393	-256.359	-281.154	-278.627	-284.406	-267.735
0.472	-253.477	-250.451	-256.26	-281.048	-278.656	-284.329	-267.662
0.473	-253.71	-250.276	-256.22	-281.107	-278.903	-284.059	-267.458
0.474	-253.385	-250.501	-256.245	-280.995	-278.949	-283.948	-267.215
0.475	-253.396	-250.362	-256.194	-280.797	-278.769	-284.123	-267.078
0.476	-253.46	-250.204	-256.141	-280.983	-278.723	-284.011	-266.989
0.477	-253.573	-250.263	-256.182	-281.115	-278.626	-284.058	-267.188
0.478	-253.503	-250.88	-256.193	-281.086	-278.61	-284.338	-267.303
0.479	-253.822	-250.936	-256.236	-281.004	-278.845	-284.421	-267.443
0.48	-254.051	-251.158	-256.152	-280.996	-279.039	-284.484	-267.587
0.481	-254.015	-251.585	-255.876	-281.417	-279.282	-284.357	-267.737
0.482	-254.013	-251.221	-255.309	-281.659	-279.836	-284.716	-267.841
0.483	-253.405	-251.741	-255.413	-281.993	-280.105	-284.576	-267.755
0.484	-253.401	-251.193	-256.19	-282.43	-280.185	-285.71	-267.87
0.485	-254.255	-250.968	-256.614	-283.021	-280.103	-286.124	-268.439
0.486	-254.785	-252.015	-257.016	-282.919	-280.271	-286.351	-268.744
0.487	-255.179	-252.531	-256.841	-282.778	-280.383	-286.161	-268.832
0.488	-255.053	-252.538	-257.168	-282.865	-280.792	-285.727	-268.946
0.489	-254.839	-252.26	-257.533	-283.058	-281.08	-285.819	-268.765
0.49	-254.918	-252.375	-257.239	-283.315	-281.116	-286.078	-268.889
0.491	-254.986	-252.169	-257.06	-283.596	-280.866	-286.557	-269.182
0.492	-254.875	-251.722	-257.1	-283.307	-280.631	-287.101	-268.788
0.493	-254.43	-251.086	-257.094	-282.921	-280.45	-286.778	-268.463
0.494	-254.259	-250.996	-256.865	-282.928	-280.477	-286.579	-268.354
0.495	-254.205	-250.654	-256.758	-282.769	-280.487	-286.234	-268.222
0.496	-254.343	-251.054	-256.533	-282.592	-280.28	-286.171	-268.497
0.497	-254.387	-250.97	-256.733	-282.679	-279.819	-286.145	-268.565
0.498	-254.451	-250.978	-256.801	-282.567	-279.953	-286.427	-268.657
0.499	-254.526	-251.127	-256.71	-282.727	-280.131	-286.483	-268.565
0.5	-254.508	-251.141	-256.558	-283.039	-280.331	-285.776	-268.413
0.501	-253.982	-251.041	-256.66	-283.204	-280.508	-285.931	-268.342
0.502	-254.045	-250.272	-256.791	-283.031	-280.59	-286.06	-268.322
0.503	-253.984	-250.1	-256.775	-282.781	-280.471	-285.918	-268.074
0.504	-253.473	-250.097	-256.652	-282.906	-280.494	-285.882	-268.16
0.505	-253.406	-249.702	-256.399	-283.233	-280.492	-286.165	-267.874
0.506	-253.17	-249.394	-256.003	-282.811	-280.134	-286.533	-268.058
0.507	-252.924	-249.254	-256.122	-283.435	-280.696	-286.522	-268.084
0.508	-252.763	-249.058	-255.725	-284.279	-280.913	-287.524	-268.411
0.509	-252.303	-248.702	-255.35	-284.941	-281.304	-288.236	-268.49
0.51	-252.696	-248.072	-255.869	-285.224	-281.645	-288.915	-268.858
0.511	-252.819	-248.228	-256.262	-285.409	-281.887	-289.129	-269.055
0.512	-252.98	-249.137	-256.254	-285.459	-281.943	-289.324	-269.182
0.513	-253.245	-249.305	-256.17	-285.209	-281.728	-289.38	-269.134
0.514	-253.369	-249.583	-256.397	-284.879	-281.5	-289.276	-269.189
0.515	-253.507	-249.852	-256.411	-284.877	-281.364	-288.876	-269.101
0.516	-253.293	-249.19	-256.305	-285.044	-281.636	-288.485	-269.239
0.517	-252.905	-248.55	-256.523	-285.053	-281.752	-288.608	-268.75
0.518	-251.984	-248.445	-255.728	-284.774	-281.332	-288.943	-268.008
0.519	-251.493	-247.623	-255.051	-284.362	-280.708	-288.439	-267.409
0.52	-250.697	-246.967	-254.432	-283.76	-280.615	-288.099	-267.027
0.521	-249.853	-246.187	-253.396	-284.071	-280.23	-288.141	-266.869
0.522	-249.004	-245.64	-252.683	-284.442	-280.421	-288.49	-266.661
0.523	-248.483	-243.682	-252.202	-284.732	-280.641	-289.409	-266.689
0.524	-248.115	-242.703	-252.154	-284.754	-280.689	-289.7	-266.539
0.525	-248.302	-242.502	-252.166	-284.668	-280.559	-289.742	-266.554
0.526	-248.456	-242.66	-252.712	-284.544	-280.214	-289.494	-266.905
0.527	-248.631	-242.854	-252.964	-284.896	-280.508	-290.121	-267.116
0.528	-248.324	-242.27	-252.829	-285.944	-281.388	-291.513	-266.972
0.529	-247.314	-241.425	-252.066	-286.551	-281.8	-291.824	-266.795
0.53	-247.327	-241.486	-252.042	-286.446	-281.678	-291.773	-266.789
0.531	-247.591	-242.147	-252.24	-286.217	-281.531	-291.397	-266.835
0.532	-248.171	-243.346	-252.696	-285.919	-281.349	-290.597	-266.692
0.533	-248.506	-243.048	-252.909	-285.435	-280.988	-290.091	-266.672
0.534	-248.255	-241.916	-252.658	-285.162	-280.728	-290.106	-266.581
0.535	-247.769	-241.721	-252.226	-285.126	-280.655	-290.316	-266.7
0.536	-247.844	-242.01	-252.269	-285.445	-280.977	-290.998	-266.632
0.537	-248.117	-242.614	-252.457	-285.615	-281.246	-290.727	-266.889
0.538	-248.866	-243.325	-252.321	-285.577	-281.083	-290.346	-266.763
0.539	-248.579	-242.905	-252.399	-285.099	-280.281	-289.753	-266.624
0.54	-248.417	-243.079	-252.402	-284.356	-279.854	-289.144	-266.496
0.541	-248.667	-243.264	-252.696	-283.963	-279.671	-289.285	-266.348
0.542	-249.013	-243.394	-252.768	-284.219	-279.996	-289.495	-266.546
0.543	-248.911	-243.47	-252.898	-284.438	-280.059	-289.383	-266.744
0.544	-249.077	-243.735	-252.96	-284.317	-280.299	-289.249	-266.989
0.545	-248.9	-243.991	-252.546	-284.427	-280.704	-289.136	-267.103
0.546	-248.721	-243.883	-253.072	-285	-281.069	-289.326	-267.375
0.547	-249.022	-243.3	-252.998	-285.447	-281.316	-290.514	-267.353
0.548	-248.904	-243.624	-252.704	-285.854	-281.697	-291.208	-267.624
0.549	-248.641	-243.64	-252.947	-286.029	-281.916	-291.247	-267.863
0.55	-249.234	-243.436	-253.259	-286.351	-282.185	-291.89	-268.026
0.551	-249.466	-243.634	-252.916	-286.502	-282.147	-292.201	-268.027
0.552	-249.627	-244.433	-253.064	-286.455	-281.549	-291.878	-267.82
0.553	-249.529	-244.185	-252.561	-285.971	-281.563	-291.763	-267.661
0.554	-249.732	-244.504	-252.852	-285.703	-282.229	-291.56	-267.668
0.555	-249.507	-244.64	-252.721	-285.857	-281.821	-290.948	-267.982
0.556	-249.46	-244.25	-252.587	-285.814	-281.55	-290.717	-267.604
0.557	-249.594	-244.803	-253.018	-285.185	-281.643	-290.712	-267.698
0.558	-249.798	-244.814	-253.091	-284.845	-281.516	-290.074	-267.69
0.559	-249.67	-244.603	-252.877	-285.204	-281.184	-289.916	-267.659
0.56	-249.314	-244.275	-252.485	-285.233	-280.7	-290.44	-267.184
0.561	-249.108	-243.97	-252.15	-285.089	-280.484	-290.824	-266.698
0.562	-248.841	-244.014	-252.133	-285.299	-280.508	-291.151	-266.732
0.563	-248.893	-243.608	-252.402	-285.469	-280.735	-291.118	-266.946
0.564	-249.45	-244.119	-252.378	-285.423	-280.676	-291.336	-266.927
0.565	-249.565	-244.598	-253.338	-284.94	-281.437	-290.356	-267.29
0.566	-250.698	-245.267	-252.773	-285.695	-281.299	-290.715	-267.53
0.567	-250.743	-246.438	-253.319	-286.331	-281.269	-291.837	-267.414
0.568	-251.418	-247.199	-254.09	-286.118	-281.992	-291.139	-267.994
0.569	-252.152	-248.67	-254.806	-286.001	-282.31	-290.748	-268.601
0.57	-252.999	-249.159	-255.353	-285.988	-282.219	-290.543	-268.955
0.571	-253.847	-249.771	-256.313	-285.588	-282.057	-290.31	-269.282
0.572	-254.441	-249.698	-256.49	-285.543	-282.027	-290.429	-269.573
0.573	-253.737	-248.629	-256.768	-285.796	-281.906	-290.788	-269.615
0.574	-253.137	-248.177	-256.83	-285.682	-282.016	-290.051	-269.541
0.575	-252.582	-248.364	-256.358	-285.431	-282.33	-289.24	-269.525
0.576	-252.302	-248.911	-255.426	-285.005	-282.611	-289.352	-269.177
0.577	-253.317	-248.813	-255.059	-285.031	-282.284	-289.736	-268.813
0.578	-253.531	-248.888	-255.523	-285.06	-281.743	-289.939	-269.006
0.579	-253.841	-249.218	-256.754	-285.147	-281.484	-290.046	-269.406
0.58	-254.091	-250.104	-257.174	-285.345	-281.544	-290.178	-269.652
0.581	-254.833	-250.909	-257.214	-285.583	-281.765	-290.146	-269.636
0.582	-255.177	-251.042	-257.015	-285.454	-281.893	-289.745	-269.781
0.583	-255.363	-250.603	-257.642	-285.14	-281.981	-289.565	-269.977
0.584	-255.116	-250.366	-258.074	-284.839	-281.865	-289.52	-270.043
0.585	-254.818	-250.16	-258.263	-284.677	-281.472	-289.276	-269.703
0.586	-254.627	-250.871	-258.065	-284.491	-280.955	-289.298	-269.396
0.587	-254.781	-250.714	-257.692	-284.489	-280.746	-289.676	-269.229
0.588	-254.737	-250.27	-257.654	-285.022	-280.872	-290.04	-269.436
0.589	-254.666	-250.038	-257.983	-285.434	-281.463	-290.277	-269.683
0.59	-254.361	-250.115	-257.806	-285.532	-281.748	-290.318	-269.699
0.591	-254.284	-249.311	-257.434	-285.642	-281.877	-290.656	-269.733
0.592	-254.346	-249.334	-257.71	-285.906	-281.97	-290.966	-269.46
0.593	-253.933	-248.95	-257.208	-285.659	-282.108	-290.657	-269.529
0.594	-254.351	-249.465	-257.243	-285.044	-281.853	-289.93	-269.171
0.595	-254.128	-249.308	-257.588	-284.617	-281.355	-289.406	-269.16
0.596	-253.828	-249.097	-256.963	-284.351	-280.983	-289.128	-268.706
0.597	-253.294	-248.532	-256.137	-284.717	-281.323	-289.511	-268.964
0.598	-253.293	-248.527	-256.514	-284.69	-281.491	-289.483	-268.959
0.599	-253.106	-248.295	-256.739	-284.838	-281.307	-289.641	-268.49
0.6	-252.698	-247.882	-256.43	-285.028	-281.241	-289.907	-268.169
0.601	-252.735	-248.028	-256.382	-284.51	-280.831	-289.279	-268.246
0.602	-252.883	-248.216	-256.509	-284.572	-280.915	-289.309	-268.445
0.603	-252.988	-248.249	-256.667	-284.87	-281.187	-289.639	-268.851
0.604	-253.47	-248.868	-257.02	-284.22	-280.681	-288.804	-268.669
0.605	-253.774	-249.195	-257.302	-284.148	-280.664	-288.691	-268.559
0.606	-253.842	-249.298	-257.358	-283.955	-280.49	-288.456	-268.709
0.607	-253.784	-249.543	-257.219	-283.27	-279.887	-287.529	-268.294
0.608	-253.857	-249.72	-257.273	-283.251	-279.862	-286.736	-268.366
0.609	-253.477	-249.591	-257.064	-283.858	-280.352	-287.508	-268.232
0.61	-253.738	-249.356	-257.296	-284.065	-280.551	-288.173	-268.405
0.611	-253.48	-249.196	-257.064	-283.951	-280.41	-288.192	-268.546
0.612	-253.502	-248.935	-257.081	-284.098	-280.557	-288.371	-268.44
0.613	-253.472	-249.222	-257.033	-283.95	-280.434	-288.262	-268.36
0.614	-252.949	-248.859	-256.524	-283.596	-280.079	-287.532	-268.346
0.615	-252.927	-248.898	-256.527	-283.22	-279.686	-287.284	-268.073
0.616	-252.828	-248.548	-256.458	-283.36	-279.792	-287.58	-267.637
0.617	-252.406	-248.139	-256.018	-283.033	-279.481	-287.462	-267.757
0.618	-251.87	-247.975	-255.55	-282.707	-279.091	-287.08	-267.433
0.619	-251.724	-246.965	-255.431	-282.777	-279.14	-286.992	-267.045
0.62	-251.685	-246.95	-255.406	-282.919	-279.278	-287.007	-267.172
0.621	-252.169	-247.488	-255.84	-282.729	-279.116	-286.947	-267.165
0.622	-251.749	-247.911	-255.536	-283.086	-279.377	-286.856	-267.004
0.623	-250.69	-247.098	-254.713	-283.728	-279.891	-287.216	-267.077
0.624	-250.883	-246.372	-254.78	-283.792	-279.968	-287.717	-267.264
0.625	-251.456	-246.545	-255.251	-283.545	-279.821	-287.92	-267.179
0.626	-251.334	-246.843	-255.104	-283.273	-279.608	-287.301	-267.345
0.627	-250.905	-246.362	-254.654	-283.37	-279.678	-287.455	-267.326
0.628	-250.49	-245.863	-254.293	-283.403	-279.667	-287.484	-266.891
0.629	-250.036	-245.533	-253.86	-283.279	-279.521	-287.189	-266.761
0.63	-250.187	-245.106	-253.995	-283.56	-279.808	-286.95	-266.394
0.631	-250.659	-245.097	-254.479	-283.871	-280.12	-287.385	-266.553
0.632	-250.817	-245.898	-254.609	-284.062	-280.413	-287.762	-266.998
0.633	-250.874	-246.071	-254.43	-283.964	-280.683	-288.34	-267.253
0.634	-251.492	-246.091	-253.566	-284.376	-281.202	-288.326	-267.365
0.635	-251.315	-246.207	-252.867	-284.688	-281.658	-288.559	-267.406
0.636	-250.882	-245.779	-253.149	-285.053	-281.811	-288.734	-267.424
0.637	-250.527	-244.996	-253.346	-285.394	-281.768	-289.219	-267.274
0.638	-250.339	-244.721	-253.325	-285.334	-281.277	-289.386	-267.392
0.639	-250.334	-244.964	-253.326	-285.45	-281.287	-289.354	-267.22
0.64	-250.569	-244.851	-253.359	-285.031	-281.43	-288.822	-267.214
0.641	-250.385	-245.42	-252.306	-284.736	-281.656	-288.787	-267.159
0.642	-251.001	-245.465	-252.403	-284.763	-281.831	-288.973	-267.43
0.643	-250.881	-245.115	-252.561	-285.08	-281.802	-289.352	-267.231
0.644	-249.865	-244.501	-252.893	-285.489	-281.684	-289.779	-267.32
0.645	-249.938	-245.092	-253.236	-286.001	-281.677	-289.438	-267.327
0.646	-250.83	-245.32	-253.873	-285.091	-281.425	-288.714	-267.545
0.647	-251.168	-245.339	-254.119	-284.432	-281.28	-288.079	-267.402
0.648	-251.017	-245.646	-254.259	-284.212	-281.115	-288.392	-267.389
0.649	-251.193	-245.529	-254.33	-284.398	-281.086	-288.9	-267.861
0.65	-251.428	-245.534	-254.583	-284.782	-281.318	-289	-267.948
0.651	-251.638	-246.07	-254.391	-285.084	-281.414	-288.916	-268.088
0.652	-251.595	-246.266	-254.223	-285.173	-281.236	-288.921	-268.032
0.653	-251.577	-246.158	-254.155	-285.084	-281.21	-288.909	-267.656
0.654	-251.608	-246.26	-254.189	-285.032	-281.205	-289.114	-267.808
0.655	-251.52	-246.27	-253.925	-285.029	-281.295	-289.206	-267.738
0.656	-251.274	-245.883	-254.078	-284.938	-281.393	-289.317	-267.76
0.657	-251.386	-246.006	-253.955	-285.165	-281.345	-289.924	-268.026
0.658	-251.198	-245.835	-254.466	-285.495	-281.631	-289.401	-268.098
0.659	-251.785	-246.62	-254.539	-284.589	-282.049	-288.863	-268.434
0.66	-252.389	-246.838	-254.978	-284.916	-281.754	-288.891	-268.897
0.661	-252.725	-247.295	-254.985	-285.439	-282.11	-289.229	-268.983
0.662	-252.484	-247.375	-254.639	-285.971	-282.028	-289.926	-268.912
0.663	-252.37	-247.504	-254.763	-286.062	-281.88	-290.406	-268.778
0.664	-252.518	-247.37	-254.675	-285.868	-282.014	-290.332	-268.773
0.665	-252.91	-247.737	-254.768	-285.964	-282.716	-289.936	-269.138
0.666	-252.927	-248.313	-254.777	-286.777	-282.721	-289.367	-269.363
0.667	-253.469	-248.768	-255.024	-286.889	-282.712	-290.376	-269.416
0.668	-253.476	-248.495	-255.228	-287.092	-282.994	-290.594	-269.912
0.669	-252.793	-248.703	-255.172	-287.015	-283.404	-290.45	-269.994
0.67	-252.816	-248.557	-255.433	-287.412	-283.873	-290.439	-269.759
0.671	-253.685	-249.418	-254.954	-286.766	-284.1	-289.745	-269.617
0.672	-253.589	-249.384	-254.341	-286.138	-284.08	-289.645	-269.996
0.673	-253.699	-248.981	-254.407	-286.123	-284.355	-289.402	-269.874
0.674	-253.73	-249.259	-254.882	-286.042	-283.299	-289.065	-269.581
0.675	-253.599	-249.195	-255.067	-285.739	-282.725	-289.683	-269.78
0.676	-253.434	-248.847	-254.735	-285.461	-282.992	-289.471	-269.465
0.677	-253.167	-248.592	-254.07	-285.946	-283.199	-289.498	-269.23
0.678	-251.911	-247.857	-253.824	-286.063	-283.522	-289.375	-269.36
0.679	-250.637	-245.925	-253.754	-286.362	-283.575	-289.995	-269.273
0.68	-249.949	-244.952	-253.688	-286.473	-283.49	-290.747	-269.24
0.681	-249.42	-244.175	-252.596	-286.596	-283.102	-291.081	-268.969
0.682	-248.601	-244.519	-252.056	-286.57	-282.823	-290.863	-268.426
0.683	-248.646	-244.978	-251.854	-286.525	-282.652	-290.375	-267.976
0.684	-249.236	-245.717	-251.883	-286.208	-282.736	-290.128	-267.923
0.685	-249.594	-245.539	-252.096	-285.977	-282.692	-289.909	-267.853
0.686	-249.938	-245.365	-252.315	-286.06	-282.39	-289.359	-267.872
0.687	-249.703	-245.616	-252.737	-285.971	-282.25	-289.41	-268.109
0.688	-249.543	-245.562	-252.398	-286.031	-282.201	-289.883	-267.865
0.689	-249.326	-244.991	-251.865	-286.358	-282.522	-290.23	-267.919
0.69	-248.712	-244.889	-251.65	-286.759	-282.916	-290.003	-267.907
0.691	-247.988	-245.148	-251.701	-287.169	-282.73	-289.975	-267.752
0.692	-247.954	-245.013	-252.098	-286.999	-282.493	-290.068	-267.66
0.693	-248.846	-244.485	-252.825	-286.545	-282.103	-290.384	-267.807
0.694	-249.553	-244.319	-253.358	-286.051	-281.761	-290.495	-267.893
0.695	-249.577	-244.664	-253.341	-286.017	-281.762	-289.994	-267.891
0.696	-249.591	-245.022	-253.322	-285.981	-281.743	-289.471	-267.801
0.697	-249.68	-244.998	-253.353	-285.731	-281.569	-289.366	-267.703
0.698	-249.853	-244.728	-253.492	-285.428	-281.413	-289.31	-267.654
0.699	-249.86	-244.514	-253.435	-285.275	-281.464	-289.038	-267.597
0.7	-249.909	-244.777	-253.312	-285.142	-281.531	-288.871	-267.712
0.701	-250.065	-245.052	-253.01	-285.135	-281.49	-288.902	-267.643
0.702	-249.989	-245.193	-253.133	-285.241	-281.297	-288.863	-267.684
0.703	-250.023	-245.568	-253.032	-285.074	-281.491	-289.311	-267.984
0.704	-250.324	-245.434	-252.961	-285.497	-281.752	-288.898	-267.98
0.705	-250.092	-245.837	-253.031	-285.755	-282.31	-288.88	-267.981
0.706	-249.984	-245.467	-252.404	-285.991	-282.114	-289.523	-267.885
0.707	-249.427	-245.195	-252.685	-286.128	-282.031	-290.092	-267.744
0.708	-249.496	-244.15	-252.499	-286.241	-282.289	-290.072	-267.542
0.709	-249.103	-243.971	-252.464	-286.306	-282.717	-289.838	-267.401
0.71	-248.616	-243.764	-252.058	-286.395	-282.695	-289.549	-266.938
0.711	-248.434	-243.797	-252.014	-286.402	-282.369	-290.119	-267.112
0.712	-248.587	-244.05	-251.472	-285.809	-282.061	-290.235	-266.99
0.713	-248.653	-243.517	-251.285	-285.84	-281.275	-290.707	-266.951
0.714	-248.551	-243.132	-251.364	-285.718	-281.212	-290.7	-266.985
0.715	-248.23	-242.95	-251.262	-285.788	-281.471	-289.948	-266.625
0.716	-247.962	-242.791	-251.002	-285.377	-281.443	-289.951	-266.283
0.717	-247.93	-242.266	-250.523	-285.065	-280.834	-289.854	-266.137
0.718	-247.298	-241.986	-251.082	-284.96	-281.358	-289.857	-266.228
0.719	-247.487	-242.23	-250.31	-285.696	-281.359	-290.211	-266.226
0.72	-247.402	-242.249	-250.469	-285.51	-281.198	-290.147	-266.199
0.721	-247.387	-241.883	-250.522	-284.888	-280.965	-289.924	-265.966
0.722	-247.496	-242.005	-250.418	-285.047	-280.511	-290.102	-265.83
0.723	-247.306	-241.638	-250.623	-285.09	-280.847	-289.926	-265.875
0.724	-247.344	-242.163	-251.095	-285.059	-280.75	-290.177	-265.935
0.725	-247.689	-242.492	-251.32	-285.113	-280.622	-290.25	-265.704
0.726	-247.978	-242.893	-251.574	-284.906	-280.49	-289.499	-265.981
0.727	-247.985	-243.697	-251.542	-284.242	-280.319	-288.219	-266.046
0.728	-248.236	-243.83	-251.234	-283.642	-280.031	-287.48	-265.908
0.729	-248.458	-243.809	-251.62	-283.206	-279.674	-287.511	-265.525
0.73	-248.551	-243.624	-251.78	-282.867	-279.032	-287.361	-265.456
0.731	-248.546	-243.741	-251.994	-282.976	-279.026	-287.463	-265.301
0.732	-248.536	-243.501	-251.942	-283.39	-279.338	-287.788	-265.293
0.733	-248.64	-243.468	-252.192	-283.33	-279.431	-288.073	-265.498
0.734	-248.506	-243.152	-252.075	-283.174	-279.172	-288.541	-265.545
0.735	-248.267	-242.798	-252.073	-283.299	-279.315	-288.757	-265.51
0.736	-247.98	-242.458	-251.725	-283.342	-279.324	-288.855	-265.364
0.737	-247.893	-242.34	-251.49	-283.164	-279.004	-288.701	-265.333
0.738	-247.987	-242.482	-251.517	-282.624	-278.505	-288.102	-265.083
0.739	-248.564	-243.497	-251.572	-282.066	-278.411	-287.262	-264.938
0.74	-249.035	-244.179	-251.976	-281.384	-277.931	-286.509	-264.954
0.741	-249.254	-244.568	-252.39	-281.617	-277.9	-285.977	-264.956
0.742	-249.165	-244.562	-252.607	-281.633	-277.817	-286.381	-265.215
0.743	-248.973	-244.261	-252.598	-281.669	-277.724	-286.555	-265.406
0.744	-248.857	-244.077	-252.491	-281.745	-277.775	-286.584	-265.297
0.745	-248.558	-243.994	-252.216	-281.967	-277.969	-286.659	-265.233
0.746	-248.123	-243.647	-251.788	-282.09	-278.072	-286.931	-265.185
0.747	-248.161	-243.397	-251.806	-282.228	-278.228	-287.008	-265.204
0.748	-248.239	-243.18	-251.863	-282.244	-278.279	-287.062	-265.05
0.749	-248.326	-243.247	-251.959	-282.242	-278.329	-287.098	-264.741
0.75	-248.202	-243.234	-252.011	-282.015	-278.36	-286.908	-264.836
0.751	-248.249	-243.27	-252.156	-281.898	-278.011	-286.74	-264.856
0.752	-248.294	-243.489	-252.211	-281.87	-277.995	-286.569	-264.837
0.753	-248.3	-243.525	-252.229	-281.86	-277.965	-286.69	-264.889
0.754	-248.238	-243.524	-252.174	-281.73	-277.834	-286.489	-264.814
0.755	-248.465	-243.553	-252.319	-281.218	-277.404	-286.064	-264.861
0.756	-248.737	-244.33	-252.505	-280.889	-277.172	-285.305	-264.969
0.757	-249.155	-244.576	-252.937	-281.273	-277.544	-285.097	-265.062
0.758	-249.277	-244.688	-253.134	-281.93	-278.135	-285.69	-265.119
0.759	-249.484	-244.581	-253.295	-281.757	-278.003	-286.373	-265.416
0.76	-249.882	-245.028	-253.604	-281.219	-277.685	-285.967	-265.544
0.761	-250.334	-245.486	-253.561	-280.858	-277.571	-285.367	-265.409
0.762	-250.251	-245.896	-253.222	-281.115	-277.696	-285.365	-265.783
0.763	-250.294	-246.184	-253.551	-281.173	-277.667	-285.527	-265.986
0.764	-250.587	-246.211	-253.778	-281.386	-277.622	-285.838	-265.993
0.765	-250.761	-246.762	-253.945	-281.298	-277.48	-285.398	-266.134
0.766	-251.157	-247.206	-254.079	-280.778	-277.577	-285.149	-266.196
0.767	-251.219	-247.42	-254.213	-280.994	-277.904	-285.349	-266.55
0.768	-251.198	-247.604	-254.362	-281.246	-278.091	-285.349	-266.277
0.769	-251.635	-247.253	-254.413	-281.4	-278.099	-285.134	-266.447
0.77	-251.204	-247.75	-253.971	-281.175	-277.631	-284.596	-266.267
0.771	-251.534	-247.588	-254.14	-280.402	-276.936	-284.239	-266.25
0.772	-251.283	-247.679	-253.379	-280.095	-276.81	-284.34	-265.901
0.773	-250.953	-246.863	-253.488	-280.233	-276.96	-284.496	-265.558
0.774	-250.635	-246.609	-253.796	-280.347	-277.374	-284.334	-265.854
0.775	-250.811	-246.826	-254.433	-280.473	-277.794	-284.679	-266.365
0.776	-251.558	-247.208	-255.03	-281.069	-278.081	-285.135	-266.699
0.777	-251.787	-248.255	-255.254	-281.223	-278.138	-285.421	-267.048
0.778	-252.085	-248.447	-255.322	-281.381	-278.109	-285.811	-267.463
0.779	-252.283	-249.148	-255.068	-281.621	-278.5	-286.458	-267.876
0.78	-252.369	-250.309	-254.99	-282.16	-279.121	-286.196	-267.99
0.781	-252.567	-250.42	-255.488	-282.396	-279.39	-286.078	-268.116
0.782	-252.761	-250.338	-255.603	-282.475	-279.675	-286.428	-268.329
0.783	-252.989	-250.417	-255.71	-282.905	-279.962	-286.358	-268.408
0.784	-253.004	-250.845	-255.799	-282.776	-279.614	-286.14	-268.214
0.785	-253.333	-250.623	-255.926	-282.362	-279.44	-286.128	-268.43
0.786	-253.573	-251.131	-256.076	-282.47	-279.304	-286.096	-268.673
0.787	-253.91	-252.025	-256.363	-281.873	-279.296	-285.452	-268.58
0.788	-254.028	-252.313	-256.141	-281.698	-279.17	-285.517	-268.784
0.789	-254.312	-252.158	-256.441	-282.041	-279.042	-285.886	-269.03
0.79	-254.574	-251.906	-256.863	-282.972	-279.825	-286.471	-269.329
0.791	-254.837	-251.802	-257.291	-283.161	-280.228	-287.067	-269.794
0.792	-254.571	-252.032	-257.122	-283.354	-280.368	-287.242	-269.655
0.793	-254.035	-251.969	-256.491	-283.067	-280.571	-287.021	-269.547
0.794	-254.039	-251.001	-256.697	-283.139	-280.184	-287.184	-269.475
0.795	-253.88	-251.053	-256.583	-283.338	-280.315	-287.315	-269.203
0.796	-253.661	-250.802	-256.457	-283.588	-280.639	-287.399	-269.251
0.797	-253.586	-250.901	-256.138	-283.848	-280.979	-287.526	-269.294
0.798	-253.708	-250.806	-256.177	-284.059	-281.093	-287.926	-269.38
0.799	-253.529	-250.352	-256.565	-284.017	-281.061	-288.249	-269.586
0.8	-253.156	-250.145	-256.24	-284.143	-281.079	-288.32	-269.429
0.801	-253.087	-249.754	-256.093	-284.253	-281.092	-288.641	-269.458
0.802	-252.821	-249.448	-255.86	-284.44	-281.189	-288.522	-269.368
0.803	-252.657	-249.482	-255.625	-284.342	-281.392	-288.542	-269.231
0.804	-252.66	-249.855	-255.564	-284.787	-281.565	-288.283	-269.067
0.805	-252.322	-249.635	-255.201	-285.153	-281.925	-288.818	-269.175
0.806	-251.469	-249.372	-254.711	-285.307	-281.912	-289.162	-269.412
0.807	-251.285	-248.529	-254.286	-285.405	-282.201	-288.462	-269.139
0.808	-251.262	-248.336	-254.359	-284.921	-282.264	-288.06	-268.87
0.809	-251.316	-248.2	-254.219	-284.535	-282.075	-288.131	-268.445
0.81	-251.242	-248.018	-254.278	-284.66	-281.54	-288.638	-268.449
0.811	-251.065	-247.794	-254.223	-284.703	-281.342	-288.998	-268.539
0.812	-250.652	-247.761	-253.898	-284.436	-281.123	-288.664	-268.334
0.813	-250.735	-248.083	-254.045	-284.303	-280.992	-288.251	-268.219
0.814	-250.955	-248.193	-254.23	-284.279	-280.956	-288.185	-268.373
0.815	-250.949	-248.172	-254.213	-284.275	-280.98	-288.278	-268.375
0.816	-250.915	-248.138	-254.169	-284.278	-280.994	-288.638	-268.491
0.817	-250.955	-248.052	-254.223	-284.439	-281.144	-288.832	-268.486
0.818	-250.857	-248.263	-254.163	-284.955	-281.608	-288.465	-268.449
0.819	-250.967	-248.365	-254.27	-284.782	-281.445	-288.419	-268.373
0.82	-251.202	-248.755	-254.409	-284.361	-281.111	-288.222	-268.441
0.821	-251.439	-249.299	-254.593	-284.057	-280.866	-288.279	-268.792
0.822	-251.582	-249.437	-254.755	-284.296	-281.092	-288.189	-268.987
0.823	-251.786	-250.112	-254.984	-284.762	-281.527	-288.032	-269.194
0.824	-251.938	-250.569	-255.127	-284.918	-281.703	-288.408	-269.117
0.825	-252.506	-249.165	-255.575	-284.663	-281.527	-288.061	-268.394
0.826	-252.397	-248.943	-255.023	-284.075	-281.037	-287.554	-267.992
0.827	-251.75	-248.523	-254.508	-283.508	-280.605	-287.225	-267.433
0.828	-251.308	-247.801	-253.863	-283.14	-280.472	-286.647	-267.153
0.829	-250.778	-247.421	-253.354	-283.139	-280.375	-286.542	-267.025
0.83	-250.388	-247.235	-253.367	-283.24	-280.327	-285.653	-267.49
0.831	-250.732	-247.522	-253.967	-283.095	-280.875	-285.385	-267.863
0.832	-251.572	-247.819	-254.562	-283.347	-280.782	-285.102	-267.881
0.833	-251.892	-248.413	-254.987	-283.236	-280.699	-285.173	-267.964
0.834	-252.335	-248.772	-255.188	-283	-280.578	-285.25	-268.223
0.835	-252.646	-249.086	-255.09	-283.016	-280.423	-285.437	-268.284
0.836	-252.552	-249.496	-255.215	-283.083	-280.384	-285.33	-268.288
0.837	-252.59	-249.149	-254.75	-282.831	-280.307	-285.532	-268.075
0.838	-251.94	-249.192	-254.302	-283.26	-280.744	-285.554	-268.111
0.839	-251.724	-248.815	-254.218	-283.537	-280.881	-285.461	-268
0.84	-251.443	-248.18	-254.153	-283.406	-280.36	-285.373	-267.718
0.841	-251.308	-247.574	-254.024	-282.756	-279.841	-285.71	-267.213
0.842	-251.038	-247.805	-253.656	-282.66	-279.805	-285.358	-267.077
0.843	-251.09	-248.751	-253.718	-282.505	-279.757	-285.232	-266.844
0.844	-251.774	-248.158	-254.962	-282.808	-280.344	-284.801	-266.978
0.845	-252.142	-248.614	-254.68	-282.99	-279.88	-285.269	-267.107
0.846	-252.132	-249.228	-254.551	-282.304	-279.26	-284.868	-267.331
0.847	-252.131	-249.205	-254.599	-281.675	-278.939	-284.206	-267.578
0.848	-252.058	-248.802	-254.642	-281.429	-278.641	-284.006	-267.423
0.849	-252.197	-248.813	-254.32	-280.98	-278.727	-283.758	-267.053
0.85	-251.965	-249.181	-254.41	-280.95	-278.779	-283.336	-266.946
0.851	-252.065	-248.806	-254.56	-281.012	-278.991	-283.411	-266.731
0.852	-252.21	-248.339	-254.662	-281.116	-278.977	-283.885	-266.707
0.853	-252.254	-248.572	-254.741	-281.151	-278.952	-283.631	-266.622
0.854	-252.133	-249.006	-254.171	-280.918	-278.812	-283.253	-266.761
0.855	-252.106	-249.328	-254.158	-280.403	-278.147	-283.13	-266.86
0.856	-252.759	-249.583	-254.428	-280.048	-277.475	-282.527	-266.552
0.857	-253.049	-249.511	-254.811	-279.541	-277.357	-282.149	-266.467
0.858	-252.894	-249.335	-255.085	-279.246	-277.365	-281.615	-266.453
0.859	-252.729	-249.213	-255.222	-279.225	-277.499	-281.618	-266.366
0.86	-252.754	-249.174	-255.179	-279.2	-277.471	-281.691	-266.421
0.861	-252.779	-249.135	-255.135	-279.173	-277.222	-281.86	-266.263
0.862	-252.718	-249.442	-254.961	-279.145	-276.973	-282.029	-266.152
0.863	-252.587	-249.703	-254.521	-279.091	-276.895	-282.198	-266.236
0.864	-252.231	-249.431	-254.226	-279.589	-277.153	-281.869	-265.892
0.865	-251.759	-248.937	-253.716	-279.645	-276.949	-282.26	-265.682
0.866	-251.247	-248.599	-253.717	-279.301	-277.142	-282.411	-265.839
0.867	-251.29	-247.788	-253.822	-279.438	-277.407	-282.008	-265.92
0.868	-251.262	-248.049	-253.586	-279.68	-277.686	-281.913	-265.966
0.869	-251.167	-247.977	-253.866	-279.823	-277.918	-282.107	-266.272
0.87	-251.349	-247.441	-253.867	-280.091	-277.973	-282.87	-266.304
0.871	-251.096	-247.859	-253.721	-280.583	-277.932	-283.362	-266.129
0.872	-251.046	-247.861	-253.408	-280.746	-278.024	-283.55	-266.007
0.873	-250.892	-247.82	-253.143	-280.714	-278.204	-283.204	-266.019
0.874	-250.567	-248.302	-252.934	-280.37	-278.106	-283.026	-265.959
0.875	-250.998	-247.388	-252.737	-280.205	-277.923	-283.395	-266.141
0.876	-250.225	-247.067	-252.892	-280.798	-278.039	-283.763	-266.101
0.877	-250.096	-246.355	-252.963	-281.483	-278.29	-284.34	-266.46
0.878	-250.096	-246.556	-253.164	-281.78	-278.671	-284.83	-266.752
0.879	-250.077	-246.632	-253.024	-282.189	-279.28	-285.413	-266.883
0.88	-250.399	-246.424	-253.321	-282.288	-279.294	-286.238	-266.67
0.881	-250.281	-246.38	-253.707	-282.447	-279.406	-286.426	-266.414
0.882	-249.685	-245.841	-253.447	-282.077	-279.351	-286.235	-266.219
0.883	-249.311	-245.34	-252.899	-281.664	-278.544	-286.236	-265.895
0.884	-248.549	-244.955	-252.171	-281.342	-278.372	-285.795	-265.547
0.885	-248.248	-244.46	-251.648	-281.197	-277.932	-285.819	-265.045
0.886	-248.013	-243.91	-251.344	-281.265	-277.772	-285.749	-264.782
0.887	-247.977	-244.181	-251.195	-281.089	-277.764	-285.343	-264.805
0.888	-247.955	-244.289	-251.064	-280.548	-277.407	-284.648	-264.553
0.889	-248.211	-244.323	-251.037	-279.993	-277.004	-284.252	-264.371
0.89	-248.221	-244.176	-251.362	-279.662	-276.535	-284.275	-264.196
0.891	-248.254	-244.178	-251.503	-279.811	-276.37	-284.298	-264.182
0.892	-248.296	-244.368	-251.556	-279.77	-276.472	-284.167	-264.277
0.893	-248.416	-244.523	-251.56	-279.61	-276.403	-284.147	-264.285
0.894	-248.355	-243.721	-251.541	-279.86	-276.54	-283.627	-264.232
0.895	-247.956	-243.567	-251.768	-279.648	-277.047	-283.992	-264.384
0.896	-248.128	-244.103	-251.679	-279.83	-276.582	-284.673	-264.324
0.897	-247.838	-243.837	-251.176	-280.386	-276.632	-285.117	-264.146
0.898	-247.972	-243.839	-251.278	-280.823	-277.178	-285.379	-264.081
0.899	-248.526	-244.019	-251.897	-281.061	-277.648	-285.841	-264.558
0.9	-248.371	-244.069	-252.044	-281.452	-277.861	-286.23	-264.767
0.901	-248.348	-244.375	-252.101	-281.902	-278.163	-286.422	-264.943
0.902	-248.007	-243.535	-251.83	-282.205	-278.4	-286.646	-265.007
0.903	-247.828	-243.066	-251.711	-282.375	-278.528	-286.896	-265.082
0.904	-247.862	-243.511	-251.728	-282.195	-278.376	-286.765	-265.094
0.905	-248.113	-244.265	-251.918	-282.134	-278.391	-286.839	-265.118
0.906	-248.452	-244.065	-252.188	-282.096	-278.389	-287	-265.159
0.907	-248.479	-244.015	-252.24	-282.332	-278.595	-287.358	-265.261
0.908	-248.227	-244.03	-252.084	-282.856	-279.032	-287.708	-265.454
0.909	-248.207	-243.712	-252.084	-283.03	-279.182	-287.453	-265.529
0.91	-247.531	-242.68	-251.398	-282.835	-279.032	-287.406	-265.231
0.911	-247.36	-242.425	-251.248	-282.981	-279.175	-287.864	-264.708
0.912	-247.714	-242.821	-251.556	-283.17	-279.408	-288.016	-264.717
0.913	-248.401	-243.698	-252.128	-282.897	-279.223	-287.619	-264.964
0.914	-248.631	-243.884	-252.358	-282.915	-279.269	-287.604	-265.299
0.915	-248.815	-244.001	-252.594	-283.465	-279.754	-288.24	-265.707
0.916	-248.95	-244.04	-252.792	-283.743	-279.97	-288.611	-265.478
0.917	-248.892	-243.909	-252.78	-283.836	-280.018	-288.784	-265.42
0.918	-249.243	-244.235	-253.108	-283.777	-279.961	-288.759	-265.565
0.919	-248.829	-243.82	-252.719	-283.475	-279.661	-288.462	-265.422
0.92	-248.493	-243.365	-252.441	-283.114	-279.246	-288.183	-265.232
0.921	-248.321	-243.127	-252.31	-283.619	-279.663	-288.803	-265.418
0.922	-248.262	-243.139	-252.205	-283.292	-279.386	-288.407	-265.207
0.923	-248.538	-243.473	-252.438	-283.308	-279.44	-288.376	-265.316
0.924	-248.951	-243.903	-252.844	-283.524	-279.677	-288.582	-265.489
0.925	-249.08	-244.104	-252.899	-283.233	-279.425	-288.238	-265.642
0.926	-249.501	-244.644	-253.219	-282.706	-278.987	-287.621	-265.41
0.927	-249.314	-244.539	-252.972	-282.393	-278.72	-287.211	-265.177
0.928	-249.465	-244.641	-253.15	-282.09	-278.453	-286.888	-264.982
0.929	-249.229	-244.393	-252.925	-281.677	-278.028	-286.477	-264.964
0.93	-248.959	-244.087	-252.682	-281.567	-277.887	-286.395	-264.604
0.931	-249.086	-244.237	-252.786	-281.482	-277.807	-286.307	-264.559
0.932	-249.209	-244.374	-252.896	-281.369	-277.729	-286.158	-264.758
0.933	-249.211	-244.344	-252.92	-281.546	-277.876	-286.377	-264.813
0.934	-249.368	-244.469	-253.107	-281.871	-278.17	-286.749	-265.066
0.935	-249.672	-244.794	-253.393	-282.21	-278.515	-287.074	-265.551
0.936	-249.89	-245.134	-253.587	-282.285	-278.612	-287.122	-265.828
0.937	-249.893	-245.46	-253.574	-282.36	-278.709	-287.17	-265.851
0.938	-249.914	-245.753	-253.578	-282.378	-278.74	-286.922	-265.854
0.939	-250.094	-245.661	-253.797	-282.763	-279.092	-286.726	-266.266
0.94	-250.449	-245.842	-254.157	-283.357	-279.648	-287.539	-266.446
0.941	-250.686	-245.941	-254.448	-283.855	-280.105	-288.05	-266.686
0.942	-250.759	-246.159	-254.583	-284.512	-280.7	-288.533	-266.848
0.943	-250.9	-245.974	-254.752	-284.798	-280.933	-289.259	-267.108
0.944	-250.736	-246.132	-254.609	-284.824	-280.947	-289.647	-267.273
0.945	-250.297	-246.215	-254.204	-284.882	-280.948	-289.26	-267.131
0.946	-250.234	-245.323	-254.186	-284.815	-280.841	-289.289	-266.801
0.947	-249.452	-244.915	-253.409	-284.738	-280.744	-289.39	-266.502
0.948	-249.658	-245.233	-253.557	-284.48	-280.497	-289.344	-266.67
0.949	-249.385	-244.951	-253.241	-283.939	-280	-288.92	-266.329
0.95	-249.255	-244.257	-253.122	-283.881	-279.937	-288.44	-265.888
0.951	-249.108	-244.316	-252.978	-283.809	-279.84	-288.384	-265.721
0.952	-249.155	-244.316	-252.982	-283.534	-279.621	-288.222	-265.891
0.953	-249.376	-244.943	-253.162	-283.756	-279.862	-287.72	-265.679
0.954	-248.968	-245.166	-252.773	-283.444	-279.559	-287.754	-265.821
0.955	-248.171	-243.849	-252.029	-283.48	-279.523	-288.075	-265.431
0.956	-248.088	-243.103	-251.934	-283.226	-279.272	-288.206	-265.151
0.957	-247.997	-243.282	-251.884	-283.185	-279.204	-288.112	-265.145
0.958	-247.209	-243.241	-251.194	-283.225	-279.184	-287.97	-265.015
0.959	-246.581	-242.513	-250.616	-283.331	-279.205	-287.775	-264.769
0.96	-246.31	-241.886	-250.39	-283.367	-279.207	-288.124	-264.566
0.961	-246.404	-241.97	-250.483	-283.412	-279.216	-288.275	-264.851
0.962	-246.567	-241.579	-250.67	-283.546	-279.313	-288.233	-264.755
0.963	-246.742	-241.295	-250.88	-283.746	-279.472	-288.761	-264.649
0.964	-246.716	-241.152	-250.904	-284.209	-279.885	-289.452	-264.93
0.965	-246.057	-241.944	-250.339	-284.369	-280.04	-289.045	-264.915
0.966	-246.037	-242.037	-250.348	-284.468	-280.109	-288.922	-264.825
0.967	-246.124	-241.862	-250.449	-284.76	-280.392	-288.754	-264.874
0.968	-246.319	-241.519	-250.602	-284.801	-280.474	-288.826	-264.914
0.969	-246.704	-241.524	-250.168	-284.482	-280.359	-289.075	-265.042
0.97	-246.095	-242.719	-249.755	-284.171	-280.419	-289.286	-265.317
0.971	-246.172	-243.723	-249.415	-284.57	-280.83	-288.864	-265.068
0.972	-245.849	-243.756	-249.711	-284.835	-280.542	-288.323	-265.42
0.973	-246.089	-243.572	-250.074	-284.405	-280.445	-289.217	-265.236
0.974	-246.371	-242.815	-249.95	-284.709	-280.772	-289.646	-265.248
0.975	-246.019	-242.484	-249.297	-284.711	-280.514	-289.236	-265.117
0.976	-245.14	-242.666	-249.316	-284.523	-280.464	-289.497	-264.966
0.977	-245.264	-242.302	-249.392	-284.632	-280.548	-289.876	-265.051
0.978	-245.489	-241.425	-248.82	-284.867	-281.042	-289.819	-265.107
0.979	-244.846	-241.504	-248.695	-285.234	-281.154	-289.65	-265.015
0.98	-244.45	-242.095	-248.249	-285.319	-280.842	-289.563	-265.154
0.981	-244.342	-241.361	-247.706	-285.176	-280.93	-289.964	-264.93
0.982	-243.696	-241.453	-247.362	-285.266	-281.439	-290.256	-264.471
0.983	-242.807	-241.42	-247.093	-285.985	-282.086	-289.611	-264.268
0.984	-242.385	-240.702	-247.128	-286.585	-281.942	-289.406	-264.437
0.985	-242.354	-239.222	-246.817	-286.665	-282.191	-289.725	-264.183
0.986	-242.095	-238.213	-246.684	-286.739	-281.999	-290.589	-264.322
0.987	-242.026	-237.615	-246.501	-286.54	-281.912	-291.566	-264.421
0.988	-242.141	-237.979	-246.53	-286.673	-281.985	-292.035	-264.65
0.989	-241.862	-237.843	-246.667	-286.781	-281.946	-292.316	-264.586
0.99	-241.984	-237.832	-246.994	-286.595	-281.873	-292.077	-264.444
0.991	-242.188	-237.152	-246.808	-286.598	-281.684	-292.246	-264.488
0.992	-241.967	-237.145	-246.833	-286.461	-282.201	-291.882	-264.201
0.993	-242.177	-237.264	-246.579	-286.603	-281.77	-291.512	-264.24
0.994	-241.859	-237.199	-246.17	-286.363	-281.599	-292.565	-264.274
0.995	-241.195	-238.024	-245.811	-286.591	-281.85	-292.332	-264.128
0.996	-240.673	-237.376	-245.306	-287.382	-282.251	-292.104	-264.267
0.997	-240.696	-236.76	-244.972	-287.486	-282.655	-292.942	-264.333
0.998	-240.749	-236.411	-245.423	-287.087	-282.467	-293.639	-264.169
0.999	-240.897	-236.781	-245.463	-286.737	-282.492	-293.829	-264.155
1	-241.331	-236.306	-246.038	-287.008	-282.844	-293.254	-264.672
1.001	-241.933	-236.386	-245.673	-287.722	-282.895	-293.189	-264.963
1.002	-241.305	-236.608	-246.093	-287.851	-283.112	-293.791	-264.399
1.003	-241.19	-236.425	-245.519	-287.5	-283.363	-293.367	-264.625
1.004	-240.663	-237.619	-245.315	-287.731	-283.482	-292.874	-264.303
1.005	-240.595	-237.349	-245.292	-287.582	-283.559	-293.528	-264.37
1.006	-241.116	-236.715	-245.127	-287.559	-283.171	-294.229	-264.651
1.007	-241.455	-237.44	-245.338	-287.506	-282.987	-294.188	-264.596
1.008	-240.849	-238.048	-246.115	-287.736	-283.09	-293.671	-264.55
1.009	-241.212	-238.84	-246.229	-288.08	-283.423	-293.677	-264.984
1.01	-242.48	-239.423	-246.395	-288.106	-283.63	-293.457	-265.427
1.011	-243.085	-239.373	-246.574	-287.888	-283.596	-292.801	-265.451
1.012	-243.205	-238.656	-246.79	-287.691	-283.263	-292.2	-265.408
1.013	-243.188	-237.669	-246.996	-287.548	-283.132	-292.084	-265.092
1.014	-242.837	-238.098	-247.5	-286.829	-283.529	-291.576	-264.668
1.015	-242.559	-237.99	-247.285	-286.666	-282.697	-291.023	-264.575
1.016	-243.045	-238.388	-246.818	-286.077	-282.196	-290.635	-264.553
1.017	-242.872	-237.916	-247.19	-285.804	-282.163	-290.062	-264.417
1.018	-243.007	-237.239	-247.353	-285.572	-282.048	-289.83	-264.215
1.019	-242.961	-236.666	-247.607	-285.193	-281.715	-290.205	-264.087
1.02	-242.61	-237.693	-247.324	-285.161	-281.155	-290.229	-264.003
1.021	-243.174	-238.009	-247.667	-285.082	-280.959	-289.597	-264.163
1.022	-243.411	-239.153	-247.869	-284.663	-280.808	-289.169	-264.157
1.023	-244.249	-238.899	-248.579	-284.69	-280.74	-289.318	-264.5
1.024	-244.47	-239.593	-248.87	-284.94	-281.044	-289.23	-264.635
1.025	-244.712	-240.498	-248.646	-285.561	-281.626	-289.674	-264.893
1.026	-245.468	-240.272	-249.078	-285.847	-281.784	-290.251	-265.33
1.027	-245.44	-240.668	-249.799	-286.183	-282.281	-290.113	-265.692
1.028	-245.031	-241.997	-249.525	-286.488	-282.341	-289.767	-265.632
1.029	-245.508	-241.611	-249.153	-286.512	-282.743	-290.091	-265.686
1.03	-246.153	-241.151	-250.169	-286.546	-282.634	-290.848	-265.916
1.031	-246.394	-241.49	-250.172	-286.715	-282.593	-291.216	-266.229
1.032	-247.189	-243.129	-250.318	-286.394	-282.733	-290.846	-266.407
1.033	-247.432	-244.829	-250.749	-285.284	-282.441	-289.821	-266.539
1.034	-247.362	-244.844	-251.026	-284.339	-281.112	-289.385	-265.859
1.035	-247.106	-244.728	-251.023	-284.159	-281.006	-288.882	-265.691
1.036	-246.976	-245.304	-250.654	-284.254	-280.933	-288.353	-265.448
1.037	-247.013	-244.766	-250.805	-284.284	-280.808	-287.788	-265.557
1.038	-247.112	-244.91	-250.77	-284.106	-280.729	-286.965	-265.497
1.039	-247.244	-244.602	-250.699	-283.604	-280.38	-287.422	-265.301
1.04	-247.206	-244.138	-250.928	-283.857	-280.484	-287.48	-265.271
1.041	-246.091	-244.369	-250.174	-284.193	-280.558	-286.629	-265.173
1.042	-245.757	-244.096	-249.459	-283.839	-280.527	-286.333	-265.077
1.043	-245.571	-244.295	-249.737	-283.271	-280.289	-286.755	-264.515
1.044	-245.523	-244.284	-249.369	-283.258	-279.74	-286.976	-264.21
1.045	-245.759	-244.252	-249.153	-283.467	-279.772	-286.372	-264.407
1.046	-246.479	-244.836	-249.693	-282.705	-279.893	-285.411	-264.416
1.047	-246.758	-244.432	-249.938	-282.209	-279.229	-285.79	-264.331
1.048	-246.54	-244.075	-250.219	-282.306	-278.813	-286.447	-264.325
1.049	-246.516	-243.903	-250.417	-282.684	-278.8	-286.191	-264.362
1.05	-246.228	-243.887	-250.155	-282.631	-278.72	-285.175	-264.078
1.051	-245.72	-244.05	-249.683	-282.328	-278.397	-285.366	-263.802
1.052	-245.829	-244.309	-249.85	-282.496	-278.494	-284.847	-264.063
1.053	-245.683	-244.721	-249.761	-283.149	-279.077	-284.426	-264.261
1.054	-245.661	-244.123	-249.746	-282.92	-278.87	-284.601	-264.31
1.055	-245.88	-244.226	-249.994	-282.904	-278.796	-285.76	-264.143
1.056	-245.072	-243.698	-249.292	-282.92	-279.007	-285.651	-264.052
1.057	-245.717	-242.862	-249.86	-283.178	-279.523	-285.914	-264.111
1.058	-246.279	-241.663	-249.888	-283.59	-279.63	-286.306	-264.643
1.059	-245.973	-242.95	-249.764	-283.762	-279.454	-287.264	-264.43
1.06	-245.546	-242.373	-249.601	-283.638	-279.345	-288.488	-264.287
1.061	-245.478	-242.557	-249.485	-283.785	-279.537	-288.453	-264.5
1.062	-245.835	-242.48	-250.039	-283.809	-279.762	-288.399	-264.832
1.063	-246.415	-242.299	-249.881	-283.909	-280.201	-288.602	-265.155
1.064	-246.726	-242.44	-249.803	-284.077	-280.51	-288.743	-265.174
1.065	-246.418	-242.703	-249.561	-283.972	-280.317	-288.825	-264.989
1.066	-245.942	-241.765	-249.481	-284.612	-280.117	-289.176	-264.825
1.067	-245.699	-240.944	-249.691	-284.877	-280.576	-289.949	-264.649
1.068	-245.563	-240.501	-249.815	-284.095	-280.877	-290.417	-264.762
1.069	-245.209	-240.174	-249.648	-283.958	-280.507	-289.57	-264.634
1.07	-245.078	-239.889	-249.632	-284.066	-280.441	-289.289	-264.614
1.071	-244.813	-239.691	-249.511	-284.472	-280.616	-288.664	-264.718
1.072	-244.768	-239.701	-249.411	-284.326	-280.514	-288.35	-264.546
1.073	-244.736	-239.171	-249.483	-284.304	-280.421	-288.281	-264.411
1.074	-244.411	-238.861	-249.318	-284.358	-280.712	-288.243	-264.403
1.075	-244.194	-238.801	-249.035	-284.03	-281.039	-288.094	-264.365
1.076	-244.383	-239.155	-248.701	-283.266	-280.245	-287.606	-264.185
1.077	-244.234	-239.764	-248.622	-283.615	-279.911	-287.028	-263.697
1.078	-244.055	-239.162	-248.598	-283.528	-279.503	-287.675	-263.76
1.079	-244.08	-238.413	-248.93	-283.221	-279.327	-288.222	-263.642
1.08	-244.407	-238.101	-248.442	-282.877	-279.047	-288.023	-263.504
1.081	-244.052	-238.534	-247.971	-282.676	-278.873	-288.21	-263.034
1.082	-244.14	-238.149	-248.165	-282.6	-278.912	-288.576	-263.157
1.083	-243.802	-238.329	-248.737	-282.831	-279.316	-289.446	-263.466
1.084	-244.24	-237.735	-249.309	-283.654	-279.764	-289.695	-264.296
1.085	-244.994	-238.143	-249.249	-284.085	-280.367	-289.633	-264.509
1.086	-245.165	-238.763	-249.117	-284.057	-280.34	-290.022	-264.454
1.087	-244.729	-238.295	-249.476	-284.252	-279.827	-290.959	-264.163
1.088	-244.8	-237.923	-249.476	-284.157	-279.207	-290.751	-264.053
1.089	-244.794	-238.695	-249.329	-283.547	-279.074	-290.043	-264.018
1.09	-245.222	-239.356	-249.058	-282.821	-279.245	-289.733	-263.923
1.091	-245.656	-239.256	-248.761	-282.522	-278.98	-289.695	-263.554
1.092	-245.504	-239.304	-248.89	-282.449	-278.767	-288.615	-263.633
1.093	-245.564	-238.795	-249.283	-282.232	-278.245	-288.836	-263.698
1.094	-245.577	-238.553	-249.682	-281.493	-278.575	-288.702	-263.619
1.095	-245.571	-238.881	-249.297	-281.289	-278.512	-288.193	-263.6
1.096	-245.712	-238.589	-249.524	-281.329	-278.402	-288.447	-263.336
1.097	-245.116	-237.92	-249.617	-281.347	-278.334	-288.448	-263.512
1.098	-245.248	-238.364	-249.923	-281.432	-278.442	-288.474	-263.603
1.099	-245.538	-238.675	-250.379	-281.267	-278.926	-287.972	-263.873
1.1	-245.852	-238.862	-250.643	-280.971	-279.379	-287.248	-264.223
1.101	-246.107	-239.322	-250.799	-280.742	-279.287	-287.835	-264.389
1.102	-246.617	-239.765	-250.873	-281.156	-278.988	-288.058	-264.478
1.103	-247.181	-240.966	-250.763	-280.812	-278.952	-287.406	-264.144
1.104	-247.813	-241.208	-250.531	-280.55	-278.39	-287.349	-264.078
1.105	-247.991	-240.66	-250.181	-280.401	-278.114	-286.612	-264.13
1.106	-247.241	-240.487	-249.427	-280.076	-278.21	-286.254	-263.689
1.107	-246.985	-240.447	-249.539	-279.62	-278.569	-286.16	-263.64
1.108	-246.352	-239.449	-249.804	-279.522	-278.35	-286.192	-263.313
1.109	-245.265	-238.157	-250.127	-279.849	-277.924	-286.573	-263.516
1.11	-244.727	-237.304	-250.191	-280.249	-278.255	-287.623	-263.619
1.111	-244.626	-237.181	-250.113	-280.647	-278.513	-287.48	-263.61
1.112	-244.514	-238.066	-249.921	-280.667	-278.037	-287.101	-263.645
1.113	-244.863	-238.085	-249.783	-280.66	-277.492	-287.373	-263.358
1.114	-245.199	-238.305	-250.04	-280.526	-276.806	-288.377	-263.218
1.115	-245.48	-238.415	-250.044	-280.903	-276.545	-288.045	-263.142
1.116	-245.497	-238.047	-249.673	-280.735	-276.615	-288.055	-263.339
1.117	-245.333	-237.834	-249.628	-280.431	-276.862	-287.74	-263.044
1.118	-244.759	-237.227	-249.362	-280.052	-276.655	-287.33	-263.145
1.119	-244.938	-237.529	-249.027	-280.28	-275.991	-287.485	-262.871
1.12	-244.655	-237.315	-249.079	-279.671	-276.547	-286.759	-262.587
1.121	-244.4	-236.978	-249.056	-279.813	-276.457	-286.995	-262.461
1.122	-244.27	-236.803	-249.265	-280.04	-276.283	-287.294	-262.543
1.123	-244.194	-236.791	-249.338	-279.554	-276.813	-286.715	-262.634
1.124	-244.585	-237.276	-248.464	-279.086	-277.308	-286.117	-262.63
1.125	-244.713	-237.366	-247.787	-279.526	-276.432	-286.643	-262.32
1.126	-243.665	-236.188	-248.143	-279.66	-276.107	-286.913	-262.096
1.127	-243.572	-236.065	-248.543	-279.823	-276.062	-287.155	-262.17
1.128	-244.088	-236.761	-248.375	-279.579	-276.06	-286.744	-262.143
1.129	-244.42	-237.267	-248.034	-279.524	-275.625	-286.522	-262.082
1.13	-244.27	-237.229	-247.8	-278.886	-275.873	-285.752	-261.906
1.131	-243.668	-236.686	-248.226	-278.607	-275.43	-285.477	-261.776
1.132	-243.561	-236.721	-248.577	-277.826	-275.908	-284.561	-261.79
1.133	-244.05	-237.402	-248.443	-277.905	-275.732	-284.478	-261.432
1.134	-244.701	-238.234	-247.953	-277.675	-275.611	-284.019	-260.845
1.135	-245.01	-238.641	-247.522	-277.795	-275.384	-284.013	-261.09
1.136	-245.122	-238.731	-247.793	-278.151	-275.188	-284.404	-261.343
1.137	-245.136	-238.686	-247.537	-278.822	-275.158	-285.131	-261.497
1.138	-245.201	-238.727	-247.329	-279.08	-275.872	-285.376	-261.752
1.139	-245.402	-238.933	-247.259	-279.415	-275.772	-285.708	-262.005
1.14	-245.466	-238.984	-247.306	-279.556	-276.16	-285.887	-262.293
1.141	-245.196	-238.618	-247.593	-280.227	-276.227	-286.677	-262.487
1.142	-245.223	-238.595	-247.806	-280.6	-276.191	-287.122	-262.498
1.143	-245.239	-238.621	-247.906	-280.875	-276.089	-287.338	-262.788
1.144	-245.261	-238.682	-248.136	-280.812	-275.845	-287.232	-262.85
1.145	-245.662	-239.218	-248.567	-280.8	-276.349	-287.115	-262.872
1.146	-245.926	-239.579	-248.599	-280.301	-276.5	-286.489	-263.082
1.147	-246.172	-239.859	-248.727	-280.368	-276.24	-286.578	-262.873
1.148	-246.577	-240.324	-248.713	-280.471	-275.821	-286.609	-263.029
1.149	-246.51	-240.375	-248.634	-280.136	-275.938	-286.188	-263.154
1.15	-246.071	-239.95	-248.502	-279.367	-276.355	-285.31	-262.638
1.151	-245.606	-239.438	-247.723	-279.311	-275.96	-285.32	-262.259
1.152	-245.407	-239.238	-247.298	-279.501	-275.599	-285.525	-262.253
1.153	-245.316	-239.135	-246.91	-279.74	-275.983	-285.791	-262.362
1.154	-244.921	-238.649	-246.927	-279.713	-276.209	-285.817	-262.302
1.155	-244.978	-238.667	-247.168	-279.878	-276.461	-286.116	-262.212
1.156	-245.353	-239.119	-247.22	-280.082	-276.443	-286.288	-262.733
1.157	-245.683	-239.563	-247.178	-280.218	-276.397	-286.356	-262.739
1.158	-246.358	-240.421	-247.365	-280.031	-276.214	-285.939	-262.791
1.159	-246.816	-240.997	-247.763	-279.981	-276.074	-285.821	-262.649
1.16	-246.834	-241.026	-248.13	-279.862	-275.927	-285.644	-262.317
1.161	-246.476	-240.736	-248.57	-279.285	-275.82	-285.071	-261.894
1.162	-246.263	-240.719	-248.879	-278.836	-275.688	-284.378	-261.837
1.163	-246.529	-241.175	-248.813	-278.31	-275.87	-283.619	-262.149
1.164	-246.594	-241.215	-248.946	-278.701	-276.109	-284.06	-262.483
1.165	-246.868	-241.38	-249.427	-279.343	-276.178	-284.81	-263.034
1.166	-247.226	-241.701	-249.24	-280.104	-275.723	-285.646	-263.324
1.167	-247.244	-241.76	-249.011	-280.274	-275.552	-285.775	-263.504
1.168	-247.535	-242.152	-248.942	-280.222	-275.697	-285.641	-263.153
1.169	-247.524	-242.183	-248.54	-280.238	-275.913	-285.646	-263.176
1.17	-247.085	-241.677	-248.184	-279.995	-276.403	-285.395	-263.235
1.171	-246.732	-241.255	-248.894	-280.694	-276.939	-286.228	-263.33
1.172	-247.415	-241.964	-249.581	-281.133	-277.081	-286.617	-263.678
1.173	-247.529	-242.159	-249.695	-281.273	-277.176	-286.73	-263.642
1.174	-246.805	-241.449	-249.521	-280.435	-276.766	-285.903	-263.06
1.175	-246.585	-241.24	-249.331	-280.008	-276.501	-285.412	-262.775
1.176	-246.822	-241.632	-248.632	-279.628	-276.497	-284.891	-262.908
1.177	-246.908	-241.752	-248.043	-279.658	-276.226	-284.895	-262.696
1.178	-246.582	-241.396	-248.088	-279.564	-275.93	-284.824	-262.457
1.179	-246.118	-240.788	-248.434	-279.685	-275.665	-285.069	-262.45
1.18	-245.784	-240.355	-248.673	-279.993	-275.828	-285.466	-262.391
1.181	-245.805	-240.324	-247.966	-280.232	-275.756	-285.758	-262.726
1.182	-245.972	-240.472	-248.206	-280.233	-275.806	-285.794	-262.596
1.183	-246.02	-240.531	-248.235	-280.407	-275.739	-285.783	-262.669
1.184	-245.682	-240.273	-248.52	-280.475	-276.244	-285.136	-262.786
1.185	-244.938	-239.808	-248.561	-280.867	-276.438	-285.49	-262.625
1.186	-244.371	-239.164	-248.297	-281.562	-277.132	-286.156	-262.415
1.187	-243.964	-238.535	-248.104	-281.71	-277.01	-286.795	-262.416
1.188	-243.863	-238.109	-247.939	-281.921	-277.284	-286.892	-262.365
1.189	-244.031	-237.705	-248.223	-282.318	-277.64	-287.255	-262.764
1.19	-243.97	-238.276	-248.184	-282.597	-277.577	-287.956	-262.94
1.191	-244.019	-239.405	-247.709	-282.385	-277.594	-287.917	-262.838
1.192	-243.841	-239.623	-247.852	-282.307	-277.717	-287.674	-262.942
1.193	-243.853	-238.962	-247.973	-282.182	-277.06	-287.967	-262.725
1.194	-243.721	-238.613	-247.849	-281.88	-276.895	-288.535	-262.649
1.195	-243.579	-238.74	-247.63	-281.618	-276.713	-288.19	-262.382
1.196	-243.441	-238.598	-247.581	-281.675	-276.582	-287.869	-262.233
1.197	-242.968	-238.182	-247.348	-281.999	-276.783	-287.784	-262.288
1.198	-242.445	-237.763	-247.133	-281.901	-276.916	-287.618	-261.956
1.199	-241.591	-236.762	-246.605	-282.001	-276.891	-287.898	-261.66
1.2	-241.527	-236.409	-246.562	-281.83	-276.696	-287.975	-261.584
1.201	-241.766	-236.29	-246.796	-282.37	-277.223	-288.341	-261.943
1.202	-241.935	-236.18	-246.933	-282.409	-277.287	-288.268	-261.924
1.203	-241.523	-236.265	-246.59	-282.518	-277.316	-288.569	-261.865
1.204	-240.92	-236.971	-246.065	-282.487	-277.225	-287.912	-261.714
1.205	-241.237	-238.069	-246.327	-282.507	-277.277	-287.196	-261.678
1.206	-241.17	-237.621	-246.224	-282.385	-277.201	-287.157	-261.521
1.207	-241.172	-236.845	-246.27	-282.372	-277.202	-287.084	-261.87
1.208	-240.783	-236.561	-245.906	-282.227	-277.012	-286.86	-261.514
1.209	-240.525	-236.302	-245.672	-282.106	-276.88	-287.148	-261.292
1.21	-240.698	-236.011	-245.784	-281.791	-276.891	-287.821	-261.391
1.211	-241.279	-235.424	-246.225	-282.192	-277.877	-288.198	-261.976
1.212	-241.261	-235.426	-245.79	-282.848	-277.904	-287.627	-261.975
1.213	-240.554	-235.746	-245.678	-282.925	-278.22	-287.425	-261.846
1.214	-240.505	-234.937	-245.49	-283.023	-278.069	-287.108	-261.746
1.215	-240.118	-234.189	-245.201	-282.945	-277.655	-287.806	-261.241
1.216	-239.712	-234.344	-244.885	-282.317	-276.883	-288.637	-260.972
1.217	-240.043	-234.333	-244.671	-282.016	-277.034	-288.612	-261.126
1.218	-239.939	-235.267	-244.81	-282.223	-277.504	-288.093	-261.243
1.219	-239.778	-235.521	-245.221	-282.719	-277.702	-287.503	-261.421
1.22	-240.837	-234.505	-245.334	-282.704	-277.405	-287.488	-261.889
1.221	-240.744	-234.742	-245.41	-282.269	-276.799	-287.411	-261.426
1.222	-240.129	-234.722	-244.712	-281.507	-276.6	-287.59	-260.973
1.223	-239.572	-235.053	-244.166	-281.329	-276.25	-287.953	-260.698
1.224	-239.469	-234.822	-244.42	-281.603	-276.702	-288.116	-260.882
1.225	-239.813	-234.874	-245.453	-282.292	-277.407	-288.119	-261.29
1.226	-240.312	-234.916	-245.282	-282.635	-277.663	-288.315	-261.681
1.227	-240.662	-235.72	-245.905	-282.832	-277.701	-288.832	-261.917
1.228	-241.06	-236.385	-246.003	-282.774	-278.017	-288.324	-262.16
1.229	-241.125	-236.528	-246.234	-283.063	-278.33	-288.595	-262.369
1.23	-241.538	-236.242	-246.862	-283.387	-278.467	-289.084	-262.683
1.231	-242.074	-236.284	-247.302	-283.41	-278.674	-289.712	-263.023
1.232	-242.568	-236.346	-247.299	-283.584	-278.768	-290.298	-263.33
1.233	-242.18	-236.223	-247.361	-283.809	-278.795	-290.088	-263.254
1.234	-242.273	-237.118	-247.076	-283.872	-278.911	-289.44	-263.342
1.235	-242.215	-237.514	-247.03	-283.687	-278.928	-288.972	-263.198
1.236	-242.692	-237.815	-247.22	-282.979	-278.6	-288.184	-263.174
1.237	-242.777	-236.671	-247.289	-282.796	-278.261	-287.789	-263.205
1.238	-242.909	-236.227	-247.593	-282.132	-277.989	-287.536	-262.967
1.239	-242.591	-236.446	-247.641	-281.866	-277.785	-287.698	-262.536
1.24	-242.218	-236.335	-247.022	-282.079	-277.689	-288.4	-262.405
1.241	-242.149	-236.18	-246.399	-282.22	-277.27	-287.813	-262.324
1.242	-242.534	-236.166	-246.849	-281.669	-277.309	-288.092	-262.127
1.243	-242.631	-236.47	-247.212	-281.724	-276.794	-288.222	-262.269
1.244	-242.901	-236.867	-247.318	-281.943	-276.866	-288.276	-262.34
1.245	-243.142	-237.005	-247.483	-282.324	-277.373	-288.526	-262.738
1.246	-243.183	-237.234	-247.705	-282.589	-277.728	-288.413	-263.004
1.247	-243.09	-237.169	-247.454	-282.523	-277.961	-288.567	-263.021
1.248	-243.186	-237.265	-247.477	-282.158	-277.391	-287.796	-262.801
1.249	-243.124	-237.169	-247.409	-281.464	-277.134	-287.604	-262.484
1.25	-242.839	-236.545	-247.21	-281.526	-276.885	-287.111	-262.462
1.251	-242.685	-236.317	-247.347	-281.038	-276.766	-287.233	-262.001
1.252	-242.369	-235.97	-246.939	-281.12	-276.505	-287.527	-262.041
1.253	-242.544	-236.193	-246.473	-280.456	-276.185	-286.76	-261.732
1.254	-243.623	-237.474	-247.134	-280.311	-276.127	-286.46	-261.886
1.255	-243.948	-237.989	-247.922	-280.195	-276.094	-285.893	-262.181
1.256	-243.987	-238.137	-248.095	-280.286	-276.164	-285.317	-262.23
1.257	-244.156	-238.34	-248.161	-280.395	-276.521	-285.093	-262.336
1.258	-244.519	-238.882	-248.184	-280.378	-276.145	-285.64	-262.502
1.259	-244.251	-239.218	-248.175	-280.532	-276.419	-285.4	-262.609
1.26	-243.639	-238.122	-248.172	-280.816	-276.222	-286.069	-262.403
1.261	-243.331	-237.664	-247.905	-280.674	-276.087	-285.982	-262.106
1.262	-243.436	-237.387	-247.958	-280.083	-275.588	-285.591	-261.963
1.263	-243.868	-238.117	-248.217	-280.048	-275.658	-285.163	-261.918
1.264	-244.13	-238.478	-248.342	-279.445	-275.156	-284.64	-261.705
1.265	-244.532	-238.754	-248.674	-279.017	-274.868	-284.002	-261.827
1.266	-244.583	-239.127	-248.723	-279.138	-274.995	-283.954	-262.03
1.267	-244.483	-238.956	-248.689	-279.539	-275.33	-284.299	-262.03
1.268	-244.441	-239.445	-248.659	-279.636	-275.414	-284.251	-262.152
1.269	-244.511	-239.158	-248.639	-279.351	-275.172	-284.156	-261.929
1.27	-244.188	-238.829	-248.354	-279.268	-275.078	-284.073	-261.661
1.271	-244.209	-239.143	-248.44	-279.671	-275.421	-284.18	-262.046
1.272	-244.273	-239.016	-248.566	-280.278	-275.927	-284.946	-262.12
1.273	-244.46	-239.083	-248.817	-280.295	-275.859	-285.138	-262.351
1.274	-244.708	-239.261	-249.048	-280.492	-276.108	-285.341	-262.534
1.275	-244.798	-239.273	-249.07	-280.048	-275.736	-285.348	-262.31
1.276	-244.372	-238.873	-248.621	-279.737	-275.435	-284.868	-262.125
1.277	-244.217	-239.062	-248.536	-279.968	-275.608	-284.18	-262.402
1.278	-243.766	-238.49	-248.146	-280.582	-276.116	-285.064	-262.119
1.279	-243.719	-238.435	-248.039	-280.19	-275.794	-285.201	-262.009
1.28	-243.843	-238.093	-248.103	-280.003	-275.665	-284.864	-261.95
1.281	-243.524	-237.832	-247.76	-279.838	-275.506	-284.564	-261.457
1.282	-243.301	-238.13	-247.557	-279.592	-275.225	-284.377	-261.374
1.283	-243.482	-237.894	-247.761	-279.832	-275.42	-284.811	-261.595
1.284	-243.315	-238.171	-247.633	-280.122	-275.68	-285.01	-261.616
1.285	-243.471	-238.224	-247.716	-280.128	-275.712	-285.01	-261.555
1.286	-243.49	-238.085	-247.713	-280.121	-275.717	-285.046	-261.62
1.287	-243.482	-238.429	-247.762	-280.407	-275.966	-285.446	-261.723
1.288	-243.469	-237.865	-247.792	-280.939	-276.446	-286.134	-262.086
1.289	-243.103	-237.615	-247.485	-281.354	-276.802	-286.243	-261.969
1.29	-242.963	-238.427	-247.322	-281.174	-276.638	-285.635	-261.879
1.291	-243.609	-238.891	-247.879	-280.878	-276.453	-285.798	-262.206
1.292	-244.234	-238.968	-248.407	-280.978	-276.644	-286.061	-262.426
1.293	-244.037	-238.696	-248.176	-281.163	-276.838	-286.314	-262.363
1.294	-243.834	-238.414	-248.031	-281.45	-277.076	-286.521	-262.485
1.295	-243.757	-238.418	-247.94	-281.663	-277.267	-286.442	-262.214
1.296	-243.591	-238.617	-247.717	-281.041	-276.692	-285.677	-261.921
1.297	-243.382	-238.813	-247.461	-280.659	-276.347	-285.568	-261.619
1.298	-243.444	-238.27	-247.557	-280.767	-276.406	-286.355	-261.858
1.299	-243.094	-238.319	-247.307	-281.415	-276.951	-286.471	-261.982
1.3	-243.76	-238.515	-247.966	-281.426	-277.038	-286.787	-262.157
1.301	-244.219	-239.286	-248.39	-281.922	-277.527	-287.047	-262.609
1.302	-244.599	-239.84	-248.724	-282.149	-277.776	-287.316	-262.781
1.303	-244.829	-239.282	-248.934	-282.291	-277.927	-287.101	-263.072
1.304	-244.209	-238.878	-248.354	-282.211	-277.83	-287.327	-263.006
1.305	-243.91	-238.594	-248.065	-282.115	-277.724	-287.718	-262.844
1.306	-243.684	-238.437	-247.782	-281.548	-277.221	-287.074	-262.456
1.307	-244.054	-238.936	-247.175	-281.149	-277.101	-286.518	-262.052
1.308	-243.921	-238.823	-246.354	-281.254	-277.034	-286.585	-262.275
1.309	-243.738	-238.703	-246.976	-281.114	-276.942	-286.392	-262.007
1.31	-243.946	-238.999	-246.76	-281.202	-276.936	-286.436	-262.001
1.311	-243.788	-238.879	-246.885	-281.06	-277.215	-286.188	-261.999
1.312	-243.465	-238.502	-246.41	-281.498	-277.287	-286.702	-261.918
1.313	-243.191	-238.14	-246.718	-281.513	-277.138	-286.747	-261.965
1.314	-243.253	-238.185	-246.367	-281.525	-276.849	-286.78	-261.933
1.315	-242.739	-237.61	-245.632	-281.134	-276.43	-286.411	-261.732
1.316	-242.386	-237.289	-245.223	-280.722	-276.481	-285.986	-261.123
1.317	-241.92	-236.836	-245.273	-280.603	-276.516	-285.829	-261.059
1.318	-242.196	-237.134	-244.661	-280.549	-276.231	-285.778	-260.776
1.319	-241.596	-236.364	-244.388	-280.481	-276.053	-285.789	-260.802
1.32	-240.969	-235.694	-244.133	-280.364	-276.011	-285.75	-260.351
1.321	-240.906	-235.681	-244.21	-280.175	-275.568	-285.466	-260.168
1.322	-240.957	-235.875	-244.014	-279.613	-275.163	-284.367	-259.877
1.323	-240.784	-236.13	-243.967	-279.261	-275.105	-283.754	-259.684
1.324	-240.729	-235.871	-244.094	-279.147	-274.975	-283.431	-259.506
1.325	-240.775	-235.671	-243.723	-279.337	-275.377	-283.742	-259.57
1.326	-240.404	-235.78	-243.448	-279.712	-275.674	-283.825	-259.475
1.327	-240.337	-235.781	-243.499	-279.283	-275.302	-283.347	-259.19
1.328	-240.373	-235.657	-244.161	-278.985	-275.275	-283.067	-259.214
1.329	-241.062	-235.44	-244.273	-279.352	-275.277	-283.293	-259.555
1.33	-240.84	-235.81	-244.035	-279.249	-275.106	-283.545	-259.613
1.331	-240.711	-235.806	-243.912	-279.181	-275.116	-283.524	-259.652
1.332	-240.557	-235.666	-244.008	-279.399	-275.085	-283.592	-259.521
1.333	-240.737	-235.565	-244.076	-278.738	-275.159	-282.926	-259.21
1.334	-240.733	-235.899	-243.985	-278.531	-274.92	-282.451	-259.278
1.335	-240.516	-235.994	-243.707	-278.335	-274.544	-282.433	-259.202
1.336	-240.318	-235.722	-243.577	-278.727	-274.68	-282.372	-259.175
1.337	-240.412	-235.364	-243.765	-278.766	-275.057	-282.463	-259.206
1.338	-240.882	-235.78	-243.858	-278.344	-274.946	-282.274	-259.227
1.339	-241.301	-236.588	-244.081	-277.857	-274.371	-281.703	-259.374
1.34	-241.43	-236.653	-244.495	-277.747	-274.069	-281.705	-259.357
1.341	-241.277	-236.489	-244.568	-277.697	-274.041	-281.518	-259.201
1.342	-241.14	-236.461	-244.417	-277.663	-273.902	-281.59	-259.194
1.343	-241.421	-236.471	-244.417	-277.697	-273.842	-281.672	-259.264
1.344	-241.946	-236.761	-244.921	-278.096	-274.341	-281.518	-259.519
1.345	-242.011	-237.106	-245.258	-278.656	-274.617	-282.187	-260.075
1.346	-242.185	-237.197	-245.24	-279.064	-274.72	-283.123	-260.468
1.347	-242.463	-237.868	-245.359	-279.108	-275.017	-283.583	-260.773
1.348	-242.905	-238.688	-245.757	-279.179	-275.039	-283.042	-260.853
1.349	-243.518	-238.769	-246.136	-279.244	-275.394	-283.425	-261.113
1.35	-242.952	-237.768	-246.121	-279.539	-275.433	-283.784	-261.163
1.351	-242.768	-237.223	-246.182	-279.476	-275.521	-283.583	-260.855
1.352	-242.497	-237.245	-246.111	-279.033	-275.51	-283.27	-260.54
1.353	-242.379	-237.412	-245.733	-278.899	-275.357	-283.333	-260.497
1.354	-242.533	-238.157	-246.204	-279.077	-275.435	-282.833	-260.604
1.355	-243.363	-238.331	-246.533	-279.109	-275.658	-283.068	-260.943
1.356	-244.061	-239.057	-246.476	-279.319	-275.651	-283.536	-261.494
1.357	-243.962	-238.919	-246.605	-279.798	-275.499	-283.432	-261.502
1.358	-243.201	-239.05	-246.935	-279.556	-275.772	-283.302	-261.042
1.359	-243.459	-239.736	-246.965	-279.164	-275.815	-283.04	-261.133
1.36	-243.916	-239.591	-248.056	-279.311	-276.012	-282.767	-261.559
1.361	-244.108	-239.579	-248.35	-279.515	-275.895	-282.933	-261.725
1.362	-244.932	-239.744	-248.54	-279.351	-276.168	-282.947	-261.992
1.363	-244.77	-240.488	-248.116	-279.415	-276.42	-282.784	-262.044
1.364	-244.557	-240.115	-248.179	-279.87	-276.63	-283.147	-262.116
1.365	-244.113	-239.551	-248.059	-280.344	-276.984	-284.333	-262.315
1.366	-244.136	-239.588	-248.082	-280.974	-277.394	-285.22	-262.854
1.367	-244.317	-239.863	-248.21	-281.566	-277.904	-285.666	-262.959
1.368	-244.542	-239.736	-248.794	-281.847	-277.894	-285.625	-263.049
1.369	-244.675	-240.48	-248.617	-281.604	-277.694	-285.833	-263.16
1.37	-245.364	-241.128	-248.974	-281.601	-277.615	-285.767	-263.44
1.371	-245.466	-241.322	-249.335	-281.543	-277.967	-285.849	-263.319
1.372	-245.54	-240.802	-249.038	-281.79	-278.471	-286.384	-263.752
1.373	-244.905	-240.526	-249.201	-282.633	-278.765	-287.021	-263.79
1.374	-245.239	-239.733	-249.243	-282.985	-279.149	-288.017	-263.978
1.375	-245.063	-240.073	-249.042	-283.23	-279.245	-287.77	-264.018
1.376	-244.618	-240.248	-249.105	-283.366	-279.134	-287.621	-263.913
1.377	-245.155	-240.155	-249.173	-282.767	-278.863	-287.83	-263.953
1.378	-245.257	-240.334	-249.336	-282.743	-278.697	-287.557	-263.927
1.379	-245.102	-239.474	-249.481	-282.492	-278.751	-287.063	-263.603
1.38	-244.121	-239.645	-248.834	-283.119	-278.87	-287.265	-263.364
1.381	-243.258	-238.793	-247.832	-283.688	-279.079	-288.35	-263.383
1.382	-243.13	-237.375	-247.815	-283.936	-279.239	-289.183	-263.263
1.383	-242.895	-237.005	-248.014	-284.256	-279.372	-289.415	-263.449
1.384	-242.508	-237.271	-247.488	-284.232	-279.513	-289.848	-263.256
1.385	-242.572	-237.101	-247.239	-284.035	-279.102	-289.636	-263.072
1.386	-242.718	-236.715	-247.385	-283.908	-279.495	-288.836	-263.046
1.387	-242.483	-236.338	-247.558	-283.868	-279.429	-289.074	-262.979
1.388	-242.11	-236.115	-247.312	-284.009	-279.304	-289.49	-262.815
1.389	-241.902	-235.917	-247.006	-284.087	-279.195	-289.69	-262.745
1.39	-241.297	-235.717	-246.434	-284.153	-279.353	-289.783	-262.688
1.391	-240.297	-234.996	-245.621	-284.176	-279.039	-290.038	-262.258
1.392	-240.018	-233.614	-245.361	-284.571	-279.48	-290.129	-262.017
1.393	-239.888	-232.787	-245.504	-284.828	-279.564	-290.236	-262.203
1.394	-239.471	-232.743	-245.306	-284.594	-279.833	-289.946	-262.041
1.395	-239.383	-232.581	-245.088	-284.294	-279.736	-290.039	-261.643
1.396	-239.367	-232.655	-244.82	-283.913	-278.956	-290.411	-261.547
1.397	-239.095	-232.488	-244.585	-284.258	-278.915	-290.424	-261.394
1.398	-239.146	-232.05	-244.759	-284.734	-279.222	-290.535	-261.564
1.399	-239.245	-233.329	-244.884	-284.875	-279.615	-290.765	-261.759
1.4	-239.451	-232.889	-244.458	-284.562	-279.54	-291.266	-261.869
1.401	-239.426	-232.462	-244.431	-283.954	-278.744	-290.784	-261.72
1.402	-239.129	-232.092	-244.591	-284.31	-278.726	-290.812	-261.648
1.403	-238.986	-231.751	-244.585	-284.4	-278.771	-291.284	-261.567
1.404	-238.943	-231.165	-244.571	-284.261	-278.617	-291.021	-261.579
1.405	-238.176	-230.357	-243.879	-284.251	-278.579	-291.035	-261.345
1.406	-237.341	-230.013	-243.17	-284.357	-278.551	-291.255	-260.845
1.407	-236.857	-229.576	-242.823	-284.664	-278.692	-292.012	-261.035
1.408	-236.017	-228.198	-242.209	-285.327	-279.149	-293.042	-261.049
1.409	-235.881	-228.495	-242.091	-285.635	-279.388	-292.869	-260.949
1.41	-236.003	-227.823	-242.204	-285.616	-279.369	-292.874	-260.756
1.411	-235.662	-227.133	-241.955	-285.569	-279.264	-293.429	-260.631
1.412	-235.36	-227.413	-241.703	-285.596	-279.243	-293.016	-260.498
1.413	-235.651	-228.244	-241.924	-285.182	-278.936	-292.097	-260.354
1.414	-236.306	-228.836	-242.228	-284.564	-278.538	-291.703	-260.511
1.415	-236.781	-229.116	-242.435	-284.228	-278.601	-291.195	-260.555
1.416	-236.866	-229.249	-242.651	-284.164	-278.131	-291.338	-260.452
1.417	-237.153	-229.743	-242.792	-283.862	-278.1	-290.942	-260.523
1.418	-237.453	-229.715	-243.228	-283.786	-278.109	-291.126	-260.706
1.419	-237.647	-230.093	-242.964	-283.939	-278.024	-291.244	-260.784
1.42	-237.597	-230.454	-242.903	-283.846	-277.884	-291.152	-260.819
1.421	-237.749	-230.473	-243.015	-283.859	-278.148	-290.578	-260.964
1.422	-237.709	-230.904	-243.043	-283.845	-278.127	-290.05	-260.733
1.423	-238.149	-230.569	-243.169	-283.309	-277.893	-290.484	-260.869
1.424	-237.739	-229.671	-243.009	-283.442	-277.751	-291.287	-260.713
1.425	-237.718	-229.727	-243.253	-283.22	-277.726	-290.99	-260.703
1.426	-238.111	-230.247	-243.485	-283.171	-277.29	-290.839	-260.736
1.427	-238.179	-230.34	-243.334	-282.882	-277.541	-290.51	-260.746
1.428	-238.052	-230.204	-243.344	-283.346	-277.74	-290.993	-260.819
1.429	-238.078	-230.233	-243.104	-283.346	-277.823	-290.978	-260.85
1.43	-237.924	-230.025	-243.167	-283.258	-277.59	-290.835	-260.645
1.431	-238.361	-230.579	-243.592	-282.561	-277.353	-290.061	-260.805
1.432	-239.124	-231.567	-244.215	-282.331	-277.293	-289.563	-260.957
1.433	-239.265	-231.834	-244.036	-282.359	-277.331	-289.494	-260.94
1.434	-238.952	-231.52	-243.767	-282.354	-277.268	-289.475	-260.894
1.435	-239.046	-231.607	-243.972	-282.389	-276.959	-289.508	-261.064
1.436	-239.123	-231.697	-244.184	-282.529	-277.083	-289.679	-260.93
1.437	-239.198	-231.823	-244.069	-282.062	-276.801	-289.143	-260.747
1.438	-239.341	-232.052	-244.615	-281.574	-276.64	-288.519	-260.543
1.439	-239.65	-232.408	-244.457	-281.581	-276.553	-288.582	-260.766
1.44	-239.903	-232.695	-244.117	-281.544	-276.531	-288.509	-260.645
1.441	-240.646	-233.525	-244.571	-281.507	-276.355	-288.318	-260.888
1.442	-241.113	-234.151	-245.587	-280.882	-276.496	-287.599	-261.143
1.443	-241.236	-234.356	-245.973	-280.424	-275.854	-287.064	-261.008
1.444	-241.477	-234.641	-246.008	-280.351	-275.779	-286.968	-261.032
1.445	-241.298	-234.437	-246.081	-280.325	-275.741	-286.945	-260.851
1.446	-241.06	-234.201	-245.577	-280.222	-275.307	-286.888	-260.471
1.447	-241.222	-234.51	-245.61	-279.515	-275.097	-286.019	-260.573
1.448	-241.445	-234.865	-246.217	-279.125	-274.937	-285.506	-260.691
1.449	-241.655	-235.107	-245.779	-278.931	-274.791	-285.246	-260.344
1.45	-241.939	-235.456	-245.465	-279.06	-274.856	-285.352	-260.338
1.451	-242.215	-235.713	-245.89	-279.965	-274.962	-286.329	-260.717
1.452	-242.516	-236.015	-246.476	-280.015	-275.503	-286.433	-261.024
1.453	-242.818	-236.363	-247.006	-280.016	-275.349	-286.368	-261.23
1.454	-243.12	-236.737	-247.242	-280.094	-275.58	-286.381	-261.35
1.455	-243.872	-237.567	-247.073	-280.071	-276.218	-286.325	-261.722
1.456	-244.178	-237.973	-247.197	-280.284	-276.106	-286.377	-262.038
1.457	-244.385	-238.314	-246.717	-280.036	-275.999	-285.998	-261.871
1.458	-244.568	-238.651	-246.861	-279.638	-275.47	-285.461	-261.591
1.459	-244.625	-238.729	-247.392	-279.229	-275.174	-284.991	-261.667
1.46	-244.589	-238.783	-247.534	-279.035	-275.246	-284.762	-261.634
1.461	-244.572	-238.819	-247.891	-278.865	-275.39	-284.528	-261.654
1.462	-244.627	-238.86	-248.117	-279.134	-275.053	-284.82	-261.778
1.463	-244.53	-238.767	-247.9	-279.403	-274.833	-285.126	-261.718
1.464	-243.95	-238.116	-247.382	-279.31	-274.758	-285.09	-261.35
1.465	-243.424	-237.533	-246.892	-279.026	-274.456	-284.872	-260.913
1.466	-242.916	-236.964	-246.787	-278.689	-274.096	-284.589	-260.669
1.467	-242.357	-236.396	-246.117	-278.409	-273.993	-284.361	-260.315
1.468	-241.964	-235.949	-246.02	-278.251	-273.685	-284.201	-260.11
1.469	-242.073	-236.067	-246.244	-278.201	-273.429	-284.174	-259.87
1.47	-242.417	-236.538	-246.27	-278.024	-273.45	-283.884	-259.906
1.471	-242.622	-236.843	-246.609	-277.66	-273.499	-283.378	-259.973
1.472	-242.966	-237.303	-246.819	-277.487	-273.515	-283.077	-260.203
1.473	-243.52	-237.867	-246.887	-277.946	-273.695	-283.618	-260.26
1.474	-243.333	-237.615	-246.98	-277.769	-273.644	-283.538	-260.178
1.475	-243.19	-237.464	-247.164	-277.553	-273.338	-283.326	-260.215
1.476	-243.215	-237.465	-246.934	-277.367	-273.014	-283.138	-260.477
1.477	-243.567	-237.829	-247.148	-277.435	-273.298	-283.207	-260.602
1.478	-243.972	-238.301	-247.795	-277.484	-273.357	-283.177	-260.427
1.479	-244.527	-238.979	-247.72	-277.396	-273.298	-283.029	-260.2
1.48	-244.278	-238.713	-247.802	-277.233	-273.048	-282.848	-260.381
1.481	-244.275	-238.778	-247.772	-276.912	-273.073	-282.495	-260.239
1.482	-244.525	-239.159	-247.988	-276.475	-272.748	-281.91	-259.969
1.483	-244.573	-239.329	-247.689	-276.04	-272.35	-281.315	-259.928
1.484	-244.852	-239.704	-247.899	-275.671	-272.002	-280.887	-260.144
1.485	-245.168	-240.03	-248.332	-275.834	-271.858	-281.012	-260.577
1.486	-245.453	-240.293	-248.782	-276.237	-272.254	-281.438	-260.702
1.487	-245.777	-240.605	-248.947	-276.471	-272.584	-281.694	-260.936
1.488	-245.624	-240.455	-249.286	-276.307	-272.57	-281.531	-261.029
1.489	-245.488	-240.361	-248.628	-276.408	-272.795	-281.584	-260.774
1.49	-245.756	-240.651	-248.592	-276.602	-272.835	-281.781	-260.993
1.491	-245.419	-240.194	-248.922	-276.981	-273.015	-282.24	-261.03
1.492	-245.139	-239.906	-248.817	-277.21	-273.095	-282.528	-261.254
1.493	-245.078	-239.912	-248.604	-277.193	-273.262	-282.161	-261.051
1.494	-244.724	-240.483	-248.249	-277.124	-273.366	-282.082	-260.883
1.495	-244.164	-240.043	-247.511	-277.998	-273.628	-282.642	-260.783
1.496	-243.378	-239.415	-247.002	-278.416	-273.932	-283.73	-260.78
1.497	-242.93	-237.733	-247.258	-278.933	-274.526	-283.993	-261.044
1.498	-242.453	-237.448	-246.886	-279.253	-274.741	-284.606	-260.859
1.499	-242.591	-237.183	-247.003	-278.624	-274.179	-284.544	-260.811
1.5	-242.216	-237.293	-246.647	-278.655	-274.171	-284.145	-260.686
1.501	-241.065	-236.491	-245.714	-279.303	-274.617	-284.514	-260.545
1.502	-240.432	-235.499	-245.132	-279.414	-274.663	-285.172	-260.352
1.503	-240.2	-234.52	-244.958	-279.258	-274.487	-285.268	-260.082
1.504	-240.394	-234.628	-245.106	-279.075	-274.336	-284.962	-260.151
1.505	-240.884	-235.196	-245.49	-278.983	-274.334	-284.949	-259.878
1.506	-241.949	-236.32	-246.431	-279.076	-274.542	-284.698	-259.9
1.507	-242.021	-237.009	-246.54	-279.538	-274.967	-284.929	-260.28
1.508	-242.095	-237.021	-246.674	-279.751	-275.142	-285.303	-260.67
1.509	-242.414	-236.898	-246.961	-279.796	-275.198	-285.372	-260.942
1.51	-242.339	-236.96	-246.839	-279.429	-274.889	-285.358	-261.111
1.511	-242.254	-236.932	-246.766	-279.416	-274.878	-285.246	-260.98
1.512	-242.582	-237.093	-247.065	-279.532	-275.006	-285.362	-260.791
1.513	-242.847	-237.732	-247.308	-279.727	-275.228	-285.389	-260.867
1.514	-243.437	-238.1	-247.914	-280.461	-275.927	-285.488	-261.184
1.515	-243.6	-238.24	-248.147	-281.18	-276.572	-286.53	-261.909
1.516	-243.72	-238.403	-248.276	-281.315	-276.693	-287.14	-262.114
1.517	-243.382	-238.649	-247.995	-281.372	-276.71	-286.882	-262.276
1.518	-242.631	-238.02	-247.418	-281.95	-277.135	-287.372	-262.245
1.519	-242.076	-237.331	-246.973	-282.338	-277.39	-287.974	-262.217
1.52	-242.307	-236.774	-247.176	-282.168	-277.228	-288.107	-262.128
1.521	-242.38	-236.575	-247.174	-281.83	-276.944	-287.482	-262.037
1.522	-241.543	-237.586	-246.373	-281.608	-276.747	-286.504	-261.819
1.523	-241.847	-236.617	-246.651	-281.696	-276.835	-287.134	-261.782
1.524	-241.732	-236.488	-246.56	-281.855	-276.993	-287.884	-261.752
1.525	-241.666	-236.312	-246.513	-282.241	-277.339	-287.451	-261.981
1.526	-241.334	-235.619	-246.269	-282.723	-277.728	-287.349	-261.854
1.527	-240.623	-235.146	-245.668	-282.876	-277.792	-288.395	-261.746
1.528	-240.325	-235.349	-245.409	-283.125	-277.989	-289.047	-261.874
1.529	-240.603	-235.04	-245.667	-283.262	-278.105	-289.346	-261.942
1.53	-240.429	-234.766	-245.57	-283.272	-278.09	-289.542	-262.07
1.531	-240.223	-234.799	-245.411	-283.666	-278.417	-289.41	-262.174
1.532	-240.614	-234.675	-245.771	-283.849	-278.618	-290.156	-262.564
1.533	-241.009	-234.538	-246.162	-284.13	-278.888	-290.071	-262.662
1.534	-240.469	-234.709	-245.734	-284.558	-279.203	-289.799	-262.731
1.535	-240.372	-234.155	-245.672	-284.834	-279.464	-290.191	-262.852
1.536	-240.368	-233.965	-245.693	-284.886	-279.54	-291.004	-263.035
1.537	-240.246	-234.471	-245.646	-285.333	-279.908	-290.961	-263.002
1.538	-240.633	-234.763	-246.079	-285.405	-279.916	-290.856	-263.279
1.539	-240.696	-235.254	-246.104	-285.333	-279.883	-290.985	-263.132
1.54	-240.941	-234.985	-246.221	-284.749	-279.398	-291.254	-262.878
1.541	-240.781	-234.952	-246.089	-284.63	-279.298	-291.033	-262.858
1.542	-240.788	-234.364	-246.102	-284.66	-279.326	-290.394	-262.49
1.543	-240.622	-235.315	-245.888	-284.157	-278.895	-289.739	-262.471
1.544	-241.511	-235.763	-246.641	-283.938	-278.794	-288.788	-262.669
1.545	-242.294	-236.984	-247.314	-283.67	-278.603	-288.842	-262.882
1.546	-242.439	-236.865	-247.442	-284.004	-278.936	-288.197	-263.227
1.547	-242.034	-236.819	-247.05	-283.873	-278.799	-288.626	-263.05
1.548	-242.114	-236.045	-247.122	-283.638	-278.579	-289.394	-262.829
1.549	-242.112	-236.203	-247.121	-283.883	-278.805	-289.148	-262.97
1.55	-242.701	-237.049	-247.644	-283.904	-278.881	-288.607	-263.042
1.551	-243.063	-238.361	-247.925	-283.686	-278.774	-288.198	-263.305
1.552	-243.626	-237.955	-248.423	-283.699	-278.846	-288.376	-263.363
1.553	-243.739	-237.792	-248.505	-283.689	-278.86	-288.653	-263.675
1.554	-243.227	-237.743	-247.994	-283.251	-278.433	-288.69	-263.382
1.555	-242.794	-237.019	-247.645	-283.239	-278.345	-288.271	-262.922
1.556	-242.091	-237.12	-246.993	-283.234	-278.311	-287.906	-262.765
1.557	-242.227	-236.872	-247.04	-283.072	-278.21	-287.773	-262.419
1.558	-242.968	-236.521	-247.644	-282.829	-278.103	-287.723	-262.434
1.559	-242.943	-237.174	-247.602	-282.748	-278.05	-287.817	-262.58
1.56	-242.911	-237.387	-247.611	-283.112	-278.393	-287.786	-262.647
1.561	-243.217	-237.22	-247.945	-283.633	-278.888	-287.891	-262.886
1.562	-243.349	-237.716	-248.109	-284.173	-279.409	-288.621	-263.419
1.563	-243.658	-237.833	-248.371	-284.259	-279.538	-288.366	-263.657
1.564	-243.67	-238.254	-248.313	-283.979	-279.332	-287.612	-263.722
1.565	-243.903	-238.639	-248.465	-283.863	-279.283	-288.935	-263.549
1.566	-243.754	-238.5	-248.322	-283.792	-279.253	-288.901	-263.887
1.567	-243.811	-239.154	-248.33	-283.822	-279.3	-288.587	-263.76
1.568	-244.576	-239.902	-248.934	-283.669	-279.268	-287.967	-263.883
1.569	-245.351	-240.171	-249.569	-283.269	-279.042	-288.401	-264.063
1.57	-245.374	-240.013	-249.591	-283.552	-279.335	-288.646	-264.362
1.571	-245.529	-240.91	-249.765	-283.952	-279.721	-288.859	-264.566
1.572	-246.295	-241.653	-250.433	-284.037	-279.854	-287.917	-264.909
1.573	-246.922	-242.184	-250.908	-283.251	-279.228	-287.794	-264.871
1.574	-247.087	-242.408	-251.028	-283.052	-279.081	-287.469	-264.927
1.575	-247.116	-242.668	-251.054	-283.06	-279.084	-286.448	-264.562
1.576	-246.809	-242.44	-250.717	-282.192	-278.297	-285.905	-264.226
1.577	-246.647	-242.168	-250.539	-282.187	-278.297	-286.301	-264.206
1.578	-246.316	-241.625	-250.321	-282.34	-278.38	-286.649	-264.134
1.579	-246.08	-241.493	-250.087	-282.47	-278.47	-286.787	-264.038
1.58	-246.016	-241.625	-250.022	-282.66	-278.656	-285.836	-263.927
1.581	-245.5	-241.364	-249.574	-282.55	-278.502	-285.959	-263.601
1.582	-244.887	-240.334	-249.041	-282.642	-278.505	-286.289	-263.24
1.583	-244.275	-239.961	-248.466	-282.503	-278.329	-286.224	-262.791
1.584	-243.718	-239.84	-247.919	-282.348	-278.148	-285.15	-262.468
1.585	-243.209	-238.865	-247.452	-282.326	-278.088	-284.998	-262.006
1.586	-242.631	-238.074	-246.927	-282.191	-277.856	-285.588	-261.865
1.587	-242.435	-237.617	-246.707	-282.112	-277.816	-285.522	-261.678
1.588	-242.17	-237.628	-246.382	-281.792	-277.596	-285.109	-261.227
1.589	-242.285	-237.34	-246.424	-281.142	-277.018	-285.624	-261.694
1.59	-242.701	-237.246	-246.832	-281.768	-277.623	-285.836	-262.307
1.591	-242.961	-237.75	-247.076	-282.45	-278.312	-286.26	-262.406
1.592	-243.151	-238.183	-247.243	-282.727	-278.586	-287.076	-262.439
1.593	-243.522	-238.345	-247.62	-283.178	-278.995	-286.93	-262.808
1.594	-243.622	-238.427	-247.711	-283.42	-279.257	-286.951	-262.875
1.595	-243.405	-238.643	-247.472	-283.139	-279.08	-286.947	-262.906
1.596	-243.547	-239.025	-247.859	-282.6	-279.11	-287.155	-262.654
1.597	-244.221	-239.211	-248.271	-281.859	-278.684	-286.163	-262.625
1.598	-245.253	-240.02	-248.624	-281.84	-278.743	-285.443	-263.018
1.599	-245.31	-240.611	-248.23	-281.775	-278.329	-285.311	-263.046
1.6	-244.716	-240.524	-247.439	-281.659	-278.299	-285.27	-263.068
1.601	-244.812	-240.936	-247.188	-281.262	-278.599	-285.14	-262.591
1.602	-244.3	-240.738	-247.404	-281.081	-278.614	-284.613	-262.509
1.603	-243.78	-240.663	-247.608	-281.53	-278.885	-284.46	-262.271
1.604	-244.264	-240.268	-247.713	-281.956	-279.286	-285.26	-262.448
1.605	-244.706	-240.558	-247.724	-282.293	-279.161	-285.57	-263.038
1.606	-244.971	-240.994	-247.933	-282.473	-278.877	-285.664	-263.334
1.607	-244.892	-240.271	-247.737	-282.198	-279.358	-286.104	-263.344
1.608	-244.422	-239.783	-247.32	-282.045	-279.423	-286.083	-263.133
1.609	-243.816	-239.734	-247.081	-282.594	-279.38	-285.597	-263.123
1.61	-243.616	-238.916	-247.15	-282.538	-279.074	-285.502	-263.056
1.611	-243.256	-238.559	-247.161	-282.056	-278.382	-285.314	-262.965
1.612	-243.083	-238.276	-246.831	-281.613	-278.054	-285.287	-262.46
1.613	-243.248	-238.105	-246.428	-281.194	-277.846	-285.344	-262.242
1.614	-242.863	-238.212	-246.512	-281.112	-277.648	-284.493	-262.01
1.615	-242.676	-238.415	-246.31	-280.762	-276.959	-284.548	-261.832
1.616	-242.511	-238.571	-246.084	-280.794	-276.877	-284.597	-261.445
1.617	-242.899	-238.482	-246.425	-280.784	-276.803	-284.67	-261.485
1.618	-243.147	-238.136	-246.837	-280.331	-276.764	-284.306	-261.504
1.619	-243.119	-238.223	-246.924	-280.211	-276.48	-284.205	-261.559
1.62	-243.083	-238.148	-246.746	-280.108	-276.374	-283.806	-261.434
1.621	-243.267	-237.861	-246.502	-279.881	-276.454	-283.6	-261.34
1.622	-242.579	-237.333	-246.444	-279.598	-276.546	-284.033	-260.844
1.623	-241.494	-236.555	-245.802	-279.766	-276.056	-284.581	-260.603
1.624	-241.089	-236.957	-245.214	-280.418	-276.29	-284.902	-260.835
1.625	-241.278	-237.612	-245.008	-280.734	-276.493	-284.256	-261.07
1.626	-241.576	-237.97	-244.505	-280.609	-276.748	-283.738	-260.94
1.627	-241.92	-238.487	-244.554	-279.919	-276.888	-283.368	-260.905
1.628	-242.463	-238.34	-245.105	-279.704	-276.958	-283.983	-261.155
1.629	-243.175	-238.806	-245.596	-280.216	-277.216	-284.559	-261.875
1.63	-244.124	-240.594	-246.822	-280.567	-277.477	-284.68	-262.426
1.631	-245.165	-241.29	-247.419	-280.529	-277.573	-284.632	-263.004
1.632	-245.355	-242.702	-247.404	-280.648	-277.653	-284.657	-263.039
1.633	-245.412	-243.247	-247.712	-280.758	-277.46	-284.359	-263.226
1.634	-245.687	-243.218	-247.748	-280.817	-277.559	-283.739	-263.494
1.635	-246.079	-243.105	-248.006	-280.651	-278.329	-283.823	-263.488
1.636	-246.603	-243.029	-248.814	-280.298	-278.082	-284.29	-263.522
1.637	-247.069	-243.551	-249.731	-280.023	-277.476	-284.255	-263.669
1.638	-247.891	-243.566	-250.424	-280.07	-277.336	-283.911	-264.075
1.639	-247.869	-243.693	-250.751	-279.957	-277.56	-283.057	-263.978
1.64	-247.679	-243.9	-250.492	-279.551	-277.873	-283.656	-263.456
1.641	-247.108	-243.78	-249.635	-279.473	-277.626	-283.897	-263.137
1.642	-246.495	-243.06	-249.927	-279.507	-277.174	-283.818	-263.359
1.643	-246.452	-242.446	-250.336	-279.401	-277.207	-283.764	-263.346
1.644	-246.766	-242.149	-250.327	-279.401	-277.341	-283.784	-263.399
1.645	-247.364	-243.125	-250.011	-280.06	-276.907	-284.214	-263.501
1.646	-247.23	-243.294	-250.356	-280.251	-276.62	-285.025	-263.707
1.647	-247.011	-243	-250.224	-280.115	-276.844	-284.754	-263.793
1.648	-246.747	-243.006	-250.11	-280.242	-276.702	-284.445	-263.546
1.649	-246.703	-243.252	-250.1	-280.245	-276.928	-284.363	-263.653
1.65	-246.977	-243.276	-250.347	-280.463	-276.767	-284.524	-263.666
1.651	-247.204	-243.407	-250.527	-280.589	-276.676	-284.712	-263.859
1.652	-247.642	-243.919	-250.868	-280.133	-276.807	-285.007	-263.98
1.653	-248.125	-244.815	-251.365	-279.806	-276.505	-284.346	-264.023
1.654	-248.297	-245.194	-251.227	-279.436	-276.209	-283.553	-264.084
1.655	-247.957	-245.17	-250.304	-279.134	-275.612	-282.752	-263.673
1.656	-247.594	-246.04	-250.355	-278.745	-275.296	-282.69	-263.07
1.657	-247.589	-246.132	-250.671	-278.711	-275.419	-282.961	-263.109
1.658	-247.844	-245.767	-250.832	-278.809	-275.854	-282.011	-263.415
1.659	-248.149	-245.781	-251.255	-278.563	-275.433	-281.654	-263.323
1.66	-248.444	-245.955	-251.487	-278.544	-275.381	-281.393	-263.38
1.661	-248.668	-245.901	-251.468	-278.407	-275.37	-281.89	-263.374
1.662	-248.469	-245.746	-251.535	-278.6	-275.371	-282.139	-263.377
1.663	-248.416	-246.209	-251.406	-279.246	-276.047	-281.939	-263.599
1.664	-248.701	-246.067	-251.394	-279.4	-276.309	-281.907	-263.832
1.665	-248.836	-246.018	-251.756	-279.264	-276.209	-283.177	-264.161
1.666	-248.941	-246.186	-251.809	-279.494	-276.091	-283.388	-264.201
1.667	-249.038	-246.426	-251.795	-279.673	-276.273	-283.392	-264.471
1.668	-249.161	-246.329	-252.169	-279.547	-276.382	-283.657	-264.53
1.669	-248.972	-246.483	-252.026	-279.48	-276.008	-283.743	-264.463
1.67	-248.769	-247.483	-251.818	-279.494	-276.195	-283.572	-264.311
1.671	-248.885	-248.722	-251.628	-279.559	-276.375	-282.562	-264.193
1.672	-249.754	-248.42	-251.52	-279.946	-276.759	-281.95	-264.451
1.673	-250.067	-248.599	-252.101	-279.275	-277.025	-282.233	-264.746
1.674	-249.83	-248.956	-252.175	-279.2	-276.66	-282.88	-264.715
1.675	-249.988	-248.767	-251.992	-279.287	-276.721	-282.177	-264.484
1.676	-250.042	-247.889	-252.101	-279.722	-276.341	-281.047	-264.759
1.677	-249.921	-247.042	-252.203	-279.471	-276.891	-281.292	-264.863
1.678	-249.768	-246.362	-252.145	-279.171	-277.009	-281.09	-264.644
1.679	-249.182	-246.305	-251.986	-278.427	-276.631	-281.126	-264.107
1.68	-248.426	-247.035	-251.587	-278.373	-275.501	-281.079	-263.645
1.681	-248.591	-247.354	-250.985	-277.898	-275.187	-280.964	-263.321
1.682	-249.105	-247.534	-250.557	-277.702	-275.236	-280.093	-263.407
1.683	-249.136	-247.445	-250.835	-277.771	-276.368	-279.891	-263.531
1.684	-249.023	-246.571	-251.426	-278.241	-276.103	-280.412	-263.432
1.685	-249.065	-245.696	-251.47	-278.428	-275.91	-281.944	-263.755
1.686	-248.746	-245.46	-251.499	-278.77	-276.032	-281.934	-263.899
1.687	-248.445	-245.14	-251.251	-279	-276.02	-282.102	-263.733
1.688	-248.027	-245.386	-250.701	-278.95	-275.846	-281.874	-263.667
1.689	-247.68	-245.899	-250.5	-278.786	-275.766	-281.81	-263.273
1.69	-247.536	-246.237	-250.516	-278.638	-275.722	-281.518	-263.197
1.691	-247.542	-245.992	-250.484	-278.505	-275.709	-281.406	-263.664
1.692	-247.956	-245.253	-250.514	-278.607	-275.342	-281.478	-263.35
1.693	-248.133	-244.415	-250.448	-278.112	-275.492	-280.78	-263.071
1.694	-247.186	-243.477	-249.746	-278.37	-275.579	-281.684	-262.644
1.695	-246.231	-242.794	-249.03	-278.474	-275.507	-282.326	-262.457
1.696	-245.967	-242.361	-249.112	-278.417	-275.282	-282.743	-262.444
1.697	-245.885	-242.44	-248.735	-278.636	-275.631	-282.429	-262.408
1.698	-245.418	-242.209	-248.306	-278.992	-275.703	-282.772	-262.201
1.699	-245.056	-241.721	-248.119	-278.725	-275.45	-282.414	-261.875
1.7	-244.78	-241.067	-248.009	-278.535	-275.227	-282.307	-261.549
1.701	-244.285	-240.39	-247.589	-278.194	-275.171	-282.69	-261.411
1.702	-243.868	-239.901	-247.218	-278.37	-274.85	-283.053	-261.275
1.703	-243.974	-240.015	-247.281	-278.433	-274.802	-282.712	-261.318
1.704	-244.061	-239.953	-247.351	-278.248	-275.024	-282.598	-261.174
1.705	-244	-240.266	-247.463	-278.145	-274.827	-282.415	-261.073
1.706	-243.825	-240.756	-246.933	-277.99	-274.652	-282.475	-261.415
1.707	-244.081	-240.091	-246.762	-278.37	-274.836	-282.9	-261.435
1.708	-243.551	-239.486	-247.035	-278.786	-275.227	-282.92	-261.184
1.709	-242.981	-238.722	-246.529	-278.738	-275.518	-283.219	-261.121
1.71	-242.836	-238.466	-246.506	-278.84	-275.379	-283.504	-261.04
1.711	-242.909	-238.718	-246.563	-278.799	-275.261	-283.382	-261.271
1.712	-243.172	-238.939	-246.656	-278.614	-275.17	-283.211	-261.157
1.713	-243.33	-239.128	-246.863	-278.714	-275.326	-282.665	-260.444
1.714	-243.308	-238.836	-246.796	-277.792	-275.021	-282.188	-260.275
1.715	-242.846	-238.083	-246.343	-277.107	-273.89	-281.846	-259.812
1.716	-242.672	-237.903	-246.305	-277.028	-273.536	-281.759	-259.523
1.717	-242.717	-237.964	-246.227	-276.863	-273.462	-281.596	-259.454
1.718	-242.459	-237.684	-246.118	-276.57	-273.131	-281.3	-259.597
1.719	-242.114	-237.258	-245.714	-276.586	-272.832	-281.387	-259.341
1.72	-241.934	-236.936	-245.375	-277.163	-273.233	-282.118	-259.236
1.721	-241.835	-236.685	-245.518	-277.631	-273.877	-282.746	-259.311
1.722	-241.332	-236.062	-245.115	-277.829	-274.192	-283.068	-259.225
1.723	-240.731	-235.338	-244.882	-277.605	-273.875	-282.903	-259.353
1.724	-240.881	-235.552	-245.042	-277.383	-273.288	-282.703	-259.211
1.725	-240.992	-235.67	-245.129	-277.203	-273.125	-282.496	-259.443
1.726	-240.965	-235.653	-245.094	-277.123	-273.06	-282.4	-259.552
1.727	-241.406	-236.134	-245.508	-277.17	-273.13	-282.392	-259.489
1.728	-241.631	-236.379	-245.717	-277.06	-273.052	-282.273	-259.691
1.729	-241.917	-236.736	-245.949	-277.053	-273.087	-282.196	-259.889
1.73	-242.125	-237.009	-246.107	-276.865	-272.98	-281.912	-259.852
1.731	-242.115	-236.978	-246.116	-277.191	-273.273	-282.267	-259.776
1.732	-242.318	-237.179	-246.318	-277.304	-273.396	-282.36	-260.012
1.733	-243.103	-238.123	-246.978	-276.675	-272.869	-281.576	-260.144
1.734	-242.777	-237.783	-246.659	-276.166	-272.392	-281.07	-260.055
1.735	-242.63	-237.591	-246.549	-276.052	-272.328	-280.882	-259.902
1.736	-242.689	-237.679	-246.568	-275.792	-272.066	-280.626	-260.106
1.737	-242.936	-237.919	-246.8	-275.965	-272.317	-280.847	-260.166
1.738	-242.855	-237.766	-246.783	-276.583	-272.796	-281.539	-260.017
1.739	-242.887	-237.794	-246.814	-276.608	-272.842	-281.53	-260.215
1.74	-243.366	-238.341	-247.241	-276.624	-272.905	-281.484	-260.259
1.741	-244.024	-239.141	-247.797	-276.158	-272.546	-280.891	-260.161
1.742	-244.425	-239.611	-248.122	-275.882	-272.341	-280.531	-260.449
1.743	-244.36	-239.501	-248.089	-276.2	-272.612	-280.903	-260.716
1.744	-244.686	-239.875	-248.402	-276.282	-272.703	-280.984	-260.977
1.745	-245.661	-240.864	-249.365	-276.586	-273.048	-281.246	-261.254
1.746	-246.655	-241.946	-250.228	-276.814	-273.359	-281.361	-261.547
1.747	-247.519	-242.975	-250.991	-276.753	-273.402	-281.181	-261.579
1.748	-247.799	-243.291	-251.244	-276.972	-273.631	-281.368	-262.057
1.749	-247.779	-243.268	-251.23	-277.247	-273.89	-281.655	-262.235
1.75	-247.767	-243.259	-251.221	-277.325	-273.977	-281.716	-262.62
1.751	-248.181	-243.709	-251.593	-277.486	-274.165	-281.826	-262.842
1.752	-248.595	-244.205	-251.95	-277.422	-274.17	-281.68	-262.83
1.753	-248.837	-244.536	-252.14	-277.264	-274.077	-281.442	-262.942
1.754	-249.12	-244.879	-252.365	-277.227	-274.089	-281.346	-262.835
1.755	-249.599	-245.428	-252.787	-277.101	-273.991	-281.173	-263.172
1.756	-249.202	-245.021	-252.384	-277.03	-273.933	-281.088	-263.23
1.757	-249.425	-245.291	-252.377	-276.909	-273.963	-280.923	-263.355
1.758	-249.321	-245.181	-252.247	-276.835	-274.324	-280.828	-263.815
1.759	-249.323	-245.079	-252.288	-277.414	-275.011	-281.476	-264.067
1.76	-249.462	-245.112	-252.275	-278.496	-275.537	-282.712	-263.944
1.761	-249.78	-245.413	-252.428	-278.843	-275.889	-283.118	-263.7
1.762	-249.304	-244.894	-252.219	-279.031	-276.176	-283.34	-263.847
1.763	-249.113	-244.683	-252.007	-279.461	-276.333	-283.801	-264.266
1.764	-248.997	-244.531	-251.765	-279.789	-276.592	-284.154	-264.07
1.765	-248.855	-244.349	-251.49	-280.187	-276.694	-284.607	-264.022
1.766	-248.692	-244.192	-251.554	-279.869	-276.743	-284.268	-264.187
1.767	-248.6	-244.162	-251.629	-279.619	-276.244	-283.969	-263.904
1.768	-248.936	-244.647	-251.734	-278.957	-275.24	-283.157	-263.444
1.769	-249.27	-245.087	-251.673	-278.425	-275.138	-282.531	-263.529
1.77	-248.757	-244.468	-251.549	-278.807	-275.688	-282.984	-263.709
1.771	-248.599	-244.288	-251.452	-278.914	-275.694	-283.13	-263.684
1.772	-248.351	-244.062	-251.208	-278.891	-275.528	-283.104	-263.715
1.773	-248.079	-243.754	-251.074	-278.626	-275.536	-282.862	-263.485
1.774	-247.947	-243.608	-251.069	-278.784	-275.362	-283.044	-263.506
1.775	-247.922	-243.614	-251.238	-278.561	-275.602	-282.799	-263.728
1.776	-248.092	-243.771	-251.318	-278.791	-276.005	-283.075	-263.872
1.777	-248.153	-243.784	-251.031	-279.093	-276.264	-283.413	-263.743
1.778	-247.777	-243.325	-250.598	-279.421	-276.081	-283.832	-263.533
1.779	-247.299	-242.82	-250.415	-279.377	-275.858	-283.8	-263.398
1.78	-247.407	-243.261	-250.627	-279.162	-276.028	-283.307	-263.535
1.781	-247.872	-243.732	-250.916	-279.162	-276.085	-282.864	-263.625
1.782	-247.844	-243.704	-250.998	-278.947	-275.6	-283.283	-263.371
1.783	-247.89	-243.84	-250.907	-278.833	-275.444	-283.086	-263.195
1.784	-248.161	-244.252	-250.871	-278.086	-275.551	-282.063	-263.187
1.785	-248.408	-244.411	-251.224	-277.607	-275.023	-281.319	-262.872
1.786	-248.342	-244.565	-251.144	-277.602	-274.528	-280.908	-262.52
1.787	-248.205	-244.803	-251.039	-277.56	-274.45	-280.837	-262.589
1.788	-248.201	-244.888	-250.989	-277.994	-274.918	-280.654	-262.427
1.789	-248.182	-244.654	-251.041	-277.743	-274.601	-280.791	-262.578
1.79	-248.36	-244.583	-251.167	-277.576	-274.726	-280.949	-262.598
1.791	-248.769	-244.74	-251.372	-276.903	-274.291	-280.197	-262.639
1.792	-248.612	-245.094	-251.499	-276.442	-273.8	-279.715	-262.605
1.793	-247.816	-244.797	-251.029	-276.666	-273.796	-279.361	-262.49
1.794	-247.091	-244.257	-250.363	-276.629	-273.682	-279.394	-262.303
1.795	-246.841	-243.482	-249.987	-276.889	-273.875	-279.652	-262.09
1.796	-246.649	-242.882	-249.88	-277.166	-274.066	-279.597	-261.65
1.797	-246.35	-242.916	-249.264	-276.805	-273.905	-279.827	-261.486
1.798	-246.097	-242.892	-249.224	-276.859	-273.71	-280.181	-261.443
1.799	-246.135	-242.318	-249.266	-276.901	-273.812	-279.989	-261.527
1.8	-246.58	-242.222	-249.326	-277.2	-273.947	-280.167	-261.197
1.801	-246.892	-242.595	-249.729	-277.118	-274.182	-280.015	-261.16
1.802	-247.113	-243.546	-249.589	-277.228	-274.287	-279.825	-261.539
1.803	-247.213	-244.035	-249.824	-277.126	-274.095	-279.897	-261.669
1.804	-247.29	-243.578	-250.016	-277.041	-274.176	-280.234	-262.003
1.805	-246.975	-243.342	-249.999	-277.113	-273.837	-280.558	-261.92
1.806	-246.953	-243.106	-250.158	-277.335	-274.022	-279.922	-262.015
1.807	-247.018	-243.331	-250.184	-277.341	-274.031	-279.443	-261.864
1.808	-247.06	-243.579	-250.185	-276.966	-273.753	-279.189	-261.488
1.809	-247.128	-243.763	-250.223	-276.797	-273.605	-279.345	-261.475
1.81	-247.154	-244.367	-250.225	-276.628	-273.457	-279.228	-261.618
1.811	-247.133	-244.264	-250.196	-276.513	-273.358	-279.06	-261.811
1.812	-247.357	-244.412	-250.401	-276.444	-273.293	-278.968	-261.678
1.813	-247.115	-244.45	-250.184	-276.243	-273.081	-278.992	-261.722
1.814	-246.829	-244.507	-249.938	-276.085	-272.884	-279.069	-261.671
1.815	-246.936	-244.354	-250.061	-276.674	-273.453	-279.561	-261.825
1.816	-247.524	-244.449	-250.59	-277.068	-273.899	-280.187	-262.032
1.817	-247.49	-244.347	-250.537	-277.179	-274.042	-281.014	-262.573
1.818	-247.535	-244.907	-250.598	-277.452	-274.341	-281.138	-262.768
1.819	-247.299	-244.841	-250.424	-278.192	-274.984	-281.226	-262.928
1.82	-247.484	-244.651	-250.621	-278.362	-275.134	-281.293	-262.929
1.821	-247.626	-244.563	-250.764	-278.229	-275.023	-281.409	-262.936
1.822	-247.649	-244.485	-250.779	-278.46	-275.245	-281.82	-263.035
1.823	-247.556	-244.295	-250.692	-278.125	-274.914	-281.274	-262.806
1.824	-247.537	-243.926	-250.668	-278.315	-275.089	-281.513	-262.81
1.825	-247.335	-243.392	-250.48	-278.032	-274.844	-281.098	-262.36
1.826	-247.389	-243.497	-250.526	-278.168	-274.978	-280.674	-262.014
1.827	-247.484	-244.017	-250.627	-278.158	-274.977	-280.173	-262.318
1.828	-247.435	-244.755	-250.541	-277.898	-274.726	-280.153	-262.643
1.829	-247.647	-244.61	-250.661	-277.207	-274.165	-280.408	-262.587
1.83	-247.721	-244.103	-250.711	-276.904	-273.876	-280.368	-262.229
1.831	-247.096	-243.236	-250.196	-277.023	-273.872	-280.228	-261.844
1.832	-246.569	-242.522	-249.773	-277.229	-273.969	-280.713	-261.875
1.833	-246.222	-242.022	-249.526	-277.283	-273.932	-281.331	-261.894
1.834	-245.988	-241.653	-249.42	-277.682	-274.227	-281.843	-261.986
1.835	-245.805	-241.327	-249.322	-278.253	-274.69	-282.417	-262.187
1.836	-245.598	-241.012	-249.181	-278.312	-274.675	-282.881	-261.956
1.837	-245.401	-240.799	-249.023	-278.323	-274.65	-282.57	-261.874
1.838	-245.419	-240.937	-249.043	-278.091	-274.408	-282.608	-261.826
1.839	-245.222	-241.142	-248.867	-277.771	-274.086	-282.397	-261.601
1.84	-244.752	-240.774	-248.511	-277.935	-274.149	-281.486	-261.567
1.841	-244.649	-240.144	-248.469	-278.443	-274.577	-282.524	-261.798
1.842	-244.776	-239.672	-248.646	-278.792	-274.88	-282.723	-261.949
1.843	-244.679	-239.59	-248.598	-279.046	-275.085	-283.403	-261.667
1.844	-244.364	-239.588	-248.32	-278.916	-274.911	-283.944	-261.693
1.845	-244.093	-239.426	-248.054	-279.083	-275.052	-283.652	-261.291
1.846	-243.964	-239.415	-247.901	-278.214	-274.24	-283.47	-261.423
1.847	-244.185	-239.15	-248.111	-278.433	-274.433	-282.869	-261.566
1.848	-244.242	-239.233	-248.121	-278.097	-274.148	-282.698	-261.394
1.849	-244.018	-239.192	-247.905	-277.891	-273.957	-282.45	-261.223
1.85	-244.308	-239.445	-248.142	-277.696	-273.784	-282.672	-261.245
1.851	-244.397	-239.502	-248.196	-277.318	-273.458	-282.314	-261.061
1.852	-244.225	-239.337	-247.996	-276.734	-272.907	-281.704	-260.689
1.853	-243.943	-239.075	-247.698	-276.145	-272.358	-281.061	-260.263
1.854	-243.796	-238.995	-247.478	-275.573	-271.873	-280.424	-259.896
1.855	-244.039	-239.368	-247.612	-274.849	-271.22	-279.55	-259.747
1.856	-244.181	-239.651	-247.659	-274.373	-270.827	-278.895	-259.35
1.857	-244.009	-239.913	-247.462	-273.884	-270.375	-278.392	-259.457
1.858	-243.911	-240.154	-247.378	-273.849	-270.324	-277.823	-259.536
1.859	-243.637	-239.57	-247.085	-273.404	-269.905	-276.747	-259.123
1.86	-243.4	-239.336	-246.867	-273.051	-269.532	-276.938	-259.076
1.861	-243.451	-239.428	-246.905	-273.103	-269.579	-276.486	-258.939
1.862	-243.681	-239.526	-247.118	-273.047	-269.539	-276.399	-259.083
1.863	-244.022	-240.553	-247.433	-273.077	-269.603	-276.343	-259.087
1.864	-244.269	-240.964	-247.673	-273.178	-269.704	-275.66	-259.048
1.865	-244.29	-240.453	-247.661	-272.341	-268.916	-275.51	-258.913
1.866	-244.075	-240.411	-247.421	-271.62	-268.213	-275.061	-258.406
1.867	-244.198	-240.229	-247.451	-270.745	-267.398	-274.641	-257.843
1.868	-243.799	-240.943	-247.06	-270.275	-266.94	-273.717	-257.905
1.869	-244.1	-240.829	-247.306	-269.858	-266.564	-273.205	-257.761
1.87	-244.421	-240.745	-247.584	-269.883	-266.637	-273.008	-257.508
1.871	-244.368	-241.03	-247.497	-269.662	-266.462	-272.876	-257.458
1.872	-244.266	-241.094	-247.394	-269.203	-265.996	-273.028	-257.272
1.873	-244.211	-240.922	-247.357	-269.541	-266.306	-272.545	-257.685
1.874	-244.165	-240.698	-247.34	-269.34	-266.096	-272.983	-257.883
1.875	-244.268	-240.235	-247.472	-270.165	-266.834	-272.828	-258.132
1.876	-244.199	-239.614	-247.445	-270.327	-266.982	-273.38	-258.475
1.877	-243.979	-239.947	-247.272	-270.502	-267.092	-273.57	-258.643
1.878	-244.077	-240.451	-247.462	-271.194	-267.728	-274.89	-258.419
1.879	-244.115	-241.47	-247.56	-271.624	-268.138	-274.708	-258.468
1.88	-244.534	-242.325	-247.903	-271.744	-268.266	-273.976	-258.53
1.881	-245.072	-242.225	-248.345	-271.375	-268.008	-273.782	-258.922
1.882	-245.166	-242.333	-248.396	-271.237	-267.934	-273.427	-258.857
1.883	-245.129	-242.408	-248.308	-271.067	-267.807	-273.704	-258.831
1.884	-244.835	-242.149	-247.977	-270.725	-267.523	-274.071	-258.522
1.885	-244.682	-241.433	-247.826	-270.538	-267.342	-274.336	-258.143
1.886	-244.302	-241.193	-247.426	-270.449	-267.238	-274.474	-258.138
1.887	-244.198	-241.528	-247.376	-270.846	-267.594	-274.203	-258.104
1.888	-244.69	-241.851	-247.814	-270.993	-267.766	-273.623	-258.325
1.889	-244.947	-241.875	-248	-270.427	-267.31	-273.375	-258.244
1.89	-244.657	-241.102	-247.731	-269.991	-266.89	-272.804	-258.195
1.891	-243.813	-241.152	-246.941	-269.951	-266.781	-273.434	-257.833
1.892	-243.184	-240.988	-246.495	-270.707	-267.335	-273.683	-257.528
1.893	-243.206	-240.355	-246.611	-270.96	-267.45	-274.848	-257.49
1.894	-243.249	-239.651	-246.711	-271.73	-268.163	-274.851	-257.742
1.895	-243.198	-239.036	-246.668	-271.574	-268.05	-275.438	-257.953
1.896	-243.497	-239.206	-246.977	-271.922	-268.38	-275.426	-258.449
1.897	-242.825	-239.742	-246.423	-272.27	-268.657	-276.201	-258.353
1.898	-242.385	-238.769	-246.108	-272.906	-269.16	-277.003	-258.19
1.899	-242.232	-238.006	-246.05	-273.471	-269.62	-277.949	-258.198
1.9	-241.823	-237.666	-245.734	-274.041	-270.103	-278.665	-258.314
1.901	-241.497	-237.063	-245.474	-274.447	-270.45	-279.441	-258.352
1.902	-241.472	-236.608	-245.485	-274.752	-270.736	-279.947	-258.494
1.903	-241.346	-236.458	-245.413	-274.995	-270.947	-280.517	-258.631
1.904	-241.262	-236.385	-245.402	-275.455	-271.316	-281.042	-258.762
1.905	-241.562	-236.896	-245.721	-276.218	-272.03	-281.877	-259.214
1.906	-241.273	-236.186	-245.52	-276.621	-272.389	-281.755	-259.398
1.907	-240.568	-235.428	-244.964	-276.983	-272.631	-282.64	-259.314
1.908	-240.685	-235.513	-245.109	-277.258	-272.858	-282.793	-259.255
1.909	-240.564	-235.701	-244.982	-277.258	-272.856	-282.635	-259.477
1.91	-239.963	-235.557	-244.45	-277.147	-272.717	-282.365	-259.166
1.911	-240.037	-235.056	-244.574	-277.476	-272.998	-282.045	-259.141
1.912	-239.85	-235.513	-244.386	-277.687	-273.171	-282.459	-259.301
1.913	-239.996	-235.55	-244.491	-277.596	-273.119	-283.145	-259.081
1.914	-240.133	-235.421	-244.587	-277.768	-273.319	-283.368	-259.314
1.915	-240.035	-235.446	-244.53	-277.937	-273.484	-283.924	-259.378
1.916	-240.436	-235.355	-245.012	-278.96	-274.457	-284.38	-259.715
1.917	-240.809	-235.837	-245.476	-280.059	-275.406	-284.976	-260.427
1.918	-240.951	-235.694	-245.706	-280.673	-275.937	-285.676	-260.675
1.919	-240.862	-235.903	-245.681	-281.025	-276.233	-286.64	-260.853
1.92	-241.642	-236.23	-246.431	-281.614	-276.826	-287.099	-261.437
1.921	-242.206	-236.793	-246.938	-281.96	-277.245	-287.367	-261.911
1.922	-242.444	-237.408	-247.129	-282.447	-277.745	-287.149	-262.215
1.923	-242.842	-237.401	-247.533	-282.523	-277.825	-287.222	-262.31
1.924	-242.996	-237.391	-247.674	-282.362	-277.648	-287.572	-262.356
1.925	-242.992	-237.554	-247.703	-282.477	-277.741	-287.439	-262.461
1.926	-243.085	-237.62	-247.782	-282.435	-277.735	-286.993	-262.412
1.927	-242.936	-237.961	-247.585	-282.169	-277.532	-286.886	-262.297
1.928	-243.025	-237.554	-247.689	-282.049	-277.405	-287.399	-262.419
1.929	-242.731	-237.381	-247.412	-282.183	-277.49	-287.955	-262.482
1.93	-242.747	-237.403	-247.369	-282.144	-277.491	-287.943	-262.276
1.931	-243.006	-237.196	-247.626	-282.43	-277.776	-287.665	-262.371
1.932	-242.947	-237.569	-247.592	-282.718	-278.027	-288.089	-262.735
1.933	-243.219	-237.603	-247.895	-283.014	-278.306	-288.471	-262.849
1.934	-243.864	-238.308	-248.547	-283.374	-278.673	-289.228	-263.511
1.935	-244.4	-239.083	-248.758	-283.649	-278.922	-289.706	-263.91
1.936	-244.67	-239.325	-248.929	-283.473	-279.054	-289.044	-263.894
1.937	-244.7	-239.07	-249.264	-283.285	-279.295	-288.852	-264.068
1.938	-244.76	-239.443	-249.167	-283.464	-279.29	-289.199	-264.1
1.939	-244.918	-239.518	-249.343	-283.615	-279.15	-289.517	-264.272
1.94	-245.084	-239.762	-249.699	-283.657	-279.251	-289.143	-264.304
1.941	-245.518	-240.65	-249.631	-283.391	-279.03	-288.797	-264.352
1.942	-245.774	-241.436	-249.981	-283.083	-279.154	-288.031	-264.491
1.943	-246.504	-241.658	-250.76	-282.979	-279.274	-287.681	-264.947
1.944	-246.9	-242.056	-250.983	-282.809	-279.141	-287.961	-264.766
1.945	-247.123	-241.679	-250.352	-282.999	-279.408	-288.045	-264.672
1.946	-246.224	-240.501	-249.744	-283.233	-279.286	-288.247	-264.134
1.947	-245.28	-240.793	-249.607	-283.151	-278.92	-288.148	-263.906
1.948	-245.867	-241.262	-249.857	-282.875	-278.66	-287.772	-263.991
1.949	-246.225	-241.124	-250.289	-282.41	-278.375	-287.388	-263.935
1.95	-246.263	-241.631	-250.194	-282.11	-278.072	-287.198	-263.844
1.951	-246.541	-241.532	-250.417	-281.958	-277.783	-287.255	-263.776
1.952	-246.537	-241.26	-250.499	-281.817	-277.638	-287.182	-263.708
1.953	-246.392	-241.431	-250.247	-281.505	-277.76	-286.773	-263.71
1.954	-246.541	-241.368	-250.246	-281.283	-278.098	-286.083	-263.708
1.955	-246.259	-241.136	-249.918	-281.057	-277.986	-286.125	-263.399
1.956	-246.086	-241.979	-249.527	-281.119	-277.823	-285.975	-263.394
1.957	-246.585	-242.342	-250.091	-280.979	-277.52	-285.693	-263.365
1.958	-246.761	-241.609	-250.287	-280.709	-277.442	-285.751	-263.53
1.959	-246.576	-241.089	-250.364	-280.654	-277.53	-286.263	-263.455
1.96	-246.857	-241.329	-250.381	-281.087	-277.754	-286.788	-263.747
1.961	-246.699	-241.082	-251.176	-280.793	-277.711	-286.486	-263.703
1.962	-247.25	-241.675	-250.784	-280.613	-277.119	-286.292	-263.411
1.963	-247.283	-241.664	-251.179	-280.572	-276.873	-286.291	-263.68
1.964	-247.525	-241.883	-251.221	-280.499	-276.875	-286.199	-264.164
1.965	-246.982	-241.297	-251.61	-280.106	-277.79	-285.874	-264.04
1.966	-246.895	-241.141	-250.928	-280.263	-277.939	-286.137	-264.027
1.967	-246.719	-240.879	-250.345	-280.531	-277.321	-286.432	-263.415
1.968	-246.236	-240.4	-250.251	-280.222	-276.808	-286.101	-263.369
1.969	-245.784	-239.956	-250.117	-279.77	-276.47	-285.63	-263.207
1.97	-245.243	-239.42	-250.304	-279.527	-276.438	-285.375	-262.982
1.971	-245.631	-239.822	-249.231	-279.158	-276.573	-284.928	-262.811
1.972	-244.957	-239.189	-249.207	-279.191	-276.342	-284.931	-262.766
1.973	-244.665	-238.925	-249.205	-279.263	-276.33	-284.953	-262.824
1.974	-244.741	-239.103	-249.222	-279.325	-276.424	-284.941	-262.745
1.975	-244.852	-239.252	-248.989	-279.348	-276.413	-284.947	-262.647
1.976	-244.926	-239.446	-248.853	-279.251	-276.166	-284.751	-262.471
1.977	-245.283	-239.895	-248.882	-278.991	-276.055	-284.359	-262.479
1.978	-245.73	-240.317	-249.046	-279.393	-276.019	-284.741	-262.491
1.979	-245.789	-240.464	-249.322	-279.175	-275.834	-284.479	-262.474
1.98	-245.712	-240.448	-249.572	-278.954	-276.591	-284.175	-262.945
1.981	-245.712	-240.487	-249.388	-279.281	-276.63	-284.482	-263.017
1.982	-245.264	-240.051	-249.542	-279.256	-276.789	-284.436	-262.845
1.983	-245.039	-239.827	-249.221	-279.233	-276.227	-284.404	-262.657
1.984	-245.107	-239.94	-248.835	-279.528	-275.633	-284.609	-262.193
1.985	-244.729	-239.641	-248.774	-278.716	-275.605	-283.769	-261.866
1.986	-244.7	-239.628	-248.506	-278.99	-275.491	-284.027	-262.169
1.987	-244.558	-239.503	-248.58	-279.195	-275.712	-284.215	-262.102
1.988	-244.97	-240.036	-248.311	-279.026	-275.673	-283.974	-261.946
1.989	-244.61	-239.649	-248.297	-278.897	-275.744	-283.826	-261.992
1.99	-244.023	-239.09	-247.903	-278.593	-275.582	-283.511	-261.814
1.991	-243.995	-239.126	-247.952	-278.277	-275.27	-283.109	-261.729
1.992	-244.771	-240.157	-247.457	-277.932	-275.1	-282.481	-261.563
1.993	-245.141	-241.63	-247.76	-277.863	-275.001	-281.963	-261.525
1.994	-244.984	-241.25	-248.447	-278.194	-275.094	-282.167	-261.18
1.995	-245.014	-241.441	-248.085	-278.418	-275.29	-282.493	-261.463
1.996	-244.916	-241.286	-248.18	-278.551	-275.448	-282.742	-261.633
1.997	-244.839	-241.128	-248.26	-278.683	-275.531	-282.86	-261.784
1.998	-244.881	-240.997	-248.248	-278.947	-275.739	-283.061	-261.928
1.999	-244.666	-241.125	-248.002	-279.354	-275.979	-283.523	-261.861
2	-244.291	-240.802	-247.723	-279.875	-276.292	-284.133	-261.588
2.001	-244.47	-240.048	-248.046	-280.322	-276.652	-284.737	-262.018
2.002	-244.339	-240.667	-247.872	-280.036	-276.431	-284.856	-261.904
2.003	-244.376	-240.34	-247.916	-279.57	-276.008	-284.41	-261.737
2.004	-244.426	-240.69	-247.889	-279.376	-275.877	-283.8	-261.782
2.005	-244.97	-240.989	-248.345	-279.594	-276.176	-283.47	-262.004
2.006	-245.247	-241.495	-248.526	-279.611	-276.301	-283.629	-262.161
2.007	-245.478	-242.056	-248.652	-279.345	-276.132	-283.369	-262.169
2.008	-245.083	-242.139	-248.212	-279.398	-276.244	-282.851	-262.061
2.009	-245.195	-241.836	-248.277	-279.386	-276.268	-283.002	-262.134
2.01	-244.889	-241.735	-247.967	-279.566	-276.441	-283.227	-262.027
2.011	-244.782	-241.747	-247.834	-279.795	-276.71	-283.222	-262.09
2.012	-244.29	-241.628	-247.359	-280.562	-277.459	-283.53	-262.235
2.013	-244.377	-241.324	-247.353	-280.513	-277.484	-283.861	-262.136
2.014	-244.208	-241.582	-247.071	-279.686	-276.802	-283.163	-261.728
2.015	-244.213	-241.776	-246.934	-278.956	-276.193	-282.221	-261.724
2.016	-245.054	-242.147	-247.631	-278.926	-276.238	-282.117	-261.767
2.017	-245.291	-242.609	-247.352	-278.957	-276.438	-282.309	-262.018
2.018	-245.248	-242.461	-247.509	-279.016	-276.606	-281.77	-261.722
2.019	-245.074	-242.26	-247.369	-278.89	-276.448	-281.868	-261.778
2.02	-244.89	-242.707	-247.126	-278.878	-276.245	-281.548	-261.674
2.021	-245.19	-242.499	-247.512	-278.382	-275.87	-281.268	-261.473
2.022	-245.195	-242.274	-247.233	-277.773	-275.86	-280.511	-261.374
2.023	-244.952	-242.183	-245.942	-277.506	-275.817	-280.44	-261.029
2.024	-244.627	-241.876	-245.428	-277.545	-275.654	-280.686	-260.509
2.025	-244.038	-241.116	-245.409	-277.676	-275.442	-281.096	-260.217
2.026	-243.446	-240.317	-245.43	-277.996	-275.768	-280.949	-260.216
2.027	-242.933	-239.752	-245.431	-277.614	-276.078	-280.918	-260.067
2.028	-242.667	-239.912	-245.376	-277.815	-276.372	-280.796	-260.503
2.029	-243.012	-240.784	-245.522	-278.069	-276.314	-280.562	-260.755
2.03	-243.027	-241.318	-245.59	-277.89	-275.948	-280.648	-260.72
2.031	-243.145	-241.351	-245.611	-277.729	-275.515	-280.896	-260.647
2.032	-243.319	-241.461	-245.567	-277.668	-275.328	-281.415	-260.753
2.033	-243.429	-241.681	-245.34	-277.85	-275.602	-281.611	-260.934
2.034	-243.439	-242.059	-245.332	-277.958	-275.743	-281.837	-261.001
2.035	-243.403	-242.131	-245.632	-278.275	-276.111	-281.467	-261.135
2.036	-243.4	-241.925	-245.447	-278.104	-276.342	-281.283	-260.926
2.037	-243.449	-241.698	-245.332	-277.928	-276.149	-281.246	-260.815
2.038	-243.225	-241.587	-245.272	-278.231	-275.708	-281.554	-261.026
2.039	-242.964	-241.656	-245.155	-278.469	-276.047	-281.873	-260.935
2.04	-243.215	-242.135	-245.258	-278.141	-276.033	-281.777	-261.037
2.041	-243.638	-241.97	-245.308	-278.18	-276.231	-281.632	-261.165
2.042	-243.759	-241.787	-245.199	-278.097	-276.493	-281.917	-261.225
2.043	-243.648	-241.771	-245.192	-278.211	-277.016	-281.505	-261.081
2.044	-243.672	-241.55	-245.536	-278.119	-276.857	-281.388	-261.3
2.045	-243.916	-241.745	-246.043	-278.128	-276.74	-281.351	-261.114
2.046	-244.411	-242.063	-246.115	-278.004	-276.588	-281.203	-261.243
2.047	-244.8	-242.707	-246.22	-277.746	-276.675	-280.973	-261.333
2.048	-245.239	-243.309	-246.379	-277.704	-276.49	-280.771	-261.243
2.049	-245.235	-242.992	-246.468	-277.552	-276.172	-280.819	-261.606
2.05	-245.257	-243.404	-246.814	-277.626	-276.181	-281.049	-262.044
2.051	-245.133	-243.342	-246.544	-277.96	-276.299	-281.192	-261.886
2.052	-245.002	-243.167	-246.361	-278.438	-276.502	-281.526	-262.063
2.053	-244.923	-242.717	-246.562	-278.876	-276.779	-282.101	-261.999
2.054	-244.725	-242.306	-246.513	-279.069	-277.41	-282.344	-262.104
2.055	-244.422	-242.046	-246.511	-279.053	-278.048	-282.803	-261.989
2.056	-244.218	-242.049	-246.463	-279.385	-277.868	-283.157	-262.055
[truncated: 8,874 more rows]
