# Supplementary material for: Seasonal temperatures in West Antarctica during the Holocene
Source: Nature. 2023 Jan 11;613(7943):292–7. doi: 10.1038/s41586-022-05411-8 (PMC9834049; doi:10.1038/s41586-022-05411-8)
Supplement: Supplementary file 2 — Source Data Fig. 2 [file 41586_2022_5411_MOESM2_ESM.xlsx]

## Sheet: panel a
Note: The temperature values on this sheet are 1,000-yr averages.
Age	Summer Temp	1sigma+	1sigma-	2sigma+	2sigma-		Age	ORBIT		Age	MEBM		Age	GLAC1D		Age	ICE-6G
(ka)	(C)	(C)	(C)	(C)	(C)		(ka)	(C)		(ka)	(C)		(ka)	(C)		(ka)	(C)
0.21	-0.669168	-0.431512	-0.868717	-0.193856	-1.06827		0.2	-0.500217		0	-0.180593		1	0		1	0
0.211	-0.66082	-0.422656	-0.860642	-0.184492	-1.06046		1	0		0.5	-0.0806236		2	0.397096		2	0.305206
0.212	-0.666499	-0.427761	-0.866573	-0.189022	-1.06665		2	0.100012		1	0		3	0.220895		3	0.23238
0.213	-0.666784	-0.427142	-0.867276	-0.187499	-1.06777		3	0.325141		1.5	0.0599976		4	0.354926		4	0.232119
0.214	-0.666785	-0.427115	-0.867036	-0.187446	-1.06729		4	0.261274		2	0.100262		5	-0.0137393		5	0.0176623
0.215	-0.655806	-0.415677	-0.858445	-0.175549	-1.06108		5	0.0496088		2.5	0.12023		6	-0.115946		6	-0.235928
0.216	-0.657668	-0.417462	-0.860261	-0.177256	-1.06285		6	0.0211268		3	0.120684		7	-0.664919		7	-0.851795
0.217	-0.663261	-0.423463	-0.865443	-0.183664	-1.06762		7	-0.298773		3.5	0.10169		8	-0.998812		8	-1.45174
0.218	-0.659535	-0.41882	-0.862317	-0.178104	-1.0651		8	-0.561014		4	0.0652905		9	-1.57304		9	-1.96197
0.219	-0.662391	-0.421927	-0.86482	-0.181464	-1.06725		9	-0.831342		4.5	0.00900269		10	-1.94523		10	-2.40277
0.22	-0.675673	-0.435959	-0.877419	-0.196245	-1.07917		10	-0.949612		5	-0.058464		11	-2.58757		11	-3.93372
0.221	-0.670945	-0.432056	-0.875681	-0.193168	-1.08042		11	-0.891364		5.5	-0.136566
0.222	-0.663256	-0.424813	-0.868501	-0.186371	-1.07375					6	-0.223944
0.223	-0.667566	-0.429278	-0.872589	-0.190989	-1.07761					6.5	-0.318258
0.224	-0.668996	-0.430263	-0.874134	-0.19153	-1.07927					7	-0.415541
0.225	-0.665032	-0.426072	-0.86999	-0.187111	-1.07495					7.5	-0.514129
0.226	-0.670776	-0.431675	-0.87563	-0.192575	-1.08048					8	-0.610039
0.227	-0.676152	-0.43706	-0.880763	-0.197968	-1.08537					8.5	-0.701471
0.228	-0.669489	-0.43048	-0.873975	-0.191471	-1.07846					9	-0.785195
0.229	-0.66549	-0.427024	-0.869539	-0.188557	-1.07359					9.5	-0.860435
0.23	-0.663068	-0.424936	-0.866939	-0.186804	-1.07081					10	-0.923759
0.231	-0.667378	-0.429355	-0.871054	-0.191333	-1.07473					10.5	-0.972555
0.232	-0.672613	-0.434823	-0.876035	-0.197033	-1.07946					11	-1.00302
0.233	-0.682422	-0.445181	-0.885409	-0.207939	-1.0884					11	-1.0143
0.234	-0.690283	-0.453516	-0.892871	-0.216749	-1.09546
0.235	-0.706708	-0.470584	-0.908828	-0.234461	-1.11095
0.236	-0.708646	-0.472994	-0.910283	-0.237342	-1.11192
0.237	-0.697694	-0.461783	-0.899427	-0.225871	-1.10116
0.238	-0.701254	-0.465869	-0.902513	-0.230484	-1.10377
0.239	-0.71547	-0.480358	-0.916422	-0.245247	-1.11737
0.24	-0.725909	-0.491273	-0.926403	-0.256636	-1.1269
0.241	-0.734227	-0.500067	-0.934269	-0.265906	-1.13431
0.242	-0.731123	-0.497561	-0.930632	-0.264	-1.13014
0.243	-0.739228	-0.506045	-0.938378	-0.272863	-1.13753
0.244	-0.739787	-0.506742	-0.938745	-0.273697	-1.1377
0.245	-0.733429	-0.500247	-0.932455	-0.267066	-1.13148
0.246	-0.733616	-0.500593	-0.932449	-0.267569	-1.13128
0.247	-0.743243	-0.510919	-0.941533	-0.278594	-1.13982
0.248	-0.737499	-0.505781	-0.935323	-0.274062	-1.13315
0.249	-0.743878	-0.512731	-0.941228	-0.281583	-1.13858
0.25	-0.737583	-0.507004	-0.934485	-0.276425	-1.13139
0.251	-0.741203	-0.511033	-0.937742	-0.280864	-1.13428
0.252	-0.743745	-0.51407	-0.939894	-0.284395	-1.13604
0.253	-0.752134	-0.522822	-0.947939	-0.29351	-1.14374
0.254	-0.756491	-0.527363	-0.952101	-0.298235	-1.14771
0.255	-0.764651	-0.536048	-0.959835	-0.307446	-1.15502
0.256	-0.771041	-0.543001	-0.965781	-0.314961	-1.16052
0.257	-0.766633	-0.539049	-0.961076	-0.311465	-1.15552
0.258	-0.762866	-0.535763	-0.956966	-0.30866	-1.15107
0.259	-0.756958	-0.529747	-0.951088	-0.302536	-1.14522
0.26	-0.746295	-0.519141	-0.940322	-0.291987	-1.13435
0.261	-0.73676	-0.509263	-0.930975	-0.281765	-1.12519
0.262	-0.737564	-0.509809	-0.931866	-0.282053	-1.12617
0.263	-0.736443	-0.507384	-0.93057	-0.278325	-1.1247
0.264	-0.743109	-0.514283	-0.936976	-0.285458	-1.13084
0.265	-0.741981	-0.513335	-0.935617	-0.284688	-1.12925
0.266	-0.740541	-0.512219	-0.933932	-0.283896	-1.12732
0.267	-0.744317	-0.516494	-0.937383	-0.28867	-1.13045
0.268	-0.744819	-0.517588	-0.937468	-0.290358	-1.13012
0.269	-0.752012	-0.525012	-0.944464	-0.298012	-1.13692
0.27	-0.754551	-0.52782	-0.946776	-0.301088	-1.139
0.271	-0.760945	-0.534307	-0.952939	-0.307669	-1.14493
0.272	-0.753756	-0.527358	-0.946407	-0.300959	-1.13906
0.273	-0.754974	-0.528823	-0.947407	-0.302672	-1.13984
0.274	-0.747531	-0.521282	-0.940005	-0.295032	-1.13248
0.275	-0.739543	-0.513516	-0.931854	-0.287489	-1.12416
0.276	-0.747294	-0.521657	-0.939287	-0.29602	-1.13128
0.277	-0.754128	-0.528721	-0.945842	-0.303314	-1.13756
0.278	-0.752322	-0.527191	-0.943817	-0.30206	-1.13531
0.279	-0.750028	-0.525261	-0.941211	-0.300495	-1.13239
0.28	-0.752258	-0.527597	-0.9432	-0.302936	-1.13414
0.281	-0.755953	-0.531672	-0.947423	-0.307392	-1.13889
0.282	-0.761432	-0.537571	-0.952541	-0.313711	-1.14365
0.283	-0.761513	-0.537528	-0.952691	-0.313543	-1.14387
0.284	-0.748617	-0.523666	-0.940449	-0.298715	-1.13228
0.285	-0.755963	-0.530988	-0.947761	-0.306014	-1.13956
0.286	-0.759024	-0.53449	-0.950467	-0.309956	-1.14191
0.287	-0.752062	-0.527565	-0.943479	-0.303068	-1.1349
0.288	-0.751171	-0.526358	-0.942705	-0.301545	-1.13424
0.289	-0.748814	-0.524376	-0.940041	-0.299937	-1.13127
0.29	-0.749432	-0.525046	-0.940502	-0.300659	-1.13157
0.291	-0.750011	-0.525779	-0.94095	-0.301548	-1.13189
0.292	-0.750392	-0.52638	-0.941171	-0.302367	-1.13195
0.293	-0.749037	-0.524594	-0.939984	-0.300152	-1.13093
0.294	-0.748706	-0.523697	-0.939876	-0.298687	-1.13105
0.295	-0.744698	-0.51968	-0.935914	-0.294662	-1.12713
0.296	-0.742368	-0.516454	-0.93416	-0.29054	-1.12595
0.297	-0.743022	-0.516795	-0.934912	-0.290568	-1.1268
0.298	-0.74956	-0.523545	-0.941262	-0.29753	-1.13296
0.299	-0.747984	-0.522453	-0.939315	-0.296923	-1.13065
0.3	-0.740098	-0.51456	-0.931419	-0.289021	-1.12274
0.301	-0.728883	-0.502911	-0.920404	-0.276939	-1.11193
0.302	-0.710498	-0.484278	-0.90212	-0.258057	-1.09374
0.303	-0.69018	-0.462811	-0.882588	-0.235443	-1.075
0.304	-0.67986	-0.451926	-0.872649	-0.223992	-1.06544
0.305	-0.688387	-0.460807	-0.88085	-0.233227	-1.07331
0.306	-0.691233	-0.462767	-0.884241	-0.2343	-1.07725
0.307	-0.682799	-0.453579	-0.876168	-0.22436	-1.06954
0.308	-0.687363	-0.458559	-0.880396	-0.229755	-1.07343
0.309	-0.678085	-0.4491	-0.871214	-0.220114	-1.06434
0.31	-0.681049	-0.452226	-0.874503	-0.223404	-1.06796
0.311	-0.689504	-0.461219	-0.882644	-0.232934	-1.07578
0.312	-0.687083	-0.458941	-0.880105	-0.230799	-1.07313
0.313	-0.690232	-0.462372	-0.88319	-0.234512	-1.07615
0.314	-0.692833	-0.464514	-0.885715	-0.236196	-1.0786
0.315	-0.694006	-0.465412	-0.886962	-0.236818	-1.07992
0.316	-0.692332	-0.462919	-0.885731	-0.233507	-1.07913
0.317	-0.697792	-0.468275	-0.891321	-0.238757	-1.08485
0.318	-0.697455	-0.467885	-0.890909	-0.238315	-1.08436
0.319	-0.693512	-0.464044	-0.886906	-0.234577	-1.0803
0.32	-0.691535	-0.461869	-0.885063	-0.232202	-1.07859
0.321	-0.693634	-0.463664	-0.887305	-0.233694	-1.08098
0.322	-0.693109	-0.463284	-0.88668	-0.233458	-1.08025
0.323	-0.688303	-0.458551	-0.881784	-0.228799	-1.07527
0.324	-0.691569	-0.462187	-0.884738	-0.232805	-1.07791
0.325	-0.697037	-0.467558	-0.890203	-0.238079	-1.08337
0.326	-0.693089	-0.463694	-0.886359	-0.234298	-1.07963
0.327	-0.697622	-0.468412	-0.89071	-0.239202	-1.0838
0.328	-0.703569	-0.474621	-0.89645	-0.245673	-1.08933
0.329	-0.697793	-0.468671	-0.890707	-0.23955	-1.08362
0.33	-0.698134	-0.468833	-0.891098	-0.239532	-1.08406
0.331	-0.697164	-0.467413	-0.890532	-0.237662	-1.0839
0.332	-0.707954	-0.47858	-0.901041	-0.249205	-1.09413
0.333	-0.713063	-0.483924	-0.905951	-0.254786	-1.09884
0.334	-0.717225	-0.488381	-0.909872	-0.259537	-1.10252
0.335	-0.71849	-0.489728	-0.91102	-0.260966	-1.10355
0.336	-0.717516	-0.48863	-0.910111	-0.259744	-1.10271
0.337	-0.715687	-0.486765	-0.908297	-0.257844	-1.10091
0.338	-0.713942	-0.484945	-0.906647	-0.255948	-1.09935
0.339	-0.717418	-0.488838	-0.909792	-0.260257	-1.10217
0.34	-0.705841	-0.476706	-0.898639	-0.24757	-1.09144
0.341	-0.710341	-0.480875	-0.903333	-0.25141	-1.09632
0.342	-0.707035	-0.477889	-0.899856	-0.248742	-1.09268
0.343	-0.708488	-0.479594	-0.901118	-0.250699	-1.09375
0.344	-0.712503	-0.483763	-0.904991	-0.255023	-1.09748
0.345	-0.714346	-0.485757	-0.906681	-0.257169	-1.09902
0.346	-0.7149	-0.486248	-0.90717	-0.257596	-1.09944
0.347	-0.710687	-0.481475	-0.903204	-0.252263	-1.09572
0.348	-0.709238	-0.480277	-0.901565	-0.251316	-1.09389
0.349	-0.709613	-0.480964	-0.901737	-0.252315	-1.09386
0.35	-0.705332	-0.476369	-0.897627	-0.247405	-1.08992
0.351	-0.702568	-0.473638	-0.894796	-0.244708	-1.08702
0.352	-0.700083	-0.471134	-0.892221	-0.242184	-1.08436
0.353	-0.704377	-0.475428	-0.896443	-0.246479	-1.08851
0.354	-0.689617	-0.459529	-0.882389	-0.229442	-1.07516
0.355	-0.691814	-0.462011	-0.88447	-0.232209	-1.07713
0.356	-0.689517	-0.459671	-0.882168	-0.229824	-1.07482
0.357	-0.688403	-0.458509	-0.88083	-0.228614	-1.07326
0.358	-0.694562	-0.464896	-0.886823	-0.235229	-1.07908
0.359	-0.703998	-0.474572	-0.896009	-0.245147	-1.08802
0.36	-0.698956	-0.46664	-0.893303	-0.234324	-1.08765
0.361	-0.693866	-0.460968	-0.888593	-0.22807	-1.08332
0.362	-0.693668	-0.461018	-0.888175	-0.228369	-1.08268
0.363	-0.69205	-0.459565	-0.886619	-0.227079	-1.08119
0.364	-0.681379	-0.448165	-0.876444	-0.214952	-1.07151
0.365	-0.684919	-0.451875	-0.879809	-0.218831	-1.0747
0.366	-0.687056	-0.45408	-0.881902	-0.221105	-1.07675
0.367	-0.691176	-0.458414	-0.8859	-0.225652	-1.08063
0.368	-0.692806	-0.460326	-0.887316	-0.227846	-1.08183
0.369	-0.691951	-0.459533	-0.886383	-0.227115	-1.08081
0.37	-0.692717	-0.460332	-0.887159	-0.227947	-1.0816
0.371	-0.696759	-0.464616	-0.890999	-0.232473	-1.08524
0.372	-0.701875	-0.469829	-0.896024	-0.237782	-1.09017
0.373	-0.700563	-0.468835	-0.894511	-0.237108	-1.08846
0.374	-0.696591	-0.464914	-0.890494	-0.233238	-1.0844
0.375	-0.697098	-0.46552	-0.890948	-0.233942	-1.0848
0.376	-0.697712	-0.466287	-0.891459	-0.234863	-1.08521
0.377	-0.692947	-0.461268	-0.88684	-0.22959	-1.08073
0.378	-0.690556	-0.458557	-0.884644	-0.226558	-1.07873
0.379	-0.686521	-0.454667	-0.880472	-0.222812	-1.07442
0.38	-0.679386	-0.447811	-0.875749	-0.216237	-1.07211
0.381	-0.674267	-0.442726	-0.870591	-0.211185	-1.06691
0.382	-0.663224	-0.430818	-0.860172	-0.198411	-1.05712
0.383	-0.656441	-0.423395	-0.853807	-0.190349	-1.05117
0.384	-0.652352	-0.419266	-0.849747	-0.18618	-1.04714
0.385	-0.651193	-0.418277	-0.848514	-0.185361	-1.04584
0.386	-0.651534	-0.418704	-0.848904	-0.185874	-1.04627
0.387	-0.647719	-0.414867	-0.845097	-0.182016	-1.04248
0.388	-0.639127	-0.405493	-0.837047	-0.171859	-1.03497
0.389	-0.641602	-0.408073	-0.839399	-0.174544	-1.0372
0.39	-0.646852	-0.413682	-0.844348	-0.180513	-1.04184
0.391	-0.651437	-0.418561	-0.84868	-0.185684	-1.04592
0.392	-0.654395	-0.421917	-0.852031	-0.189438	-1.04967
0.393	-0.656772	-0.424506	-0.854215	-0.192239	-1.05166
0.394	-0.658666	-0.426393	-0.856096	-0.194119	-1.05353
0.395	-0.654838	-0.422085	-0.852572	-0.189332	-1.0503
0.396	-0.65514	-0.422555	-0.852781	-0.18997	-1.05042
0.397	-0.654274	-0.421364	-0.852132	-0.188453	-1.04999
0.398	-0.654972	-0.422195	-0.852656	-0.189419	-1.05034
0.399	-0.651192	-0.418347	-0.848888	-0.185501	-1.04658
0.4	-0.64747	-0.414444	-0.845256	-0.181419	-1.04304
0.401	-0.645753	-0.412464	-0.84363	-0.179176	-1.04151
0.402	-0.641928	-0.408172	-0.840119	-0.174417	-1.03831
0.403	-0.641063	-0.407327	-0.839133	-0.173592	-1.0372
0.404	-0.638799	-0.405375	-0.83664	-0.171951	-1.03448
0.405	-0.640164	-0.406874	-0.837882	-0.173584	-1.0356
0.406	-0.642445	-0.409382	-0.83997	-0.176318	-1.03749
0.407	-0.636099	-0.402923	-0.833688	-0.169746	-1.03128
0.408	-0.631851	-0.398382	-0.829613	-0.164913	-1.02737
0.409	-0.629734	-0.395866	-0.827724	-0.161999	-1.02571
0.41	-0.628636	-0.394789	-0.826494	-0.160942	-1.02435
0.411	-0.624484	-0.390176	-0.82264	-0.155868	-1.0208
0.412	-0.6224	-0.388122	-0.820327	-0.153843	-1.01825
0.413	-0.623661	-0.389275	-0.821297	-0.154888	-1.01893
0.414	-0.623086	-0.388993	-0.820478	-0.1549	-1.01787
0.415	-0.625123	-0.391336	-0.822278	-0.157548	-1.01943
0.416	-0.626318	-0.392607	-0.823389	-0.158896	-1.02046
0.417	-0.626673	-0.393226	-0.823549	-0.15978	-1.02042
0.418	-0.632548	-0.399441	-0.829152	-0.166335	-1.02576
0.419	-0.636773	-0.40392	-0.833159	-0.171067	-1.02954
0.42	-0.637998	-0.40518	-0.83429	-0.172361	-1.03058
0.421	-0.640684	-0.408073	-0.836831	-0.175462	-1.03298
0.422	-0.643484	-0.410382	-0.839927	-0.177281	-1.03637
0.423	-0.647079	-0.414307	-0.843867	-0.181535	-1.04065
0.424	-0.644302	-0.411412	-0.840955	-0.178522	-1.03761
0.425	-0.643953	-0.411162	-0.840481	-0.178372	-1.03701
0.426	-0.642513	-0.409793	-0.838914	-0.177074	-1.03531
0.427	-0.640144	-0.407204	-0.836675	-0.174264	-1.03321
0.428	-0.635179	-0.402295	-0.831658	-0.169412	-1.02814
0.429	-0.625795	-0.392589	-0.822446	-0.159384	-1.0191
0.43	-0.634654	-0.401631	-0.831152	-0.168609	-1.02765
0.431	-0.64133	-0.407928	-0.837551	-0.174527	-1.03377
0.432	-0.640972	-0.407692	-0.837119	-0.174411	-1.03327
0.433	-0.637214	-0.403897	-0.8334	-0.170581	-1.02959
0.434	-0.635511	-0.402289	-0.831631	-0.169067	-1.02775
0.435	-0.634961	-0.402008	-0.830885	-0.169054	-1.02681
0.436	-0.636351	-0.403673	-0.832042	-0.170995	-1.02773
0.437	-0.635886	-0.403303	-0.831486	-0.17072	-1.02709
0.438	-0.637466	-0.405164	-0.832881	-0.172862	-1.0283
0.439	-0.639071	-0.407032	-0.834243	-0.174993	-1.02942
0.44	-0.635035	-0.402953	-0.830197	-0.170871	-1.02536
0.441	-0.633233	-0.401236	-0.828322	-0.16924	-1.02341
0.442	-0.631454	-0.399404	-0.826564	-0.167355	-1.02167
0.443	-0.632557	-0.400658	-0.827537	-0.16876	-1.02252
0.444	-0.632177	-0.400348	-0.827144	-0.168519	-1.02211
0.445	-0.634438	-0.402611	-0.829268	-0.170784	-1.0241
0.446	-0.627457	-0.395284	-0.822541	-0.163111	-1.01762
0.447	-0.627818	-0.39581	-0.822782	-0.163802	-1.01775
0.448	-0.629951	-0.39805	-0.824823	-0.166149	-1.01969
0.449	-0.630284	-0.398582	-0.824978	-0.166881	-1.01967
0.45	-0.630808	-0.399296	-0.825372	-0.167784	-1.01994
0.451	-0.631305	-0.399903	-0.825788	-0.168501	-1.02027
0.452	-0.633548	-0.402384	-0.827874	-0.171219	-1.0222
0.453	-0.63354	-0.402295	-0.827908	-0.17105	-1.02228
0.454	-0.630917	-0.399723	-0.82523	-0.168529	-1.01954
0.455	-0.629554	-0.398631	-0.823741	-0.167709	-1.01793
0.456	-0.626344	-0.39538	-0.820313	-0.164416	-1.01428
0.457	-0.627531	-0.396885	-0.821416	-0.166239	-1.0153
0.458	-0.633659	-0.403225	-0.827391	-0.172792	-1.02112
0.459	-0.639457	-0.409356	-0.832951	-0.179255	-1.02645
0.46	-0.641201	-0.41142	-0.834452	-0.181639	-1.0277
0.461	-0.640424	-0.410878	-0.83347	-0.181332	-1.02652
0.462	-0.637198	-0.407581	-0.830324	-0.177964	-1.02345
0.463	-0.633209	-0.403546	-0.826381	-0.173882	-1.01955
0.464	-0.633154	-0.403763	-0.826128	-0.174371	-1.0191
0.465	-0.631657	-0.402346	-0.824533	-0.173036	-1.01741
0.466	-0.638109	-0.409003	-0.830814	-0.179897	-1.02352
0.467	-0.636308	-0.4073	-0.828905	-0.178292	-1.0215
0.468	-0.636008	-0.407166	-0.828663	-0.178324	-1.02132
0.469	-0.635108	-0.406316	-0.827745	-0.177523	-1.02038
0.47	-0.637795	-0.409027	-0.83039	-0.180259	-1.02299
0.471	-0.636065	-0.407357	-0.828581	-0.178649	-1.0211
0.472	-0.636259	-0.407581	-0.828728	-0.178904	-1.0212
0.473	-0.637476	-0.408394	-0.829818	-0.179312	-1.02216
0.474	-0.633665	-0.404329	-0.826136	-0.174992	-1.01861
0.475	-0.630712	-0.401407	-0.823169	-0.172102	-1.01563
0.476	-0.631228	-0.401846	-0.823746	-0.172465	-1.01626
0.477	-0.634473	-0.405132	-0.827026	-0.175791	-1.01958
0.478	-0.632746	-0.403327	-0.825333	-0.173909	-1.01792
0.479	-0.629989	-0.400492	-0.822627	-0.170994	-1.01526
0.48	-0.625064	-0.395275	-0.817917	-0.165486	-1.01077
0.481	-0.627397	-0.397692	-0.820194	-0.167986	-1.01299
0.482	-0.628674	-0.398884	-0.821497	-0.169094	-1.01432
0.483	-0.628192	-0.398379	-0.821027	-0.168566	-1.01386
0.484	-0.628198	-0.398554	-0.820911	-0.168909	-1.01362
0.485	-0.622011	-0.392296	-0.814776	-0.16258	-1.00754
0.486	-0.619247	-0.389557	-0.811966	-0.159866	-1.00468
0.487	-0.614572	-0.384966	-0.807186	-0.15536	-0.9998
0.488	-0.613927	-0.384477	-0.80642	-0.155026	-0.998913
0.489	-0.614362	-0.385123	-0.806702	-0.155884	-0.999043
0.49	-0.61349	-0.38428	-0.805838	-0.15507	-0.998186
0.491	-0.614511	-0.385273	-0.80688	-0.156034	-0.999248
0.492	-0.618524	-0.38927	-0.810871	-0.160016	-1.00322
0.493	-0.619166	-0.390008	-0.811444	-0.160849	-1.00372
0.494	-0.614846	-0.38531	-0.807391	-0.155773	-0.999935
0.495	-0.619614	-0.390287	-0.811988	-0.16096	-1.00436
0.496	-0.620507	-0.391367	-0.812732	-0.162227	-1.00496
0.497	-0.619064	-0.389805	-0.81136	-0.160545	-1.00366
0.498	-0.610761	-0.38149	-0.803045	-0.15222	-0.99533
0.499	-0.608971	-0.379725	-0.801229	-0.15048	-0.993487
0.5	-0.611561	-0.382358	-0.803763	-0.153156	-0.995965
0.501	-0.611335	-0.381722	-0.803736	-0.152109	-0.996137
0.502	-0.611163	-0.38129	-0.803696	-0.151417	-0.996229
0.503	-0.606944	-0.376789	-0.799669	-0.146633	-0.992394
0.504	-0.605032	-0.374979	-0.797683	-0.144927	-0.990334
0.505	-0.606896	-0.376988	-0.799429	-0.147079	-0.991961
0.506	-0.605386	-0.375659	-0.797793	-0.145931	-0.9902
0.507	-0.604257	-0.374473	-0.796693	-0.144688	-0.98913
0.508	-0.60525	-0.375388	-0.797714	-0.145525	-0.990178
0.509	-0.606711	-0.37694	-0.799093	-0.147168	-0.991475
0.51	-0.607937	-0.378169	-0.800308	-0.148402	-0.99268
0.511	-0.604253	-0.374135	-0.796482	-0.144017	-0.988712
0.512	-0.603053	-0.372905	-0.795304	-0.142758	-0.987556
0.513	-0.60466	-0.374532	-0.796899	-0.144403	-0.989138
0.514	-0.606532	-0.376309	-0.798831	-0.146086	-0.991129
0.515	-0.605511	-0.375422	-0.79774	-0.145333	-0.989969
0.516	-0.601924	-0.371688	-0.794321	-0.141452	-0.986717
0.517	-0.597701	-0.36756	-0.790025	-0.137418	-0.982348
0.518	-0.598113	-0.368015	-0.790316	-0.137917	-0.98252
0.519	-0.598573	-0.368677	-0.790663	-0.13878	-0.982753
0.52	-0.592202	-0.362009	-0.784509	-0.131816	-0.976816
0.521	-0.589703	-0.359639	-0.78197	-0.129576	-0.974237
0.522	-0.584303	-0.354048	-0.776698	-0.123793	-0.969093
0.523	-0.577054	-0.346519	-0.769666	-0.115984	-0.962277
0.524	-0.57641	-0.345675	-0.769152	-0.11494	-0.961893
0.525	-0.576635	-0.345367	-0.769416	-0.114099	-0.962196
0.526	-0.575667	-0.344011	-0.768677	-0.112355	-0.961687
0.527	-0.580257	-0.3488	-0.773727	-0.117344	-0.967198
0.528	-0.57709	-0.345295	-0.770607	-0.1135	-0.964125
0.529	-0.573329	-0.3414	-0.766942	-0.109471	-0.960555
0.53	-0.571727	-0.339725	-0.765369	-0.107722	-0.95901
0.531	-0.567213	-0.335132	-0.760933	-0.103051	-0.954653
0.532	-0.56357	-0.331194	-0.757504	-0.0988188	-0.951438
0.533	-0.558677	-0.324613	-0.752695	-0.090549	-0.946712
0.534	-0.549863	-0.314813	-0.744562	-0.0797634	-0.939261
0.535	-0.54936	-0.314282	-0.744091	-0.0792042	-0.938822
0.536	-0.547913	-0.312816	-0.742635	-0.0777185	-0.937356
0.537	-0.545232	-0.309983	-0.740064	-0.0747349	-0.934896
0.538	-0.548152	-0.312974	-0.742965	-0.0777963	-0.937779
0.539	-0.547935	-0.312829	-0.742603	-0.0777228	-0.93727
0.54	-0.542882	-0.307661	-0.737688	-0.0724398	-0.932493
0.541	-0.53596	-0.300292	-0.731113	-0.0646241	-0.926267
0.542	-0.535073	-0.299533	-0.730777	-0.0639925	-0.926481
0.543	-0.534495	-0.298918	-0.730225	-0.0633412	-0.925955
0.544	-0.532014	-0.296431	-0.727825	-0.0608479	-0.923637
0.545	-0.530484	-0.294781	-0.726383	-0.0590794	-0.922281
0.546	-0.525338	-0.289709	-0.721223	-0.0540802	-0.917109
0.547	-0.52902	-0.293493	-0.724816	-0.0579659	-0.920613
0.548	-0.526522	-0.291115	-0.722276	-0.0557087	-0.918031
0.549	-0.522096	-0.286757	-0.717868	-0.0514176	-0.91364
0.55	-0.52217	-0.286872	-0.717898	-0.0515736	-0.913626
0.551	-0.520495	-0.285448	-0.716047	-0.0504004	-0.9116
0.552	-0.524243	-0.289419	-0.719635	-0.0545952	-0.915027
0.553	-0.525591	-0.290881	-0.720892	-0.0561705	-0.916193
0.554	-0.5289	-0.294316	-0.724078	-0.059732	-0.919257
0.555	-0.528928	-0.294216	-0.72413	-0.0595045	-0.919332
0.556	-0.53098	-0.29604	-0.726259	-0.0610999	-0.921538
0.557	-0.528758	-0.29358	-0.724271	-0.0584019	-0.919784
0.558	-0.530355	-0.295005	-0.725858	-0.0596552	-0.921361
0.559	-0.527245	-0.291423	-0.722703	-0.0556016	-0.918162
0.56	-0.524638	-0.288763	-0.720106	-0.0528883	-0.915573
0.561	-0.521289	-0.285327	-0.716849	-0.0493651	-0.912408
0.562	-0.522146	-0.286438	-0.717528	-0.0507286	-0.912909
0.563	-0.521106	-0.28565	-0.716345	-0.050194	-0.911585
0.564	-0.518224	-0.282836	-0.713436	-0.0474475	-0.908647
0.565	-0.517223	-0.281758	-0.712518	-0.0462937	-0.907813
0.566	-0.515052	-0.279381	-0.710506	-0.0437102	-0.90596
0.567	-0.513745	-0.278098	-0.709213	-0.0424516	-0.904682
0.568	-0.514516	-0.279257	-0.709762	-0.0439969	-0.905007
0.569	-0.512616	-0.277382	-0.707902	-0.042147	-0.903188
0.57	-0.510581	-0.275385	-0.705906	-0.040189	-0.901232
0.571	-0.510349	-0.275544	-0.705407	-0.0407378	-0.900465
0.572	-0.512981	-0.278842	-0.707628	-0.044704	-0.902276
0.573	-0.51611	-0.282337	-0.710521	-0.0485642	-0.904931
0.574	-0.517061	-0.283579	-0.711411	-0.0500971	-0.905761
0.575	-0.515557	-0.282189	-0.709849	-0.0488221	-0.904141
0.576	-0.513631	-0.280287	-0.707943	-0.0469427	-0.902255
0.577	-0.5125	-0.279019	-0.706939	-0.0455383	-0.901378
0.578	-0.510538	-0.276998	-0.70507	-0.043458	-0.899603
0.579	-0.50638	-0.272603	-0.70107	-0.0388269	-0.89576
0.58	-0.504366	-0.270266	-0.699247	-0.0361672	-0.894128
0.581	-0.496667	-0.262135	-0.691862	-0.0276034	-0.887057
0.582	-0.495607	-0.261178	-0.69182	-0.026749	-0.888033
0.583	-0.496793	-0.262086	-0.693173	-0.0273794	-0.889553
0.584	-0.495254	-0.260206	-0.691847	-0.0251579	-0.888439
0.585	-0.495375	-0.260164	-0.692073	-0.0249539	-0.888771
0.586	-0.493837	-0.258611	-0.690548	-0.0233858	-0.887259
0.587	-0.495832	-0.260572	-0.692423	-0.0253131	-0.889014
0.588	-0.492984	-0.257161	-0.689283	-0.0213393	-0.885583
0.589	-0.489423	-0.253095	-0.68608	-0.016767	-0.882738
0.59	-0.487988	-0.251559	-0.68465	-0.0151293	-0.881312
0.591	-0.48488	-0.248349	-0.681585	-0.0118179	-0.87829
0.592	-0.482494	-0.245535	-0.679321	-0.00857562	-0.876148
0.593	-0.480544	-0.243285	-0.677555	-0.00602723	-0.874567
0.594	-0.478953	-0.241461	-0.67611	-0.00396842	-0.873267
0.595	-0.478161	-0.240518	-0.675416	-0.00287512	-0.872672
0.596	-0.477628	-0.23996	-0.674936	-0.00229164	-0.872245
0.597	-0.478189	-0.240716	-0.675396	-0.00324371	-0.872603
0.598	-0.480884	-0.243649	-0.677964	-0.00641345	-0.875044
0.599	-0.481223	-0.243857	-0.678373	-0.0064906	-0.875523
0.6	-0.478126	-0.240574	-0.675423	-0.00302231	-0.87272
0.601	-0.474676	-0.237087	-0.672018	0.000500809	-0.869361
0.602	-0.472891	-0.235363	-0.670238	0.00216455	-0.867584
0.603	-0.474134	-0.236693	-0.671404	0.000749139	-0.868674
0.604	-0.47173	-0.234212	-0.669047	0.00330693	-0.866364
0.605	-0.466385	-0.228705	-0.663872	0.00897436	-0.861359
0.606	-0.463086	-0.225141	-0.660789	0.0128034	-0.858493
0.607	-0.461739	-0.223553	-0.659619	0.0146335	-0.857499
0.608	-0.463071	-0.224826	-0.661029	0.0134182	-0.858987
0.609	-0.462161	-0.223739	-0.660196	0.0146837	-0.85823
0.61	-0.458917	-0.220136	-0.657185	0.0186455	-0.855453
0.611	-0.457545	-0.218481	-0.655989	0.0205835	-0.854433
0.612	-0.459421	-0.220194	-0.657936	0.0190321	-0.856451
0.613	-0.458587	-0.219294	-0.657111	0.0199988	-0.855635
0.614	-0.455074	-0.215746	-0.653834	0.0235825	-0.852594
0.615	-0.450028	-0.210597	-0.648815	0.0288336	-0.847603
0.616	-0.448299	-0.208709	-0.6472	0.0308813	-0.846101
0.617	-0.448318	-0.208689	-0.647241	0.0309401	-0.846163
0.618	-0.44891	-0.209289	-0.647789	0.0303332	-0.846667
0.619	-0.449616	-0.209801	-0.648604	0.0300139	-0.847592
0.62	-0.448663	-0.208466	-0.647917	0.0317307	-0.847172
0.621	-0.449046	-0.20868	-0.648377	0.0316851	-0.847708
0.622	-0.44988	-0.209409	-0.649269	0.0310621	-0.848659
0.623	-0.450517	-0.209926	-0.649965	0.0306642	-0.849414
0.624	-0.451971	-0.211193	-0.651529	0.0295855	-0.851086
0.625	-0.454579	-0.21381	-0.654113	0.026958	-0.853648
0.626	-0.457278	-0.216747	-0.656882	0.023783	-0.856487
0.627	-0.458363	-0.217775	-0.657994	0.0228127	-0.857625
0.628	-0.456182	-0.215393	-0.655959	0.0253962	-0.855735
0.629	-0.452935	-0.212028	-0.65279	0.0288795	-0.852645
0.63	-0.447934	-0.206729	-0.64799	0.0344767	-0.848046
0.631	-0.441511	-0.199521	-0.641583	0.0424695	-0.841654
0.632	-0.438476	-0.196018	-0.6386	0.0464403	-0.838724
0.633	-0.438275	-0.195618	-0.638522	0.0470397	-0.83877
0.634	-0.43535	-0.192393	-0.635765	0.0505633	-0.83618
0.635	-0.431443	-0.188072	-0.632138	0.0552985	-0.832834
0.636	-0.430163	-0.186503	-0.631003	0.0571562	-0.831842
0.637	-0.430522	-0.186833	-0.631402	0.056856	-0.832282
0.638	-0.430968	-0.187428	-0.631785	0.0561127	-0.832601
0.639	-0.429004	-0.185516	-0.629785	0.0579706	-0.830567
0.64	-0.426565	-0.182965	-0.62742	0.0606359	-0.828275
0.641	-0.420314	-0.17639	-0.621387	0.0675339	-0.82246
0.642	-0.413684	-0.170201	-0.615867	0.0732813	-0.818051
0.643	-0.409993	-0.166656	-0.612819	0.076681	-0.815644
0.644	-0.405787	-0.162388	-0.608635	0.081011	-0.811483
0.645	-0.401405	-0.157768	-0.604442	0.0858685	-0.807478
0.646	-0.401446	-0.157726	-0.604551	0.0859953	-0.807655
0.647	-0.402633	-0.158924	-0.605755	0.0847847	-0.808877
0.648	-0.407767	-0.164283	-0.610711	0.0792017	-0.813655
0.649	-0.410354	-0.167057	-0.613262	0.0762396	-0.816169
0.65	-0.405585	-0.162003	-0.608726	0.0815791	-0.811867
0.651	-0.401507	-0.15765	-0.604455	0.0862072	-0.807404
0.652	-0.402846	-0.158882	-0.605168	0.0850818	-0.807489
0.653	-0.405265	-0.161319	-0.607648	0.0826277	-0.810032
0.654	-0.403881	-0.159891	-0.606292	0.0840994	-0.808703
0.655	-0.400357	-0.156235	-0.602591	0.0878872	-0.804825
0.656	-0.397134	-0.15313	-0.599299	0.090873	-0.801465
0.657	-0.395961	-0.152043	-0.598054	0.0918749	-0.800147
0.658	-0.395896	-0.152153	-0.597877	0.0915912	-0.799858
0.659	-0.39637	-0.152898	-0.598441	0.0905751	-0.800512
0.66	-0.396599	-0.153396	-0.599429	0.0898071	-0.80226
0.661	-0.395916	-0.152793	-0.599289	0.0903297	-0.802661
0.662	-0.394929	-0.151647	-0.598408	0.0916351	-0.801886
0.663	-0.393429	-0.15	-0.597024	0.0934293	-0.800619
0.664	-0.392804	-0.149337	-0.596438	0.09413	-0.800071
0.665	-0.394637	-0.151209	-0.598217	0.0922187	-0.801797
0.666	-0.391236	-0.14763	-0.595001	0.0959752	-0.798765
0.667	-0.387715	-0.143921	-0.591584	0.0998726	-0.795453
0.668	-0.388579	-0.144812	-0.592379	0.0989546	-0.796178
0.669	-0.386188	-0.142363	-0.590087	0.101462	-0.793985
0.67	-0.383689	-0.139789	-0.587617	0.104111	-0.791545
0.671	-0.382622	-0.138779	-0.586528	0.105065	-0.790434
0.672	-0.38261	-0.138711	-0.586554	0.105188	-0.790499
0.673	-0.386723	-0.14296	-0.590557	0.100803	-0.794392
0.674	-0.388753	-0.145288	-0.59278	0.0981765	-0.796806
0.675	-0.387773	-0.144277	-0.591785	0.0992199	-0.795796
0.676	-0.387531	-0.143913	-0.591623	0.099706	-0.795715
0.677	-0.387239	-0.143622	-0.591332	0.099995	-0.795424
0.678	-0.383366	-0.139509	-0.587658	0.104347	-0.791951
0.679	-0.378518	-0.134298	-0.58308	0.109923	-0.787641
0.68	-0.380127	-0.135715	-0.584798	0.108698	-0.78947
0.681	-0.37946	-0.135201	-0.58403	0.109058	-0.7886
0.682	-0.378091	-0.133769	-0.582705	0.110553	-0.78732
0.683	-0.378255	-0.133783	-0.58299	0.110688	-0.787726
0.684	-0.378073	-0.133629	-0.582808	0.110816	-0.787542
0.685	-0.376887	-0.132488	-0.581602	0.111911	-0.786317
0.686	-0.37828	-0.134034	-0.582931	0.110212	-0.787582
0.687	-0.377386	-0.133101	-0.58207	0.111184	-0.786755
0.688	-0.377984	-0.13361	-0.582728	0.110763	-0.787473
0.689	-0.378066	-0.133502	-0.582979	0.111062	-0.787892
0.69	-0.381562	-0.13681	-0.586574	0.107943	-0.791585
0.691	-0.379515	-0.134672	-0.58464	0.11017	-0.789764
0.692	-0.376044	-0.131069	-0.581274	0.113905	-0.786504
0.693	-0.373301	-0.128281	-0.578583	0.116739	-0.783864
0.694	-0.367454	-0.122284	-0.572886	0.122885	-0.778319
0.695	-0.363204	-0.117791	-0.568844	0.127621	-0.774484
0.696	-0.36568	-0.12008	-0.571425	0.12552	-0.77717
0.697	-0.367295	-0.121744	-0.572983	0.123807	-0.77867
0.698	-0.364832	-0.119384	-0.570449	0.126064	-0.776066
0.699	-0.359417	-0.113923	-0.565075	0.131571	-0.770734
0.7	-0.358976	-0.113395	-0.564687	0.132186	-0.770399
0.701	-0.356158	-0.110534	-0.561916	0.13509	-0.767675
0.702	-0.35238	-0.106557	-0.558303	0.139267	-0.764227
0.703	-0.35073	-0.104691	-0.556813	0.141349	-0.762896
0.704	-0.346284	-0.0999661	-0.552578	0.146352	-0.758872
0.705	-0.342211	-0.0956581	-0.548689	0.150895	-0.755166
0.706	-0.337435	-0.0906674	-0.544085	0.156101	-0.750735
0.707	-0.337916	-0.09111	-0.544595	0.155696	-0.751274
0.708	-0.335876	-0.0890179	-0.54191	0.15784	-0.747943
0.709	-0.332796	-0.0858123	-0.538918	0.161172	-0.745039
0.71	-0.331508	-0.084239	-0.537818	0.16303	-0.744128
0.711	-0.331274	-0.0836579	-0.537822	0.163958	-0.744371
0.712	-0.3291	-0.0810951	-0.535924	0.16691	-0.742748
0.713	-0.329555	-0.0812695	-0.536608	0.167016	-0.74366
0.714	-0.333408	-0.0844476	-0.540494	0.164512	-0.747581
0.715	-0.337434	-0.088561	-0.544438	0.160312	-0.751442
0.716	-0.336128	-0.0871153	-0.543235	0.161897	-0.750342
0.717	-0.334919	-0.0857735	-0.542167	0.163372	-0.749416
0.718	-0.33489	-0.0857669	-0.542114	0.163356	-0.749338
0.719	-0.333515	-0.0844611	-0.540694	0.164593	-0.747873
0.72	-0.332234	-0.0832794	-0.539349	0.165675	-0.746464
0.721	-0.33204	-0.0830651	-0.539179	0.16591	-0.746317
0.722	-0.3304	-0.0812876	-0.537663	0.167824	-0.744926
0.723	-0.328832	-0.0795677	-0.536215	0.169697	-0.743598
0.724	-0.327758	-0.0784071	-0.53517	0.170943	-0.742582
0.725	-0.328595	-0.0792456	-0.535643	0.170104	-0.742691
0.726	-0.327339	-0.0778212	-0.53408	0.171696	-0.74082
0.727	-0.327144	-0.0775928	-0.533877	0.171958	-0.740609
0.728	-0.326673	-0.076933	-0.533533	0.172807	-0.740394
0.729	-0.322232	-0.0722567	-0.52927	0.177718	-0.736309
0.73	-0.320412	-0.0702387	-0.527615	0.179934	-0.734819
0.731	-0.318454	-0.0681166	-0.525794	0.182221	-0.733133
0.732	-0.317793	-0.0672813	-0.525267	0.183231	-0.732742
0.733	-0.312247	-0.0614219	-0.520021	0.189403	-0.727795
0.734	-0.308637	-0.0577555	-0.516489	0.193126	-0.724341
0.735	-0.307557	-0.0566677	-0.515462	0.194222	-0.723367
0.736	-0.305552	-0.0543634	-0.513663	0.196825	-0.721775
0.737	-0.301503	-0.0498957	-0.50991	0.201711	-0.718317
0.738	-0.301484	-0.0495619	-0.510113	0.202361	-0.718741
0.739	-0.298469	-0.0464794	-0.507165	0.20551	-0.71586
0.74	-0.295485	-0.0434993	-0.50417	0.208486	-0.712854
0.741	-0.294596	-0.0427038	-0.503191	0.209188	-0.711787
0.742	-0.29111	-0.0390718	-0.499784	0.212966	-0.708458
0.743	-0.28936	-0.0370787	-0.498186	0.215203	-0.707013
0.744	-0.292181	-0.0399604	-0.500885	0.21226	-0.70959
0.745	-0.289081	-0.0367402	-0.497875	0.215601	-0.706668
0.746	-0.284535	-0.0320371	-0.493451	0.220461	-0.702366
0.747	-0.282482	-0.0299321	-0.491442	0.222618	-0.700403
0.748	-0.279651	-0.0269389	-0.488756	0.225774	-0.69786
0.749	-0.277246	-0.0243814	-0.486497	0.228483	-0.695748
0.75	-0.28045	-0.0273657	-0.48971	0.225719	-0.69897
0.751	-0.276585	-0.0232646	-0.485953	0.230056	-0.695321
0.752	-0.273739	-0.0202664	-0.483205	0.233206	-0.692672
0.753	-0.27227	-0.0185698	-0.481913	0.23513	-0.691556
0.754	-0.274732	-0.0207598	-0.484573	0.233213	-0.694413
0.755	-0.277525	-0.0235562	-0.487377	0.230413	-0.697228
0.756	-0.283313	-0.0295757	-0.492998	0.224162	-0.702683
0.757	-0.2859	-0.032189	-0.495525	0.221522	-0.70515
0.758	-0.286033	-0.0321362	-0.495753	0.22176	-0.705473
0.759	-0.285487	-0.0313447	-0.495396	0.222798	-0.705305
0.76	-0.285052	-0.0307122	-0.495112	0.223628	-0.705172
0.761	-0.285084	-0.0305932	-0.495269	0.223898	-0.705454
0.762	-0.283034	-0.028305	-0.49339	0.226424	-0.703745
0.763	-0.282596	-0.0277716	-0.493038	0.227052	-0.70348
0.764	-0.282638	-0.0276775	-0.493194	0.227283	-0.703749
0.765	-0.278807	-0.0235488	-0.489577	0.231709	-0.700348
0.766	-0.277809	-0.0225433	-0.488597	0.232722	-0.699385
0.767	-0.279129	-0.0241186	-0.48979	0.230892	-0.700451
0.768	-0.278504	-0.0235263	-0.488437	0.231452	-0.69837
0.769	-0.276576	-0.0219191	-0.486528	0.232738	-0.69648
0.77	-0.274102	-0.0193988	-0.484111	0.235305	-0.69412
0.771	-0.270509	-0.015593	-0.480698	0.239323	-0.690887
0.772	-0.265705	-0.0106588	-0.476032	0.244387	-0.686359
0.773	-0.266376	-0.0116981	-0.476456	0.24298	-0.686535
0.774	-0.267003	-0.0127529	-0.476824	0.241497	-0.686646
0.775	-0.26426	-0.0100773	-0.474106	0.244106	-0.683951
0.776	-0.262488	-0.00826334	-0.472369	0.245962	-0.68225
0.777	-0.258575	-0.00426039	-0.468533	0.250054	-0.678492
0.778	-0.255423	-0.00100983	-0.465449	0.253404	-0.675474
0.779	-0.255756	-0.001236	-0.46586	0.253284	-0.675964
0.78	-0.253654	0.000873382	-0.463779	0.255401	-0.673904
0.781	-0.253754	0.000962103	-0.464039	0.255678	-0.674324
0.782	-0.25332	0.00150895	-0.463697	0.256338	-0.674075
0.783	-0.251957	0.00284925	-0.462345	0.257655	-0.672732
0.784	-0.24678	0.00827951	-0.457382	0.263339	-0.667984
0.785	-0.243467	0.0119603	-0.454315	0.267387	-0.665164
0.786	-0.240863	0.0147359	-0.451796	0.270335	-0.662728
0.787	-0.243246	0.0121966	-0.454044	0.267639	-0.664843
0.788	-0.246201	0.00902424	-0.45702	0.26425	-0.66784
0.789	-0.247275	0.00794054	-0.457593	0.263156	-0.66791
0.79	-0.251954	0.00279955	-0.461932	0.257553	-0.671909
0.791	-0.257023	-0.00273701	-0.466641	0.251549	-0.676258
0.792	-0.259929	-0.00560815	-0.469562	0.248713	-0.679194
0.793	-0.259256	-0.00470267	-0.46889	0.249851	-0.678523
0.794	-0.25974	-0.00528209	-0.46932	0.249176	-0.6789
0.795	-0.259728	-0.00534316	-0.469308	0.249042	-0.678888
0.796	-0.25706	-0.00241501	-0.466737	0.25223	-0.676414
0.797	-0.256154	-0.00134392	-0.46599	0.253466	-0.675826
0.798	-0.254524	0.000451795	-0.464499	0.255428	-0.674473
0.799	-0.25298	0.00215579	-0.463079	0.257292	-0.673178
0.8	-0.254745	0.000324548	-0.464784	0.255395	-0.674822
0.801	-0.253105	0.00201859	-0.463213	0.257142	-0.673321
0.802	-0.252728	0.00222425	-0.462802	0.257177	-0.672877
0.803	-0.252473	0.00204405	-0.462268	0.256562	-0.672063
0.804	-0.252782	0.00145725	-0.462402	0.255697	-0.672022
0.805	-0.253098	0.00100176	-0.462602	0.255101	-0.672105
0.806	-0.253958	-3.37622e-05	-0.46335	0.253891	-0.672742
0.807	-0.256282	-0.00241999	-0.465603	0.251442	-0.674923
0.808	-0.252828	0.00116551	-0.46228	0.255159	-0.671732
0.809	-0.249433	0.00454058	-0.458912	0.258514	-0.66839
0.81	-0.247081	0.00684145	-0.456559	0.260764	-0.666038
0.811	-0.250368	0.0033258	-0.459704	0.25702	-0.66904
0.812	-0.251697	0.00201979	-0.461068	0.255737	-0.670439
0.813	-0.247776	0.00618571	-0.457309	0.260147	-0.666843
0.814	-0.249619	0.00414493	-0.459039	0.257909	-0.668458
0.815	-0.250285	0.00330091	-0.459621	0.256887	-0.668956
0.816	-0.252976	0.00054127	-0.462306	0.254059	-0.671637
0.817	-0.252324	0.00110743	-0.461616	0.254538	-0.670909
0.818	-0.251893	0.00138934	-0.461114	0.254671	-0.670335
0.819	-0.252761	0.000247442	-0.461817	0.253256	-0.670873
0.82	-0.249951	0.00288744	-0.458939	0.255726	-0.667927
0.821	-0.246626	0.00613816	-0.455612	0.258903	-0.664597
0.822	-0.246276	0.00637696	-0.45521	0.25903	-0.664144
0.823	-0.244194	0.0085113	-0.453195	0.261217	-0.662195
0.824	-0.243906	0.00880566	-0.452933	0.261517	-0.66196
0.825	-0.243403	0.0092538	-0.452429	0.261911	-0.661455
0.826	-0.245305	0.00717434	-0.454207	0.259653	-0.66311
0.827	-0.245275	0.00712221	-0.454198	0.25952	-0.66312
0.828	-0.245236	0.00715744	-0.454148	0.259551	-0.66306
0.829	-0.24085	0.011324	-0.449749	0.263498	-0.658648
0.83	-0.239785	0.012121	-0.448495	0.264026	-0.657205
0.831	-0.23699	0.0147871	-0.445625	0.266564	-0.65426
0.832	-0.233689	0.0181028	-0.444156	0.269895	-0.654623
0.833	-0.228553	0.0233507	-0.439131	0.275254	-0.64971
0.834	-0.224122	0.0278714	-0.434799	0.279865	-0.645476
0.835	-0.22546	0.0262922	-0.436035	0.278045	-0.64661
0.836	-0.222747	0.0288751	-0.43332	0.280497	-0.643893
0.837	-0.222257	0.029395	-0.432884	0.281047	-0.643512
0.838	-0.221257	0.0304737	-0.43196	0.282204	-0.642662
0.839	-0.224844	0.0267578	-0.435479	0.27836	-0.646113
0.84	-0.221769	0.0298272	-0.432456	0.281423	-0.643143
0.841	-0.220498	0.0308443	-0.431014	0.282186	-0.641531
0.842	-0.219627	0.0315139	-0.429996	0.282655	-0.640365
0.843	-0.219184	0.0319677	-0.429656	0.28312	-0.640127
0.844	-0.21034	0.0410407	-0.421073	0.292421	-0.631805
0.845	-0.209697	0.0415963	-0.420399	0.29289	-0.631101
0.846	-0.213658	0.0372701	-0.424104	0.288199	-0.634549
0.847	-0.212667	0.038024	-0.423057	0.288715	-0.633447
0.848	-0.207986	0.042771	-0.418459	0.293528	-0.628933
0.849	-0.204384	0.0463205	-0.414954	0.297025	-0.625524
0.85	-0.205587	0.0451513	-0.416118	0.29589	-0.626648
0.851	-0.201302	0.0496276	-0.412015	0.300558	-0.622727
0.852	-0.196869	0.0543756	-0.407833	0.30562	-0.618798
0.853	-0.195304	0.0561183	-0.406427	0.307541	-0.617549
0.854	-0.200457	0.0507808	-0.411483	0.302019	-0.622509
0.855	-0.19881	0.0523715	-0.409815	0.303553	-0.620821
0.856	-0.198195	0.0529761	-0.409213	0.304147	-0.620232
0.857	-0.198134	0.0529168	-0.409083	0.303968	-0.620032
0.858	-0.199865	0.0509456	-0.410724	0.301756	-0.621583
0.859	-0.201515	0.049141	-0.41228	0.299797	-0.623044
0.86	-0.201702	0.0492446	-0.412468	0.300192	-0.623233
0.861	-0.202655	0.0467414	-0.413577	0.296138	-0.624498
0.862	-0.205243	0.0441702	-0.416208	0.293584	-0.627172
0.863	-0.207165	0.0420309	-0.418001	0.291227	-0.628836
0.864	-0.206921	0.0421357	-0.417688	0.291192	-0.628456
0.865	-0.204849	0.0441747	-0.415632	0.293198	-0.626416
0.866	-0.203399	0.0454555	-0.41411	0.29431	-0.624821
0.867	-0.203522	0.0451018	-0.414132	0.293726	-0.624741
0.868	-0.204577	0.0439955	-0.415175	0.292568	-0.625774
0.869	-0.206136	0.0425576	-0.416873	0.291251	-0.62761
0.87	-0.208726	0.040086	-0.419433	0.288898	-0.63014
0.871	-0.209396	0.0392951	-0.419503	0.287986	-0.62961
0.872	-0.208493	0.0401709	-0.418611	0.288835	-0.628728
0.873	-0.207927	0.040634	-0.41799	0.289195	-0.628054
0.874	-0.206935	0.0417261	-0.417098	0.290388	-0.627261
0.875	-0.200912	0.0481528	-0.411397	0.297218	-0.621882
0.876	-0.20022	0.0487302	-0.410633	0.29768	-0.621045
0.877	-0.200178	0.0484944	-0.41038	0.297166	-0.620583
0.878	-0.198452	0.0501625	-0.408658	0.298777	-0.618864
0.879	-0.199151	0.0495377	-0.409365	0.298227	-0.619579
0.88	-0.199717	0.0490024	-0.409993	0.297722	-0.620268
0.881	-0.195598	0.0533343	-0.406041	0.302267	-0.616483
0.882	-0.193462	0.0556064	-0.404019	0.304675	-0.614577
0.883	-0.19319	0.055998	-0.402727	0.305186	-0.612264
0.884	-0.192216	0.0572269	-0.401703	0.30667	-0.61119
0.885	-0.192256	0.0571609	-0.401725	0.306578	-0.611195
0.886	-0.192557	0.056755	-0.402	0.306067	-0.611442
0.887	-0.191111	0.0583337	-0.400583	0.307778	-0.610054
0.888	-0.18834	0.0612965	-0.397963	0.310933	-0.607586
0.889	-0.184644	0.0650292	-0.394367	0.314702	-0.60409
0.89	-0.186035	0.0635785	-0.395809	0.313192	-0.605583
0.891	-0.183802	0.0660631	-0.393802	0.315929	-0.603801
0.892	-0.179813	0.07019	-0.389982	0.320193	-0.60015
0.893	-0.179923	0.0699809	-0.390042	0.319884	-0.600162
0.894	-0.179565	0.0702059	-0.389632	0.319977	-0.599698
0.895	-0.17428	0.0755819	-0.384472	0.325444	-0.594664
0.896	-0.17259	0.0775715	-0.383014	0.327733	-0.593439
0.897	-0.170581	0.0800215	-0.38133	0.330624	-0.592079
0.898	-0.168992	0.081594	-0.379788	0.33218	-0.590585
0.899	-0.169226	0.0814349	-0.380183	0.332096	-0.591141
0.9	-0.168409	0.0825129	-0.379569	0.333435	-0.59073
0.901	-0.166107	0.0849569	-0.377346	0.336021	-0.588585
0.902	-0.16375	0.0873277	-0.375022	0.338405	-0.586295
0.903	-0.162806	0.0883903	-0.374181	0.339587	-0.585555
0.904	-0.160331	0.0910028	-0.371817	0.342336	-0.583304
0.905	-0.154666	0.0968252	-0.366378	0.348316	-0.578091
0.906	-0.147835	0.10437	-0.360032	0.356575	-0.57223
0.907	-0.144203	0.108439	-0.356675	0.36108	-0.569148
0.908	-0.142017	0.110988	-0.354749	0.363994	-0.567481
0.909	-0.137527	0.115656	-0.350411	0.368839	-0.563294
0.91	-0.132121	0.12117	-0.345118	0.374461	-0.558114
0.911	-0.129101	0.124356	-0.342198	0.377812	-0.555296
0.912	-0.128392	0.125243	-0.341681	0.378878	-0.554969
0.913	-0.125802	0.128022	-0.339261	0.381845	-0.55272
0.914	-0.126592	0.127266	-0.340106	0.381125	-0.55362
0.915	-0.124626	0.129462	-0.338338	0.38355	-0.552051
0.916	-0.118681	0.135861	-0.332757	0.390403	-0.546834
0.917	-0.115515	0.139388	-0.329883	0.39429	-0.544252
0.918	-0.113187	0.141902	-0.32773	0.396991	-0.542273
0.919	-0.109091	0.146168	-0.323789	0.401427	-0.538486
0.92	-0.108408	0.14686	-0.323141	0.402129	-0.537874
0.921	-0.105376	0.150003	-0.320165	0.405383	-0.534953
0.922	-0.100963	0.154679	-0.315978	0.410321	-0.530992
0.923	-0.101647	0.154234	-0.316865	0.410115	-0.532084
0.924	-0.103507	0.152463	-0.3188	0.408434	-0.534092
0.925	-0.101584	0.154574	-0.316993	0.410733	-0.532402
0.926	-0.0973081	0.158946	-0.312824	0.4152	-0.52834
0.927	-0.0935035	0.1628	-0.30909	0.419103	-0.524676
0.928	-0.0931293	0.163171	-0.308739	0.419471	-0.524348
0.929	-0.0919565	0.164436	-0.307657	0.420828	-0.523357
0.93	-0.0913814	0.165074	-0.307151	0.421528	-0.522921
0.931	-0.0879781	0.168686	-0.303924	0.42535	-0.51987
0.932	-0.0832168	0.173893	-0.299549	0.431003	-0.51588
0.933	-0.0782025	0.179518	-0.294993	0.437239	-0.511784
0.934	-0.0743891	0.18356	-0.291264	0.441509	-0.508139
0.935	-0.0700246	0.188219	-0.287153	0.446462	-0.504281
0.936	-0.0700809	0.18851	-0.287458	0.4471	-0.504836
0.937	-0.0701758	0.188576	-0.287644	0.447328	-0.505113
0.938	-0.0693793	0.189429	-0.286939	0.448237	-0.5045
0.939	-0.0684272	0.190474	-0.286	0.449374	-0.503573
0.94	-0.0685165	0.190543	-0.286235	0.449603	-0.503954
0.941	-0.0707497	0.188393	-0.288529	0.447536	-0.506309
0.942	-0.0708798	0.188378	-0.288758	0.447636	-0.506637
0.943	-0.0704473	0.188786	-0.288382	0.448019	-0.506317
0.944	-0.0695687	0.189803	-0.287595	0.449174	-0.505621
0.945	-0.0667788	0.192852	-0.285008	0.452483	-0.503237
0.946	-0.0631813	0.196827	-0.281699	0.456835	-0.500216
0.947	-0.0602564	0.200116	-0.27903	0.460488	-0.497804
0.948	-0.0572226	0.203355	-0.276133	0.463933	-0.495044
0.949	-0.0527948	0.208001	-0.271887	0.468796	-0.49098
0.95	-0.0508172	0.210088	-0.269975	0.470994	-0.489132
0.951	-0.0483249	0.212624	-0.267555	0.473573	-0.486785
0.952	-0.0454215	0.215705	-0.264816	0.476832	-0.48421
0.953	-0.0429335	0.218427	-0.262522	0.479788	-0.48211
0.954	-0.0416623	0.219896	-0.261421	0.481454	-0.481179
0.955	-0.0403853	0.221326	-0.260316	0.483038	-0.480247
0.956	-0.0392644	0.222608	-0.259345	0.484481	-0.479425
0.957	-0.0390917	0.223119	-0.259429	0.485329	-0.479766
0.958	-0.036051	0.22651	-0.256675	0.489071	-0.477298
0.959	-0.0362449	0.226362	-0.25693	0.488968	-0.477616
0.96	-0.0361909	0.226363	-0.256876	0.488916	-0.477561
0.961	-0.0378081	0.224737	-0.258525	0.487283	-0.479242
0.962	-0.0376981	0.224783	-0.258404	0.487265	-0.47911
0.963	-0.0409461	0.221367	-0.261614	0.483681	-0.482281
0.964	-0.0399902	0.222377	-0.26071	0.484744	-0.481431
0.965	-0.0358813	0.226711	-0.256803	0.489304	-0.477725
0.966	-0.0371381	0.225465	-0.258028	0.488068	-0.478917
0.967	-0.0371784	0.224843	-0.258093	0.486865	-0.479008
0.968	-0.0355048	0.226658	-0.256546	0.488821	-0.477586
0.969	-0.0339754	0.228263	-0.255118	0.490501	-0.476261
0.97	-0.0301744	0.23208	-0.251369	0.494333	-0.472564
0.971	-0.0313271	0.230973	-0.252578	0.493274	-0.473829
0.972	-0.0326486	0.229595	-0.254283	0.49184	-0.475918
0.973	-0.0345549	0.227625	-0.256154	0.489805	-0.477754
0.974	-0.0330753	0.229062	-0.254683	0.491199	-0.47629
0.975	-0.0307513	0.23159	-0.252538	0.49393	-0.474326
0.976	-0.0305668	0.23189	-0.252486	0.494346	-0.474405
0.977	-0.0330532	0.229439	-0.255006	0.49193	-0.476958
0.978	-0.0324331	0.230004	-0.254365	0.49244	-0.476296
0.979	-0.0326116	0.229818	-0.254569	0.492247	-0.476526
0.98	-0.0309744	0.231595	-0.253069	0.494165	-0.475163
0.981	-0.0286891	0.234113	-0.250974	0.496915	-0.473259
0.982	-0.022435	0.240658	-0.244972	0.503751	-0.467509
0.983	-0.0188854	0.244349	-0.241595	0.507583	-0.464304
0.984	-0.0179764	0.245284	-0.240515	0.508544	-0.463054
0.985	-0.0173981	0.246025	-0.239964	0.509448	-0.462531
0.986	-0.0168365	0.246739	-0.239546	0.510314	-0.462255
0.987	-0.0168742	0.246702	-0.239621	0.510279	-0.462368
0.988	-0.0172778	0.246314	-0.240059	0.509906	-0.46284
0.989	-0.0149217	0.248815	-0.237832	0.512553	-0.460742
0.99	-0.0132526	0.25069	-0.236333	0.514632	-0.459413
0.991	-0.0132896	0.250661	-0.236413	0.514611	-0.459536
0.992	-0.00860811	0.255472	-0.231901	0.519552	-0.455195
0.993	-0.00695429	0.257305	-0.230353	0.521564	-0.453751
0.994	-0.00534676	0.258908	-0.228791	0.523163	-0.452236
0.995	-0.0018926	0.26251	-0.225473	0.526913	-0.449053
0.996	-0.00289911	0.261652	-0.226596	0.526204	-0.450294
0.997	-0.00307232	0.261784	-0.227007	0.526639	-0.450941
0.998	-0.00155569	0.263544	-0.225676	0.528643	-0.449796
0.999	-0.00075655	0.2644	-0.224949	0.529556	-0.449141
1	0	0.265371	-0.224351	0.530742	-0.448703
1.001	-0.00297848	0.262264	-0.227375	0.527507	-0.451771
1.002	-0.00258314	0.262588	-0.226597	0.527759	-0.450611
1.003	0.00213442	0.26749	-0.222023	0.532846	-0.446181
1.004	0.00420802	0.269537	-0.219997	0.534866	-0.444202
1.005	0.00505029	0.270429	-0.219236	0.535807	-0.443522
1.006	0.00834007	0.273829	-0.216047	0.539319	-0.440433
1.007	0.00824319	0.273557	-0.216055	0.538871	-0.440353
1.008	0.00558775	0.270647	-0.218565	0.535707	-0.442717
1.009	9.34576e-05	0.264864	-0.22387	0.529635	-0.447834
1.01	-0.0008419	0.2638	-0.224737	0.528442	-0.448633
1.011	0.00293631	0.267596	-0.221046	0.532257	-0.445029
1.012	0.00697835	0.271843	-0.217213	0.536708	-0.441405
1.013	0.00859411	0.273771	-0.215858	0.538948	-0.44031
1.014	0.00818789	0.273728	-0.216545	0.539268	-0.441277
1.015	0.00823126	0.273727	-0.216443	0.539222	-0.441118
1.016	0.00950973	0.275387	-0.215094	0.541265	-0.439697
1.017	0.00863269	0.274488	-0.216085	0.540343	-0.440803
1.018	0.0128992	0.279239	-0.212218	0.545579	-0.437336
1.019	0.0165837	0.283258	-0.208825	0.549933	-0.434234
1.02	0.0222619	0.289094	-0.203276	0.555926	-0.428814
1.021	0.0221774	0.289279	-0.203521	0.556381	-0.429219
1.022	0.0234763	0.29076	-0.20239	0.558043	-0.428256
1.023	0.0255349	0.292945	-0.200459	0.560355	-0.426452
1.024	0.0254864	0.292998	-0.200581	0.56051	-0.426649
1.025	0.0274554	0.295023	-0.198688	0.56259	-0.424831
1.026	0.0301175	0.297804	-0.196173	0.565491	-0.422464
1.027	0.0350026	0.302921	-0.191532	0.570839	-0.418068
1.028	0.0344779	0.302297	-0.192052	0.570116	-0.418582
1.029	0.0347482	0.302339	-0.191667	0.569929	-0.418082
1.03	0.0336519	0.301102	-0.192669	0.568552	-0.41899
1.031	0.0315359	0.298991	-0.194808	0.566446	-0.421152
1.032	0.033381	0.300815	-0.193005	0.568249	-0.419391
1.033	0.0333635	0.300678	-0.192967	0.567993	-0.419297
1.034	0.0319381	0.298999	-0.194318	0.56606	-0.420575
1.035	0.0338931	0.300939	-0.192393	0.567984	-0.418678
1.036	0.0371819	0.30426	-0.189169	0.571337	-0.41552
1.037	0.0381685	0.305294	-0.188247	0.57242	-0.414662
1.038	0.0394524	0.306786	-0.187143	0.574121	-0.413739
1.039	0.038413	0.3061	-0.188477	0.573787	-0.415368
1.04	0.037467	0.305419	-0.189649	0.573372	-0.416765
1.041	0.0368988	0.304676	-0.190255	0.572454	-0.417408
1.042	0.0381442	0.305791	-0.18913	0.573438	-0.416405
1.043	0.0384141	0.306323	-0.18907	0.574232	-0.416554
1.044	0.0380651	0.306117	-0.189566	0.574168	-0.417197
1.045	0.033056	0.301036	-0.194546	0.569016	-0.422149
1.046	0.0321019	0.299988	-0.19546	0.567875	-0.423022
1.047	0.0281036	0.2958	-0.199351	0.563496	-0.426805
1.048	0.0264308	0.293912	-0.200902	0.561393	-0.428235
1.049	0.0258945	0.2933	-0.201416	0.560706	-0.428726
1.05	0.0291246	0.296905	-0.198507	0.564686	-0.426139
1.051	0.0335694	0.301693	-0.194362	0.569817	-0.422294
1.052	0.0380178	0.306031	-0.189892	0.574043	-0.417802
1.053	0.0388924	0.30655	-0.188801	0.574208	-0.416494
1.054	0.0358789	0.303234	-0.191623	0.570588	-0.419125
1.055	0.0377853	0.305223	-0.189844	0.57266	-0.417474
1.056	0.0382168	0.305684	-0.189474	0.573151	-0.417164
1.057	0.0377591	0.30532	-0.19003	0.57288	-0.417818
1.058	0.0380316	0.305833	-0.189972	0.573635	-0.417975
1.059	0.0345912	0.30242	-0.19348	0.57025	-0.421551
1.06	0.0336053	0.301409	-0.194461	0.569213	-0.422528
1.061	0.0353128	0.303409	-0.192782	0.571506	-0.420876
1.062	0.0375509	0.306005	-0.190828	0.574459	-0.419206
1.063	0.0407914	0.309504	-0.187761	0.578216	-0.416314
1.064	0.0398792	0.308672	-0.188668	0.577465	-0.417215
1.065	0.0424883	0.311379	-0.186161	0.58027	-0.41481
1.066	0.0451073	0.313968	-0.183543	0.582828	-0.412194
1.067	0.0465813	0.315519	-0.182072	0.584456	-0.410725
1.068	0.046893	0.315658	-0.181812	0.584423	-0.410517
1.069	0.047589	0.316296	-0.181141	0.585003	-0.409871
1.07	0.0482599	0.316797	-0.180413	0.585334	-0.409087
1.071	0.052672	0.321307	-0.176121	0.589943	-0.404914
1.072	0.056877	0.325552	-0.172009	0.594228	-0.400895
1.073	0.0562717	0.32465	-0.172465	0.593027	-0.401201
1.074	0.0576471	0.325822	-0.171035	0.593996	-0.399718
1.075	0.0577465	0.325864	-0.17081	0.593982	-0.399366
1.076	0.0586713	0.326759	-0.169911	0.594846	-0.398493
1.077	0.0596059	0.327806	-0.169134	0.596005	-0.397873
1.078	0.0596745	0.328001	-0.169203	0.596327	-0.39808
1.079	0.0609801	0.329123	-0.167828	0.597265	-0.396635
1.08	0.0642199	0.332298	-0.164568	0.600375	-0.393355
1.081	0.0660589	0.334262	-0.162857	0.602466	-0.391774
1.082	0.0681908	0.336395	-0.160786	0.604599	-0.389763
1.083	0.0680911	0.335996	-0.160717	0.603901	-0.389525
1.084	0.0658249	0.333525	-0.162874	0.601226	-0.391572
1.085	0.0658282	0.333689	-0.163013	0.601549	-0.391854
1.086	0.0626991	0.330629	-0.166238	0.59856	-0.395176
1.087	0.0606066	0.328612	-0.168427	0.596617	-0.397462
1.088	0.0607601	0.328863	-0.168402	0.596966	-0.397564
1.089	0.0611778	0.32933	-0.16806	0.597483	-0.397297
1.09	0.0595133	0.327595	-0.169722	0.595676	-0.398958
1.091	0.0638599	0.331996	-0.165425	0.600131	-0.394711
1.092	0.0640259	0.332149	-0.165199	0.600271	-0.394424
1.093	0.0643679	0.332541	-0.164933	0.600714	-0.394233
1.094	0.0651637	0.333288	-0.164155	0.601412	-0.393474
1.095	0.0660436	0.334181	-0.16332	0.602318	-0.392684
1.096	0.066451	0.334641	-0.162981	0.60283	-0.392413
1.097	0.0661768	0.334323	-0.163248	0.60247	-0.392673
1.098	0.0633321	0.331227	-0.165935	0.599122	-0.395202
1.099	0.0635157	0.33139	-0.165816	0.599264	-0.395147
1.1	0.0690745	0.337098	-0.16047	0.605122	-0.390015
1.101	0.0706782	0.338778	-0.158955	0.606878	-0.388588
1.102	0.0724008	0.340489	-0.157269	0.608578	-0.38694
1.103	0.0772012	0.345282	-0.152486	0.613364	-0.382173
1.104	0.0821341	0.350442	-0.147729	0.618751	-0.377593
1.105	0.0896931	0.358351	-0.140487	0.62701	-0.370667
1.106	0.0957714	0.364669	-0.134628	0.633567	-0.365028
1.107	0.100362	0.369357	-0.130159	0.638352	-0.360681
1.108	0.106353	0.37562	-0.124417	0.644887	-0.355187
1.109	0.11156	0.381226	-0.119558	0.650891	-0.350677
1.11	0.114585	0.384465	-0.116741	0.654345	-0.348066
1.111	0.115846	0.385717	-0.115529	0.655588	-0.346905
1.112	0.116651	0.386425	-0.114711	0.6562	-0.346073
1.113	0.116056	0.385799	-0.115465	0.655542	-0.346986
1.114	0.113455	0.38322	-0.118117	0.652985	-0.349689
1.115	0.111606	0.381195	-0.11991	0.650783	-0.351426
1.116	0.113752	0.383166	-0.117644	0.65258	-0.34904
1.117	0.110569	0.379885	-0.120799	0.649201	-0.352167
1.118	0.110137	0.379531	-0.121334	0.648925	-0.352805
1.119	0.110231	0.379716	-0.121347	0.649201	-0.352925
1.12	0.109801	0.379207	-0.121748	0.648614	-0.353297
1.121	0.105428	0.374367	-0.12599	0.643306	-0.357408
1.122	0.104096	0.372735	-0.127269	0.641374	-0.358634
1.123	0.10465	0.37318	-0.126654	0.64171	-0.357958
1.124	0.102845	0.371426	-0.128481	0.640006	-0.359808
1.125	0.103816	0.37251	-0.127629	0.641205	-0.359074
1.126	0.105711	0.374467	-0.125846	0.643224	-0.357402
1.127	0.108877	0.377817	-0.122788	0.646758	-0.354453
1.128	0.113199	0.382418	-0.11872	0.651638	-0.350639
1.129	0.112784	0.38213	-0.119173	0.651475	-0.351129
1.13	0.113099	0.382399	-0.118905	0.651699	-0.35091
1.131	0.115461	0.384869	-0.116676	0.654277	-0.348814
1.132	0.117451	0.38693	-0.114817	0.656409	-0.347085
1.133	0.119321	0.388724	-0.112927	0.658128	-0.345175
1.134	0.120024	0.389239	-0.112195	0.658454	-0.344414
1.135	0.121966	0.391285	-0.110375	0.660604	-0.342715
1.136	0.122943	0.392474	-0.109579	0.662004	-0.3421
1.137	0.122437	0.391992	-0.110134	0.661548	-0.342705
1.138	0.122429	0.391928	-0.110141	0.661427	-0.342712
1.139	0.124324	0.394032	-0.108438	0.66374	-0.3412
1.14	0.123534	0.393144	-0.1092	0.662755	-0.341933
1.141	0.122866	0.392259	-0.109745	0.661652	-0.342357
1.142	0.122904	0.392169	-0.10966	0.661434	-0.342225
1.143	0.121655	0.390831	-0.110888	0.660008	-0.34343
1.144	0.117858	0.386831	-0.114564	0.655805	-0.346987
1.145	0.119625	0.388587	-0.112884	0.657548	-0.345393
1.146	0.122992	0.392085	-0.109647	0.661179	-0.342286
1.147	0.129313	0.398672	-0.10358	0.668032	-0.336472
1.148	0.126861	0.395916	-0.105993	0.664971	-0.338847
1.149	0.121566	0.390159	-0.110968	0.658751	-0.343501
1.15	0.123909	0.39263	-0.108686	0.661351	-0.341281
1.151	0.126469	0.395158	-0.106191	0.663846	-0.338852
1.152	0.126698	0.395252	-0.105888	0.663806	-0.338474
1.153	0.125341	0.393999	-0.107388	0.662656	-0.340117
1.154	0.121864	0.390339	-0.110946	0.658814	-0.343756
1.155	0.118544	0.387059	-0.114259	0.655575	-0.347062
1.156	0.120071	0.388599	-0.112884	0.657128	-0.34584
1.157	0.127084	0.395916	-0.106118	0.664748	-0.339321
1.158	0.134072	0.403195	-0.0994161	0.672318	-0.332904
1.159	0.1363	0.40549	-0.0972763	0.67468	-0.330853
1.16	0.136269	0.40373	-0.0959376	0.671191	-0.328144
1.161	0.132036	0.399073	-0.099896	0.666109	-0.331828
1.162	0.126166	0.392714	-0.105505	0.659263	-0.337176
1.163	0.125939	0.392415	-0.105708	0.658892	-0.337354
1.164	0.126004	0.392614	-0.105777	0.659223	-0.337558
1.165	0.130008	0.396796	-0.101952	0.663584	-0.333912
1.166	0.133493	0.400432	-0.0986167	0.667371	-0.330726
1.167	0.134051	0.400995	-0.0979827	0.667939	-0.330016
1.168	0.127073	0.393558	-0.104729	0.660043	-0.336531
1.169	0.123538	0.389857	-0.108118	0.656175	-0.339774
1.17	0.125091	0.391346	-0.106618	0.657601	-0.338326
1.171	0.125291	0.391499	-0.106417	0.657707	-0.338124
1.172	0.125829	0.391973	-0.105844	0.658118	-0.337517
1.173	0.127369	0.393693	-0.104411	0.660016	-0.336191
1.174	0.129446	0.395873	-0.102432	0.662299	-0.33431
1.175	0.130146	0.397168	-0.101709	0.66419	-0.333565
1.176	0.131055	0.39806	-0.100812	0.665064	-0.332679
1.177	0.13226	0.399234	-0.0996232	0.666209	-0.331507
1.178	0.131081	0.397997	-0.100796	0.664913	-0.332673
1.179	0.132567	0.399479	-0.0993745	0.666391	-0.331316
1.18	0.136314	0.403286	-0.0956653	0.670259	-0.327644
1.181	0.140263	0.407278	-0.091841	0.674292	-0.323945
1.182	0.140478	0.407464	-0.0916543	0.67445	-0.323786
1.183	0.143414	0.410535	-0.0888581	0.677657	-0.32113
1.184	0.145083	0.412253	-0.0872645	0.679422	-0.319612
1.185	0.146464	0.413577	-0.0858801	0.68069	-0.318224
1.186	0.147588	0.414741	-0.0848183	0.681894	-0.317225
1.187	0.146942	0.41426	-0.0856024	0.681578	-0.318147
1.188	0.144857	0.412157	-0.0877132	0.679456	-0.320284
1.189	0.145093	0.412503	-0.0875639	0.679914	-0.32022
1.19	0.145684	0.414079	-0.0870643	0.682475	-0.319812
1.191	0.145046	0.413257	-0.0876046	0.681469	-0.320255
1.192	0.143623	0.411733	-0.0889869	0.679843	-0.321597
1.193	0.144476	0.412619	-0.0881897	0.680762	-0.320855
1.194	0.144012	0.412043	-0.0886246	0.680074	-0.321261
1.195	0.14259	0.410326	-0.0898786	0.678061	-0.322347
1.196	0.143567	0.411096	-0.0888033	0.678625	-0.321173
1.197	0.142408	0.409856	-0.0899425	0.677304	-0.322293
1.198	0.143586	0.410987	-0.0891731	0.678388	-0.321933
1.199	0.142929	0.410367	-0.0899976	0.677806	-0.322924
1.2	0.141318	0.408799	-0.0902453	0.67628	-0.321809
1.201	0.140315	0.407854	-0.0911629	0.675394	-0.32264
1.202	0.139385	0.406916	-0.0921034	0.674446	-0.323592
1.203	0.139087	0.406567	-0.0923982	0.674048	-0.323883
1.204	0.138056	0.405365	-0.0933331	0.672673	-0.324723
1.205	0.133426	0.40037	-0.0977251	0.667313	-0.328877
1.206	0.132148	0.398814	-0.0988405	0.665481	-0.329829
1.207	0.129215	0.395645	-0.101644	0.662075	-0.332502
1.208	0.130906	0.397477	-0.100115	0.664049	-0.331136
1.209	0.130498	0.397212	-0.100663	0.663925	-0.331824
1.21	0.129359	0.396028	-0.101813	0.662697	-0.332985
1.211	0.129564	0.396433	-0.101718	0.663303	-0.332999
1.212	0.129666	0.39656	-0.101609	0.663453	-0.332884
1.213	0.12996	0.396724	-0.101268	0.663488	-0.332496
1.214	0.13024	0.397016	-0.10103	0.663792	-0.332301
1.215	0.128953	0.395658	-0.1023	0.662363	-0.333554
1.216	0.125964	0.392335	-0.105088	0.658706	-0.336141
1.217	0.12584	0.391957	-0.105057	0.658073	-0.335955
1.218	0.129023	0.395246	-0.102001	0.661469	-0.333024
1.219	0.133253	0.399743	-0.0980119	0.666234	-0.329276
1.22	0.136561	0.40322	-0.0948727	0.669878	-0.326307
1.221	0.137222	0.403996	-0.0943342	0.67077	-0.325891
1.222	0.141944	0.40898	-0.0899327	0.676015	-0.32181
1.223	0.144736	0.411763	-0.087212	0.67879	-0.31916
1.224	0.147742	0.414901	-0.0840555	0.68206	-0.315853
1.225	0.15088	0.418234	-0.0809155	0.685587	-0.312711
1.226	0.153925	0.421419	-0.0780169	0.688914	-0.309959
1.227	0.153107	0.420561	-0.0788333	0.688016	-0.310774
1.228	0.153179	0.42063	-0.0787874	0.688082	-0.310753
1.229	0.15533	0.422732	-0.0766346	0.690134	-0.308599
1.23	0.157269	0.424572	-0.0746735	0.691876	-0.306616
1.231	0.157138	0.424449	-0.0748518	0.691759	-0.306841
1.232	0.160298	0.427913	-0.0719446	0.695529	-0.304187
1.233	0.164282	0.432121	-0.0681618	0.699959	-0.300605
1.234	0.161806	0.429448	-0.0705263	0.69709	-0.302859
1.235	0.160044	0.427594	-0.0722401	0.695143	-0.304524
1.236	0.160622	0.428177	-0.0717015	0.695731	-0.304025
1.237	0.16036	0.427925	-0.0719405	0.69549	-0.304241
1.238	0.16079	0.42832	-0.07152	0.695849	-0.30383
1.239	0.158744	0.426122	-0.0734894	0.6935	-0.305723
1.24	0.157936	0.42515	-0.0742108	0.692365	-0.306357
1.241	0.158565	0.425874	-0.0736787	0.693182	-0.305923
1.242	0.157874	0.425384	-0.0745721	0.692895	-0.307018
1.243	0.160735	0.428353	-0.0718378	0.69597	-0.304411
1.244	0.161757	0.429174	-0.0707273	0.69659	-0.303212
1.245	0.161149	0.428391	-0.0712332	0.695634	-0.303615
1.246	0.160584	0.42781	-0.0718233	0.695035	-0.304231
1.247	0.160298	0.427487	-0.072167	0.694676	-0.304631
1.248	0.159264	0.42647	-0.0732393	0.693677	-0.305742
1.249	0.157652	0.424893	-0.0749015	0.692134	-0.307455
1.25	0.156465	0.423695	-0.076108	0.690924	-0.308681
1.251	0.157873	0.425063	-0.0747126	0.692253	-0.307298
1.252	0.15854	0.425706	-0.0740672	0.692872	-0.306674
1.253	0.158611	0.425882	-0.0740965	0.693154	-0.306804
1.254	0.156177	0.423493	-0.076581	0.690809	-0.309339
1.255	0.154875	0.422133	-0.077874	0.689391	-0.310623
1.256	0.15572	0.422856	-0.0769945	0.689993	-0.309709
1.257	0.154277	0.421351	-0.0784233	0.688426	-0.311123
1.258	0.153459	0.420351	-0.0791528	0.687243	-0.311764
1.259	0.153347	0.42005	-0.0791427	0.686753	-0.311632
1.26	0.155408	0.422185	-0.0772328	0.688962	-0.309873
1.261	0.154553	0.421413	-0.0781817	0.688272	-0.310917
1.262	0.154441	0.421139	-0.0782143	0.687838	-0.31087
1.263	0.152652	0.419038	-0.0798291	0.685425	-0.31231
1.264	0.152525	0.418865	-0.0800185	0.685205	-0.312562
1.265	0.152421	0.418676	-0.0801733	0.684932	-0.312767
1.266	0.152683	0.41869	-0.080001	0.684697	-0.312685
1.267	0.154064	0.420286	-0.0787899	0.686508	-0.311644
1.268	0.154819	0.421248	-0.0782272	0.687677	-0.311274
1.269	0.152337	0.418787	-0.0807068	0.685238	-0.31375
1.27	0.150392	0.416828	-0.0826739	0.683264	-0.31574
1.271	0.149094	0.415476	-0.0839774	0.681859	-0.317048
1.272	0.148682	0.415003	-0.0843775	0.681324	-0.317437
1.273	0.147842	0.414058	-0.0851939	0.680274	-0.31823
1.274	0.146482	0.412695	-0.0865805	0.678909	-0.319643
1.275	0.146554	0.412778	-0.0865453	0.679001	-0.319645
1.276	0.150144	0.416424	-0.0830346	0.682703	-0.316213
1.277	0.152908	0.419301	-0.0803905	0.685694	-0.313689
1.278	0.156487	0.423119	-0.0770171	0.689751	-0.310522
1.279	0.159234	0.426038	-0.0744294	0.692842	-0.308093
1.28	0.160968	0.4278	-0.0727576	0.694633	-0.306483
1.281	0.161424	0.428135	-0.0726963	0.694847	-0.306817
1.282	0.162971	0.429878	-0.0713184	0.696785	-0.305608
1.283	0.16261	0.429672	-0.0718032	0.696733	-0.306217
1.284	0.16514	0.432089	-0.0692164	0.699037	-0.303573
1.285	0.168134	0.434879	-0.066167	0.701624	-0.300468
1.286	0.171449	0.43827	-0.0629842	0.705091	-0.297418
1.287	0.173551	0.440502	-0.0605732	0.707452	-0.294697
1.288	0.175222	0.442191	-0.0590817	0.709161	-0.293385
1.289	0.177473	0.444578	-0.0569472	0.711683	-0.291368
1.29	0.178249	0.445427	-0.0562661	0.712605	-0.290781
1.291	0.179339	0.446507	-0.0552005	0.713675	-0.28974
1.292	0.182233	0.449557	-0.0524308	0.71688	-0.287095
1.293	0.183675	0.450988	-0.0510639	0.718302	-0.285803
1.294	0.185336	0.452555	-0.049377	0.719775	-0.28409
1.295	0.184473	0.451564	-0.0501846	0.718656	-0.284842
1.296	0.183959	0.451059	-0.0507358	0.718159	-0.285431
1.297	0.182192	0.449227	-0.0524904	0.716263	-0.287172
1.298	0.177259	0.444038	-0.0572685	0.710817	-0.291796
1.299	0.173345	0.439926	-0.0610973	0.706507	-0.29554
1.3	0.174842	0.441509	-0.0597048	0.708176	-0.294252
1.301	0.180653	0.447588	-0.0541473	0.714524	-0.288947
1.302	0.185038	0.451579	-0.0498693	0.718119	-0.284777
1.303	0.187909	0.454882	-0.0470742	0.721855	-0.282057
1.304	0.18903	0.456079	-0.0460252	0.723127	-0.28108
1.305	0.186695	0.453663	-0.0483225	0.72063	-0.28334
1.306	0.18419	0.450988	-0.0507272	0.717785	-0.285645
1.307	0.183657	0.450315	-0.0511859	0.716972	-0.286029
1.308	0.183249	0.449768	-0.0515288	0.716287	-0.286307
1.309	0.182348	0.448784	-0.0523959	0.715219	-0.28714
1.31	0.181779	0.448172	-0.0529653	0.714564	-0.28771
1.311	0.180235	0.446605	-0.0545168	0.712975	-0.289269
1.312	0.181287	0.447673	-0.0535269	0.714059	-0.288341
1.313	0.183336	0.449817	-0.0515886	0.716298	-0.286513
1.314	0.18189	0.448313	-0.0530328	0.714736	-0.287956
1.315	0.183907	0.450319	-0.0510365	0.71673	-0.28598
1.316	0.184241	0.450618	-0.0507117	0.716994	-0.285665
1.317	0.182933	0.449277	-0.0520153	0.715621	-0.286964
1.318	0.184253	0.450584	-0.0507387	0.716915	-0.285731
1.319	0.184407	0.450809	-0.0506723	0.717212	-0.285752
1.32	0.183677	0.450058	-0.0514604	0.716439	-0.286598
1.321	0.185972	0.452358	-0.0492112	0.718744	-0.284394
1.322	0.18535	0.451714	-0.0498495	0.718078	-0.285049
1.323	0.184204	0.450639	-0.0510673	0.717074	-0.286338
1.324	0.185193	0.451653	-0.0500784	0.718113	-0.28535
1.325	0.185627	0.452005	-0.0495952	0.718384	-0.284817
1.326	0.18552	0.451862	-0.0497019	0.718203	-0.284924
1.327	0.183619	0.44992	-0.0516068	0.716221	-0.286832
1.328	0.182567	0.448858	-0.0526806	0.715149	-0.287928
1.329	0.182327	0.448687	-0.052959	0.715047	-0.288245
1.33	0.183682	0.450072	-0.0517385	0.716463	-0.287159
1.331	0.185016	0.45143	-0.0504461	0.717845	-0.285908
1.332	0.185168	0.451368	-0.0501777	0.717567	-0.285523
1.333	0.180133	0.446136	-0.055081	0.712139	-0.290295
1.334	0.178973	0.444886	-0.0562222	0.710799	-0.291417
1.335	0.179194	0.445229	-0.0561	0.711263	-0.291394
1.336	0.180345	0.446421	-0.0550046	0.712497	-0.290354
1.337	0.182449	0.448522	-0.0529447	0.714596	-0.288338
1.338	0.184607	0.450805	-0.050908	0.717003	-0.286423
1.339	0.188754	0.455181	-0.0469532	0.721609	-0.28266
1.34	0.191096	0.45773	-0.0447537	0.724363	-0.280604
1.341	0.191137	0.457859	-0.0447963	0.724581	-0.28073
1.342	0.192581	0.459398	-0.0434198	0.726214	-0.279421
1.343	0.193569	0.460349	-0.0424641	0.727128	-0.278497
1.344	0.196128	0.46305	-0.0400157	0.729972	-0.27616
1.345	0.199725	0.466857	-0.0366024	0.733989	-0.272929
1.346	0.200623	0.467821	-0.0357756	0.73502	-0.272174
1.347	0.202417	0.469546	-0.0339621	0.736675	-0.270341
1.348	0.200389	0.467367	-0.035903	0.734344	-0.272195
1.349	0.203345	0.470406	-0.0330499	0.737467	-0.269444
1.35	0.203872	0.471028	-0.0325539	0.738184	-0.26898
1.351	0.203196	0.470372	-0.0332493	0.737549	-0.269694
1.352	0.20046	0.467641	-0.0360296	0.734821	-0.27252
1.353	0.198545	0.465558	-0.0380359	0.732571	-0.274616
1.354	0.197837	0.464934	-0.0387592	0.73203	-0.275356
1.355	0.201733	0.468954	-0.0349206	0.736175	-0.271574
1.356	0.208682	0.47623	-0.0282207	0.743778	-0.265123
1.357	0.21317	0.481144	-0.0240431	0.749118	-0.261256
1.358	0.216429	0.484736	-0.0210103	0.753043	-0.258449
1.359	0.219174	0.487809	-0.0185104	0.756444	-0.256194
1.36	0.221324	0.490141	-0.0165159	0.758958	-0.254355
1.361	0.221887	0.490958	-0.0160306	0.760029	-0.253948
1.362	0.220762	0.489931	-0.0172474	0.7591	-0.255257
1.363	0.223198	0.492459	-0.0149703	0.76172	-0.253138
1.364	0.224526	0.494033	-0.0138097	0.763539	-0.252146
1.365	0.223767	0.493326	-0.0146283	0.762886	-0.253023
1.366	0.218449	0.487923	-0.0198548	0.757398	-0.258158
1.367	0.218098	0.487639	-0.0203349	0.757181	-0.258768
1.368	0.219098	0.488673	-0.0193795	0.758249	-0.257857
1.369	0.221296	0.490974	-0.0172835	0.760652	-0.255863
1.37	0.222772	0.492513	-0.0158764	0.762254	-0.254525
1.371	0.221572	0.491272	-0.0170568	0.760972	-0.255686
1.372	0.22366	0.493361	-0.0150293	0.763062	-0.253719
1.373	0.225605	0.495355	-0.0131278	0.765105	-0.251861
1.374	0.225456	0.495215	-0.0133074	0.764974	-0.25207
1.375	0.224285	0.493904	-0.0144187	0.763522	-0.253122
1.376	0.223632	0.493155	-0.0150204	0.762678	-0.253673
1.377	0.223529	0.492983	-0.0149723	0.762437	-0.253474
1.378	0.222291	0.491544	-0.0161058	0.760798	-0.254503
1.379	0.222081	0.491274	-0.0162722	0.760467	-0.254626
1.38	0.224493	0.493631	-0.0138559	0.762769	-0.252205
1.381	0.226838	0.495907	-0.0114989	0.764977	-0.249836
1.382	0.225052	0.493951	-0.0132028	0.76285	-0.251457
1.383	0.226082	0.495031	-0.0122487	0.763979	-0.25058
1.384	0.226054	0.49508	-0.0123628	0.764105	-0.25078
1.385	0.225489	0.49445	-0.0128986	0.763411	-0.251286
1.386	0.22637	0.49488	-0.0120194	0.763391	-0.250408
1.387	0.226242	0.494801	-0.0122256	0.76336	-0.250694
1.388	0.22692	0.495479	-0.0116201	0.764038	-0.250161
1.389	0.226278	0.494762	-0.0122353	0.763247	-0.250748
1.39	0.22404	0.492405	-0.0143857	0.76077	-0.252811
1.391	0.226442	0.494767	-0.0119686	0.763093	-0.250379
1.392	0.228254	0.496582	-0.0101628	0.76491	-0.248579
1.393	0.227442	0.495641	-0.0109035	0.763841	-0.249249
1.394	0.231259	0.499455	-0.00710174	0.767652	-0.245462
1.395	0.233419	0.501695	-0.00493518	0.769972	-0.243289
1.396	0.234562	0.502878	-0.00384985	0.771195	-0.242261
1.397	0.234432	0.502661	-0.00395927	0.77089	-0.24235
1.398	0.232957	0.501128	-0.00543289	0.769299	-0.243823
1.399	0.230929	0.499069	-0.00746933	0.767209	-0.245868
1.4	0.229849	0.497964	-0.00855233	0.766079	-0.246953
1.401	0.224579	0.492617	-0.0137728	0.760655	-0.252125
1.402	0.227268	0.495422	-0.0111544	0.763576	-0.249577
1.403	0.227124	0.495896	-0.0113825	0.764668	-0.249889
1.404	0.226969	0.495692	-0.0115301	0.764415	-0.25003
1.405	0.229315	0.498151	-0.00928808	0.766987	-0.247891
1.406	0.229721	0.498564	-0.00890314	0.767407	-0.247527
1.407	0.230778	0.499628	-0.00787893	0.768479	-0.246536
1.408	0.234776	0.503806	-0.00403225	0.772837	-0.24284
1.409	0.235696	0.504771	-0.00315911	0.773846	-0.242015
1.41	0.235146	0.504031	-0.00361128	0.772917	-0.242368
1.411	0.234047	0.502962	-0.00474787	0.771877	-0.243542
1.412	0.231868	0.500838	-0.0069778	0.769807	-0.245824
1.413	0.232726	0.501771	-0.00617324	0.770817	-0.245073
1.414	0.231136	0.500129	-0.00778029	0.769121	-0.246697
1.415	0.231297	0.500465	-0.00775338	0.769632	-0.246804
1.416	0.233273	0.502779	-0.00602999	0.772284	-0.245333
1.417	0.237781	0.50777	-0.00185285	0.777759	-0.241486
1.418	0.239444	0.509788	-0.000443979	0.780132	-0.240332
1.419	0.241417	0.511976	0.00137273	0.782536	-0.238672
1.42	0.239487	0.509989	-0.000541321	0.780491	-0.240569
1.421	0.23698	0.507431	-0.00301756	0.777882	-0.243015
1.422	0.24513	0.515962	0.00484389	0.786794	-0.235442
1.423	0.246276	0.517246	0.00587146	0.788217	-0.234533
1.424	0.246959	0.51792	0.00653524	0.78888	-0.233889
1.425	0.25371	0.524781	0.0131649	0.795853	-0.22738
1.426	0.255255	0.526428	0.0146502	0.797601	-0.225954
1.427	0.255801	0.526849	0.0152523	0.797898	-0.225296
1.428	0.253366	0.524163	0.0129881	0.79496	-0.22739
1.429	0.252511	0.523227	0.0121744	0.793943	-0.228162
1.43	0.254229	0.524929	0.0138608	0.79563	-0.226507
1.431	0.260422	0.531404	0.0199377	0.802386	-0.220547
1.432	0.264529	0.535946	0.0237231	0.807364	-0.217083
1.433	0.265068	0.536461	0.0241638	0.807854	-0.21674
1.434	0.266493	0.538129	0.0256353	0.809764	-0.215222
1.435	0.268755	0.540506	0.0278093	0.812257	-0.213136
1.436	0.264458	0.536287	0.0234335	0.808117	-0.217591
1.437	0.262597	0.534458	0.0215571	0.806319	-0.219483
1.438	0.262437	0.534298	0.0213756	0.806158	-0.219686
1.439	0.263995	0.535803	0.0229444	0.807611	-0.218107
1.44	0.268132	0.540079	0.0269783	0.812027	-0.214175
1.441	0.266012	0.537981	0.0247428	0.809951	-0.216526
1.442	0.264233	0.536225	0.0229317	0.808218	-0.218369
1.443	0.266386	0.53836	0.0250268	0.810334	-0.216332
1.444	0.267215	0.539134	0.0258437	0.811052	-0.215527
1.445	0.26421	0.535841	0.0230068	0.807471	-0.218196
1.446	0.260574	0.531924	0.0195514	0.803274	-0.221471
1.447	0.259094	0.530244	0.0181886	0.801393	-0.222717
1.448	0.256333	0.527605	0.0153316	0.798878	-0.225669
1.449	0.255572	0.526867	0.0145464	0.798162	-0.226479
1.45	0.256096	0.52745	0.0150139	0.798804	-0.226068
1.451	0.255955	0.527423	0.0147758	0.79889	-0.226403
1.452	0.255203	0.526814	0.0139166	0.798425	-0.22737
1.453	0.25536	0.527187	0.0139129	0.799013	-0.227534
1.454	0.258123	0.530008	0.0166161	0.801893	-0.224891
1.455	0.258177	0.529884	0.0167679	0.801591	-0.224642
1.456	0.256263	0.527941	0.0148501	0.799619	-0.226563
1.457	0.258594	0.530424	0.0170557	0.802255	-0.224482
1.458	0.258277	0.530251	0.0166294	0.802225	-0.225019
1.459	0.257413	0.529387	0.0158115	0.80136	-0.22579
1.46	0.258908	0.530778	0.0174033	0.802647	-0.224102
1.461	0.260412	0.532367	0.0188776	0.804323	-0.222657
1.462	0.258798	0.530326	0.017182	0.801854	-0.224434
1.463	0.25694	0.528649	0.0152365	0.800358	-0.226467
1.464	0.255816	0.527498	0.0141317	0.79918	-0.227553
1.465	0.257884	0.529594	0.0161672	0.801303	-0.22555
1.466	0.259286	0.530981	0.0175335	0.802676	-0.224219
1.467	0.260132	0.531816	0.018367	0.8035	-0.223398
1.468	0.259108	0.530784	0.0173447	0.802461	-0.224418
1.469	0.266033	0.538055	0.0240045	0.810077	-0.218024
1.47	0.271177	0.543597	0.0289184	0.816017	-0.21334
1.471	0.269997	0.542446	0.0277272	0.814894	-0.214543
1.472	0.269016	0.541247	0.0268873	0.813478	-0.215241
1.473	0.269519	0.541735	0.0274359	0.813951	-0.214647
1.474	0.268845	0.54114	0.0267027	0.813434	-0.215439
1.475	0.267996	0.540285	0.0258373	0.812574	-0.216321
1.476	0.266933	0.539119	0.0247216	0.811305	-0.21749
1.477	0.27052	0.542768	0.028239	0.815016	-0.214042
1.478	0.270983	0.543327	0.0286591	0.815671	-0.213665
1.479	0.272771	0.545174	0.0304	0.817576	-0.211971
1.48	0.273537	0.546028	0.0311019	0.818519	-0.211333
1.481	0.269908	0.542378	0.0275094	0.814849	-0.214889
1.482	0.269483	0.542218	0.0269444	0.814953	-0.215594
1.483	0.269691	0.542703	0.0269729	0.815714	-0.215745
1.484	0.268979	0.542063	0.0262484	0.815147	-0.216482
1.485	0.264985	0.537889	0.0223836	0.810794	-0.220218
1.486	0.261057	0.533728	0.0186357	0.806399	-0.223785
1.487	0.259099	0.531904	0.0165944	0.804709	-0.22591
1.488	0.256631	0.529731	0.0139281	0.802832	-0.228774
1.489	0.259381	0.532778	0.0165237	0.806175	-0.226334
1.49	0.264799	0.538234	0.0218948	0.811668	-0.22101
1.491	0.263689	0.53645	0.0209481	0.809211	-0.221793
1.492	0.264949	0.53746	0.0222745	0.809971	-0.2204
1.493	0.260812	0.532992	0.0183684	0.805172	-0.224075
1.494	0.267475	0.539743	0.0250048	0.81201	-0.217465
1.495	0.269703	0.541987	0.0276567	0.81427	-0.21439
1.496	0.267165	0.539275	0.025081	0.811385	-0.217003
1.497	0.265069	0.536766	0.0232149	0.808463	-0.218639
1.498	0.259189	0.530593	0.0175309	0.801997	-0.224127
1.499	0.259815	0.531194	0.0181481	0.802572	-0.223519
1.5	0.260937	0.53226	0.0192833	0.803584	-0.22237
1.501	0.257627	0.52875	0.016087	0.799873	-0.225453
1.502	0.251784	0.522677	0.0103863	0.79357	-0.231011
1.503	0.251125	0.521923	0.00978968	0.792722	-0.231545
1.504	0.253054	0.52385	0.0116746	0.794647	-0.229705
1.505	0.248569	0.519093	0.00736696	0.789618	-0.233835
1.506	0.246406	0.515394	0.00528462	0.784382	-0.235837
1.507	0.245149	0.513877	0.0041817	0.782605	-0.236786
1.508	0.240485	0.508632	-0.000110622	0.776779	-0.240707
1.509	0.238706	0.506214	-0.00147291	0.773723	-0.241652
1.51	0.238775	0.506161	-0.0013113	0.773547	-0.241398
1.511	0.239662	0.507107	-0.000496476	0.774552	-0.240655
1.512	0.238533	0.505775	-0.00153009	0.773017	-0.241593
1.513	0.238095	0.505279	-0.00191864	0.772462	-0.241933
1.514	0.239986	0.507128	-1.55516e-05	0.774271	-0.240017
1.515	0.241904	0.508937	0.00195391	0.77597	-0.237996
1.516	0.241662	0.508567	0.00178176	0.775472	-0.238099
1.517	0.24497	0.512464	0.00511965	0.779959	-0.234731
1.518	0.245672	0.513737	0.00580237	0.781802	-0.234067
1.519	0.248857	0.516834	0.00897708	0.784811	-0.230903
1.52	0.248905	0.516919	0.00899448	0.784933	-0.230916
1.521	0.24654	0.514498	0.00668427	0.782456	-0.233171
1.522	0.243738	0.511453	0.00404865	0.779167	-0.235641
1.523	0.242604	0.51021	0.00297904	0.777817	-0.236646
1.524	0.244564	0.512211	0.00549753	0.779857	-0.233569
1.525	0.245644	0.513171	0.00661304	0.780698	-0.232418
1.526	0.246846	0.514249	0.00789234	0.781653	-0.231061
1.527	0.245425	0.512689	0.00654864	0.779952	-0.232328
1.528	0.24629	0.513551	0.00747395	0.780812	-0.231342
1.529	0.242836	0.50995	0.00410482	0.777064	-0.234627
1.53	0.239977	0.506872	0.00137695	0.773767	-0.237223
1.531	0.240318	0.507108	0.00177233	0.773899	-0.236773
1.532	0.240889	0.507735	0.00234096	0.774582	-0.236207
1.533	0.237799	0.504602	-0.000729953	0.771406	-0.239259
1.534	0.240593	0.507379	0.00205001	0.774166	-0.236493
1.535	0.242995	0.509776	0.0044385	0.776556	-0.234118
1.536	0.244896	0.51172	0.00632301	0.778544	-0.23225
1.537	0.244507	0.511348	0.00590276	0.778188	-0.232702
1.538	0.243377	0.510359	0.00475842	0.777341	-0.233861
1.539	0.242856	0.5097	0.00427391	0.776543	-0.234308
1.54	0.244552	0.511302	0.0060168	0.778053	-0.232518
1.541	0.24374	0.510452	0.00523178	0.777165	-0.233277
1.542	0.243754	0.510436	0.00500202	0.777118	-0.23375
1.543	0.243421	0.510198	0.00460193	0.776975	-0.234217
1.544	0.24679	0.513678	0.00788407	0.780566	-0.231021
1.545	0.248153	0.515031	0.00923865	0.781909	-0.229676
1.546	0.249211	0.516069	0.0102859	0.782927	-0.228639
1.547	0.250801	0.517739	0.0118259	0.784677	-0.227149
1.548	0.257138	0.524302	0.0179959	0.791466	-0.221146
1.549	0.263067	0.530227	0.0238322	0.797386	-0.215403
1.55	0.264582	0.531511	0.0254232	0.798441	-0.213735
1.551	0.264934	0.531736	0.0258539	0.798538	-0.213226
1.552	0.266062	0.533364	0.0270374	0.800667	-0.211987
1.553	0.265208	0.532801	0.0263168	0.800393	-0.212575
1.554	0.263039	0.530337	0.0243299	0.797635	-0.214379
1.555	0.262545	0.529726	0.0239638	0.796907	-0.214618
1.556	0.264189	0.531121	0.0256586	0.798053	-0.212871
1.557	0.263263	0.530008	0.0248349	0.796752	-0.213593
1.558	0.262578	0.529249	0.0242212	0.795921	-0.214135
1.559	0.260909	0.526933	0.0225972	0.792956	-0.215714
1.56	0.260913	0.526854	0.0226068	0.792795	-0.215699
1.561	0.261263	0.527126	0.0230062	0.792988	-0.215251
1.562	0.259286	0.525026	0.0211078	0.790766	-0.217071
1.563	0.260985	0.526758	0.0227445	0.792531	-0.215496
1.564	0.261891	0.527662	0.0236397	0.793432	-0.214612
1.565	0.261278	0.527041	0.023022	0.792803	-0.215234
1.566	0.261521	0.527185	0.0233307	0.792849	-0.214859
1.567	0.259618	0.524932	0.0211972	0.790246	-0.217224
1.568	0.2567	0.521818	0.0183006	0.786936	-0.220099
1.569	0.257653	0.522819	0.0192173	0.787986	-0.219218
1.57	0.257696	0.522799	0.0192886	0.787902	-0.219119
1.571	0.256286	0.521205	0.0179951	0.786123	-0.220296
1.572	0.256409	0.521301	0.0180892	0.786193	-0.220231
1.573	0.254365	0.519253	0.0161105	0.784141	-0.222144
1.574	0.251252	0.516029	0.0130622	0.780806	-0.225128
1.575	0.250917	0.515754	0.0127051	0.780592	-0.225507
1.576	0.249818	0.514612	0.0116216	0.779405	-0.226575
1.577	0.249431	0.513981	0.0114032	0.778531	-0.226624
1.578	0.249796	0.514145	0.0118889	0.778494	-0.226018
1.579	0.25055	0.515012	0.0125828	0.779473	-0.225385
1.58	0.248703	0.513104	0.0107569	0.777505	-0.227189
1.581	0.249656	0.513847	0.0118029	0.778039	-0.22605
1.582	0.245428	0.509245	0.00779627	0.773062	-0.229836
1.583	0.24603	0.509859	0.00932024	0.773688	-0.227389
1.584	0.247169	0.510628	0.0106566	0.774087	-0.225856
1.585	0.247467	0.510628	0.0111061	0.77379	-0.225255
1.586	0.248688	0.511711	0.0124071	0.774734	-0.223874
1.587	0.24868	0.511688	0.0123847	0.774695	-0.223911
1.588	0.24924	0.512133	0.0128747	0.775025	-0.223491
1.589	0.248029	0.510429	0.011933	0.772829	-0.224162
1.59	0.248119	0.510128	0.012263	0.772138	-0.223593
1.591	0.248037	0.510185	0.0120553	0.772333	-0.223926
1.592	0.249131	0.51136	0.0130744	0.773588	-0.222983
1.593	0.251146	0.513021	0.0151428	0.774896	-0.22086
1.594	0.25177	0.513398	0.0158911	0.775027	-0.219988
1.595	0.256752	0.51832	0.0208645	0.779889	-0.215022
1.596	0.259449	0.520839	0.023714	0.782228	-0.212021
1.597	0.263271	0.524531	0.0275865	0.785791	-0.208098
1.598	0.266761	0.528127	0.0310081	0.789493	-0.204745
1.599	0.267178	0.528558	0.0313788	0.789937	-0.20442
1.6	0.269028	0.530205	0.0333704	0.791383	-0.202287
1.601	0.268267	0.529206	0.0327901	0.790144	-0.202687
1.602	0.266688	0.527464	0.031318	0.78824	-0.204052
1.603	0.267876	0.528522	0.0326149	0.789168	-0.202646
1.604	0.270069	0.530631	0.0348446	0.791193	-0.20038
1.605	0.27215	0.532683	0.036907	0.793215	-0.198336
1.606	0.271918	0.532388	0.0367395	0.792859	-0.198438
1.607	0.269272	0.529369	0.0343367	0.789467	-0.200598
1.608	0.270608	0.530566	0.0358053	0.790523	-0.198998
1.609	0.273053	0.532999	0.0383262	0.792944	-0.196401
1.61	0.275913	0.535779	0.0411748	0.795645	-0.193563
1.611	0.274968	0.534557	0.0403801	0.794146	-0.194208
1.612	0.272385	0.531692	0.0379583	0.790999	-0.196469
1.613	0.27135	0.530572	0.0369583	0.789793	-0.197433
1.614	0.270277	0.529534	0.03582	0.788791	-0.198638
1.615	0.269605	0.528931	0.0352715	0.788257	-0.199062
1.616	0.266524	0.525772	0.0321896	0.78502	-0.202145
1.617	0.264288	0.523447	0.0300057	0.782605	-0.204277
1.618	0.263167	0.522426	0.0288076	0.781686	-0.205552
1.619	0.264613	0.524054	0.0300888	0.783494	-0.204435
1.62	0.267003	0.526316	0.0325298	0.785629	-0.201943
1.621	0.267596	0.526617	0.0332869	0.785639	-0.201022
1.622	0.268001	0.526962	0.0337904	0.785922	-0.20042
1.623	0.269193	0.528092	0.0349923	0.786992	-0.199209
1.624	0.271856	0.530705	0.0376534	0.789553	-0.196549
1.625	0.272642	0.531247	0.0385675	0.789853	-0.195507
1.626	0.275348	0.533888	0.0412948	0.792429	-0.192758
1.627	0.277478	0.536129	0.0435598	0.79478	-0.190358
1.628	0.279276	0.537782	0.0454278	0.796288	-0.188421
1.629	0.280047	0.538442	0.0462509	0.796836	-0.187546
1.63	0.279559	0.537679	0.0451182	0.795799	-0.189322
1.631	0.275617	0.533381	0.0413997	0.791144	-0.192817
1.632	0.269153	0.526308	0.0353126	0.783463	-0.198528
1.633	0.269134	0.52615	0.0353059	0.783165	-0.198522
1.634	0.270877	0.527865	0.0370394	0.784853	-0.196798
1.635	0.273452	0.530298	0.0396871	0.787143	-0.194078
1.636	0.273453	0.529945	0.0398902	0.786436	-0.193672
1.637	0.271064	0.527273	0.0376364	0.783481	-0.195791
1.638	0.27006	0.526228	0.0366877	0.782397	-0.196684
1.639	0.271179	0.527454	0.0377321	0.783729	-0.195715
1.64	0.271376	0.527738	0.0378688	0.784101	-0.195638
1.641	0.268622	0.524883	0.0351822	0.781145	-0.198257
1.642	0.268498	0.524496	0.0352075	0.780494	-0.198082
1.643	0.268582	0.524592	0.0361342	0.780602	-0.196313
1.644	0.268235	0.524309	0.0362925	0.780382	-0.19565
1.645	0.267052	0.523063	0.0351253	0.779075	-0.196801
1.646	0.267451	0.523399	0.0355514	0.779348	-0.196348
1.647	0.267911	0.523907	0.0359654	0.779903	-0.19598
1.648	0.268621	0.524623	0.0366715	0.780625	-0.195278
1.649	0.271043	0.526989	0.0391303	0.782935	-0.192782
1.65	0.271674	0.527473	0.0398628	0.783273	-0.191948
1.651	0.267286	0.522853	0.035633	0.778421	-0.19602
1.652	0.264712	0.520073	0.0331946	0.775433	-0.198323
1.653	0.266467	0.521821	0.0349128	0.777174	-0.196642
1.654	0.268274	0.523754	0.036659	0.779234	-0.194956
1.655	0.266978	0.522492	0.0353383	0.778007	-0.196302
1.656	0.265688	0.521173	0.0340601	0.776659	-0.197568
1.657	0.264341	0.519887	0.0326891	0.775434	-0.198963
1.658	0.26249	0.518144	0.0308056	0.773798	-0.200879
1.659	0.264935	0.520698	0.0331732	0.776461	-0.198588
1.66	0.266471	0.522489	0.0348296	0.778506	-0.196812
1.661	0.270226	0.526626	0.0391414	0.783026	-0.191943
1.662	0.271183	0.527656	0.040553	0.78413	-0.190077
1.663	0.2713	0.527732	0.0406901	0.784165	-0.18992
1.664	0.273303	0.529768	0.0426751	0.786233	-0.187953
1.665	0.274699	0.53118	0.0440665	0.787662	-0.186565
1.666	0.276234	0.532756	0.0455916	0.789278	-0.18505
1.667	0.278977	0.535582	0.0483109	0.792187	-0.182355
1.668	0.280907	0.537606	0.0501523	0.794305	-0.180602
1.669	0.283079	0.539964	0.0522021	0.796849	-0.178675
1.67	0.282699	0.539599	0.051815	0.796499	-0.179069
1.671	0.282084	0.538932	0.0512353	0.795781	-0.179613
1.672	0.281129	0.537956	0.0502387	0.794782	-0.180652
1.673	0.284561	0.54144	0.0536302	0.798319	-0.177301
1.674	0.286132	0.543014	0.0551239	0.799896	-0.175884
1.675	0.28583	0.542748	0.0551288	0.799665	-0.175572
1.676	0.286648	0.543558	0.0559248	0.800467	-0.174799
1.677	0.288534	0.545528	0.0577476	0.802522	-0.173039
1.678	0.289381	0.546385	0.0585815	0.803389	-0.172218
1.679	0.289846	0.546703	0.059149	0.80356	-0.171548
1.68	0.287854	0.544424	0.0573396	0.800993	-0.173175
1.681	0.289911	0.546354	0.0594591	0.802796	-0.170993
1.682	0.287665	0.544155	0.057203	0.800644	-0.173259
1.683	0.289939	0.546389	0.0594838	0.80284	-0.170971
1.684	0.291087	0.547492	0.0606645	0.803897	-0.169759
1.685	0.290899	0.547295	0.0604851	0.803691	-0.169929
1.686	0.286867	0.543261	0.0564508	0.799655	-0.173966
1.687	0.287732	0.544331	0.0572361	0.80093	-0.17326
1.688	0.28846	0.545073	0.0579679	0.801685	-0.172525
1.689	0.291602	0.548097	0.061184	0.804592	-0.169234
1.69	0.292479	0.548906	0.0621096	0.805332	-0.16826
1.691	0.298827	0.555396	0.0683629	0.811964	-0.162102
1.692	0.296687	0.553184	0.0663318	0.809682	-0.164023
1.693	0.296048	0.552406	0.0657823	0.808765	-0.164483
1.694	0.296812	0.553185	0.0665542	0.809558	-0.163703
1.695	0.295072	0.55145	0.06484	0.807828	-0.165392
1.696	0.294673	0.550914	0.0645497	0.807155	-0.165574
1.697	0.297552	0.553683	0.0675018	0.809814	-0.162548
1.698	0.299708	0.555879	0.069586	0.812049	-0.160536
1.699	0.294016	0.550348	0.061867	0.806681	-0.170282
1.7	0.292714	0.549295	0.060418	0.805876	-0.171878
1.701	0.293314	0.549996	0.0609592	0.806678	-0.171396
1.702	0.288957	0.545531	0.0567198	0.802105	-0.175517
1.703	0.285133	0.541529	0.052995	0.797925	-0.179143
1.704	0.284139	0.540572	0.0519886	0.797005	-0.180162
1.705	0.281048	0.537479	0.0489082	0.793911	-0.183232
1.706	0.279293	0.535748	0.0471495	0.792204	-0.184994
1.707	0.27928	0.535859	0.0470769	0.792438	-0.185126
1.708	0.279157	0.535935	0.0468502	0.792713	-0.185456
1.709	0.280873	0.537898	0.0483919	0.794922	-0.18409
1.71	0.280449	0.537433	0.0480067	0.794417	-0.184436
1.711	0.279568	0.536318	0.0472869	0.793068	-0.184994
1.712	0.279898	0.536253	0.0478687	0.792608	-0.184161
1.713	0.278385	0.534403	0.0465716	0.790422	-0.185241
1.714	0.278547	0.534421	0.046865	0.790295	-0.184817
1.715	0.278668	0.533861	0.0470673	0.789055	-0.184534
1.716	0.278736	0.533782	0.0472288	0.788829	-0.184278
1.717	0.27686	0.531756	0.0454654	0.786651	-0.185929
1.718	0.276691	0.531686	0.04529	0.78668	-0.186111
1.719	0.280002	0.535206	0.0484741	0.79041	-0.183054
1.72	0.27801	0.533251	0.0464842	0.788492	-0.185041
1.721	0.275556	0.530882	0.0440138	0.786209	-0.187528
1.722	0.275139	0.530481	0.0436153	0.785823	-0.187908
1.723	0.274321	0.529505	0.0429281	0.78469	-0.188464
1.724	0.273076	0.528082	0.0418049	0.783088	-0.189466
1.725	0.269937	0.52486	0.03872	0.779784	-0.192497
1.726	0.269976	0.524945	0.0387712	0.779914	-0.192434
1.727	0.270725	0.525718	0.0394863	0.780712	-0.191752
1.728	0.271148	0.5262	0.0398856	0.781252	-0.191377
1.729	0.270343	0.525214	0.0392118	0.780086	-0.19192
1.73	0.266904	0.521456	0.036028	0.776007	-0.194849
1.731	0.263802	0.518095	0.0331123	0.772388	-0.197577
1.732	0.262677	0.517098	0.0320968	0.771519	-0.198484
1.733	0.263156	0.5175	0.0326334	0.771845	-0.19789
1.734	0.261844	0.516046	0.0314222	0.770247	-0.199
1.735	0.258626	0.512794	0.0283276	0.766962	-0.201971
1.736	0.257391	0.511488	0.0271929	0.765585	-0.203005
1.737	0.257173	0.511011	0.0271502	0.764849	-0.202873
1.738	0.255291	0.509658	0.0255938	0.764025	-0.204103
1.739	0.257518	0.511678	0.028056	0.765839	-0.201406
1.74	0.257025	0.511212	0.0275526	0.7654	-0.20192
1.741	0.256847	0.511183	0.0272917	0.765518	-0.202264
1.742	0.255554	0.510038	0.0259204	0.764523	-0.203713
1.743	0.254353	0.508775	0.0247435	0.763196	-0.204866
1.744	0.255316	0.509648	0.025761	0.763979	-0.203794
1.745	0.257395	0.511693	0.0278166	0.765991	-0.201761
1.746	0.25789	0.512257	0.028284	0.766624	-0.201322
1.747	0.25684	0.511402	0.0271722	0.765964	-0.202495
1.748	0.257533	0.512341	0.0277232	0.767148	-0.202087
1.749	0.256057	0.510795	0.0263528	0.765532	-0.203352
1.75	0.258583	0.513266	0.0289412	0.767948	-0.200701
1.751	0.261999	0.516704	0.0323507	0.771409	-0.197298
1.752	0.264653	0.519378	0.0349529	0.774103	-0.194747
1.753	0.269094	0.524061	0.0392566	0.779029	-0.190581
1.754	0.270187	0.525418	0.0402538	0.78065	-0.189679
1.755	0.272873	0.528337	0.0429164	0.783801	-0.187041
1.756	0.272504	0.528274	0.0424715	0.784044	-0.187561
1.757	0.274523	0.530568	0.0443544	0.786613	-0.185814
1.758	0.276278	0.532456	0.046053	0.788634	-0.184172
1.759	0.279988	0.536233	0.0497298	0.792477	-0.180529
1.76	0.283157	0.539343	0.0529455	0.795529	-0.177266
1.761	0.283873	0.540131	0.0536392	0.796388	-0.176595
1.762	0.282596	0.538794	0.0524194	0.794993	-0.177757
1.763	0.28193	0.538111	0.0517678	0.794293	-0.178395
1.764	0.281964	0.538283	0.0517413	0.794602	-0.178482
1.765	0.282593	0.538892	0.0523948	0.795191	-0.177803
1.766	0.281425	0.537477	0.0513827	0.793529	-0.178659
1.767	0.27844	0.534306	0.0485386	0.790172	-0.181362
1.768	0.278317	0.534334	0.0483842	0.79035	-0.181549
1.769	0.280781	0.537035	0.0507185	0.793289	-0.179344
1.77	0.284097	0.540579	0.0539188	0.79706	-0.17626
1.771	0.285049	0.541646	0.054824	0.798244	-0.175401
1.772	0.286064	0.542676	0.0558503	0.799289	-0.174363
1.773	0.288296	0.545038	0.0580151	0.80178	-0.172266
1.774	0.29009	0.547039	0.0596927	0.803989	-0.170705
1.775	0.289328	0.546401	0.0589103	0.803474	-0.171508
1.776	0.28686	0.543931	0.0565145	0.801002	-0.173831
1.777	0.286331	0.543458	0.0559743	0.800585	-0.174383
1.778	0.285285	0.542439	0.0549214	0.799593	-0.175442
1.779	0.282818	0.540049	0.0524162	0.797281	-0.177986
1.78	0.28462	0.54194	0.0541802	0.799259	-0.17626
1.781	0.282854	0.540271	0.0523937	0.797688	-0.178067
1.782	0.28253	0.539956	0.0521078	0.797382	-0.178314
1.783	0.285787	0.543319	0.0553251	0.800852	-0.175136
1.784	0.286787	0.544256	0.0564007	0.801725	-0.173985
1.785	0.283508	0.540983	0.0533369	0.798458	-0.176834
1.786	0.281218	0.538391	0.0512063	0.795564	-0.178805
1.787	0.27899	0.53616	0.0490065	0.793331	-0.180977
1.788	0.279478	0.536771	0.0494032	0.794064	-0.180671
1.789	0.279882	0.537314	0.0497335	0.794747	-0.180415
1.79	0.283793	0.541396	0.0535586	0.798998	-0.176676
1.791	0.285733	0.54349	0.0554363	0.801247	-0.17486
1.792	0.285558	0.543352	0.0552505	0.801146	-0.175057
1.793	0.285759	0.54346	0.0555519	0.801161	-0.174656
1.794	0.280333	0.537852	0.0502831	0.795371	-0.179766
1.795	0.276938	0.534476	0.0468922	0.792014	-0.183154
1.796	0.275706	0.533157	0.0457382	0.790609	-0.184229
1.797	0.275378	0.53261	0.0455675	0.789841	-0.184243
1.798	0.276319	0.533441	0.046619	0.790564	-0.183081
1.799	0.27681	0.533867	0.047185	0.790924	-0.182441
1.8	0.275687	0.532771	0.0460871	0.789855	-0.183513
1.801	0.278115	0.535194	0.0485225	0.792273	-0.18107
1.802	0.276236	0.533165	0.0468252	0.790095	-0.182586
1.803	0.274558	0.531463	0.0452045	0.788369	-0.184149
1.804	0.273564	0.53056	0.0442037	0.787556	-0.185157
1.805	0.273829	0.530811	0.0445233	0.787794	-0.184782
1.806	0.273908	0.530934	0.0445806	0.78796	-0.184747
1.807	0.271493	0.528517	0.0421646	0.785541	-0.187164
1.808	0.270468	0.52735	0.0412643	0.784232	-0.18794
1.809	0.269794	0.526458	0.0407622	0.783121	-0.188269
1.81	0.268157	0.524791	0.0391882	0.781425	-0.189781
1.811	0.268799	0.525443	0.0398563	0.782086	-0.189086
1.812	0.269697	0.526261	0.0408439	0.782826	-0.188009
1.813	0.270516	0.526903	0.041818	0.783289	-0.18688
1.814	0.268351	0.524616	0.0397742	0.780881	-0.188802
1.815	0.266217	0.522484	0.0376674	0.778751	-0.190883
1.816	0.267527	0.523835	0.0389944	0.780143	-0.189538
1.817	0.269108	0.52555	0.0405392	0.781993	-0.188029
1.818	0.271343	0.528056	0.0426457	0.784769	-0.186052
1.819	0.270745	0.527484	0.0420343	0.784222	-0.186677
1.82	0.269614	0.526465	0.0408749	0.783316	-0.187864
1.821	0.266717	0.523628	0.0379426	0.780539	-0.190832
1.822	0.266506	0.523419	0.0377632	0.780332	-0.190979
1.823	0.26409	0.520989	0.0354481	0.777889	-0.193194
1.824	0.262416	0.519229	0.0338661	0.776043	-0.194684
1.825	0.26429	0.521163	0.0357384	0.778036	-0.192813
1.826	0.266465	0.523477	0.0379082	0.78049	-0.190648
1.827	0.273283	0.530575	0.0445379	0.787866	-0.184207
1.828	0.277863	0.535476	0.0489509	0.793089	-0.179961
1.829	0.275927	0.533569	0.0470423	0.791212	-0.181842
1.83	0.27086	0.528415	0.042099	0.785971	-0.186662
1.831	0.269776	0.527433	0.0409746	0.78509	-0.187827
1.832	0.267533	0.525297	0.0386899	0.78306	-0.190154
1.833	0.266948	0.524896	0.0395812	0.782843	-0.187786
1.834	0.263609	0.521717	0.0362254	0.779825	-0.191158
1.835	0.262283	0.520524	0.0348643	0.778765	-0.192555
1.836	0.261555	0.519832	0.0341776	0.778108	-0.1932
1.837	0.260521	0.518747	0.0332403	0.776972	-0.194041
1.838	0.260477	0.518625	0.0332946	0.776774	-0.193888
1.839	0.257991	0.516066	0.0309081	0.77414	-0.196174
1.84	0.259377	0.51757	0.0322857	0.775763	-0.194806
1.841	0.257696	0.515952	0.0306186	0.774208	-0.196459
1.842	0.256875	0.51524	0.0297648	0.773606	-0.197345
1.843	0.255786	0.51424	0.0286643	0.772693	-0.198458
1.844	0.254245	0.512608	0.0272722	0.77097	-0.199701
1.845	0.247356	0.505435	0.0206053	0.763514	-0.206145
1.846	0.249593	0.507761	0.0229133	0.765929	-0.203766
1.847	0.249257	0.507814	0.0223643	0.766371	-0.204528
1.848	0.251739	0.510823	0.0246147	0.769908	-0.202509
1.849	0.249282	0.508458	0.0221524	0.767633	-0.204977
1.85	0.248144	0.507312	0.0210684	0.76648	-0.206007
1.851	0.248438	0.50776	0.0213167	0.767083	-0.205805
1.852	0.246403	0.505756	0.0193191	0.765109	-0.207765
1.853	0.243937	0.503173	0.0169779	0.762409	-0.209982
1.854	0.244412	0.503562	0.0175509	0.762713	-0.20931
1.855	0.250414	0.509699	0.0235173	0.768984	-0.203379
1.856	0.250334	0.509558	0.0235241	0.768782	-0.203286
1.857	0.250872	0.51006	0.0241173	0.769248	-0.202638
1.858	0.251674	0.510956	0.0249106	0.770237	-0.201853
1.859	0.252591	0.511904	0.0259042	0.771218	-0.200782
1.86	0.250895	0.510251	0.0242305	0.769606	-0.202434
1.861	0.249683	0.509122	0.0230206	0.76856	-0.203642
1.862	0.248195	0.507498	0.021696	0.766801	-0.204803
1.863	0.249894	0.509126	0.0234765	0.768358	-0.202942
1.864	0.252537	0.511988	0.0260404	0.771439	-0.200457
1.865	0.254328	0.51405	0.0277514	0.773772	-0.198826
1.866	0.25651	0.516405	0.0299055	0.776301	-0.196699
1.867	0.257795	0.517819	0.0312099	0.777842	-0.195375
1.868	0.259739	0.520007	0.0330459	0.780275	-0.193648
1.869	0.259566	0.519769	0.0329272	0.779973	-0.193712
1.87	0.258498	0.518614	0.0319792	0.77873	-0.194539
1.871	0.261077	0.521185	0.034579	0.781293	-0.191919
1.872	0.259205	0.519238	0.032822	0.779271	-0.193561
1.873	0.257722	0.517768	0.0313703	0.777813	-0.194981
1.874	0.256018	0.516074	0.0296917	0.77613	-0.196634
1.875	0.253809	0.513816	0.0275647	0.773822	-0.19868
1.876	0.246749	0.506477	0.0207407	0.766204	-0.205268
1.877	0.246029	0.505801	0.020016	0.765574	-0.205997
1.878	0.247666	0.507566	0.021576	0.767466	-0.204514
1.879	0.247403	0.507254	0.0213384	0.767105	-0.204727
1.88	0.247263	0.507078	0.0212282	0.766893	-0.204807
1.881	0.249871	0.509717	0.0238472	0.769564	-0.202176
1.882	0.24776	0.507517	0.0218409	0.767273	-0.204078
1.883	0.245275	0.504932	0.0194795	0.764588	-0.206317
1.884	0.244661	0.504229	0.0189606	0.763798	-0.20674
1.885	0.243564	0.503011	0.0179716	0.762457	-0.207621
1.886	0.243626	0.50319	0.0180005	0.762755	-0.207625
1.887	0.246207	0.505983	0.020476	0.765758	-0.205255
1.888	0.247646	0.507499	0.0218362	0.767351	-0.203974
1.889	0.245805	0.505541	0.0200888	0.765278	-0.205627
1.89	0.242724	0.502344	0.0171507	0.761965	-0.208422
1.891	0.241459	0.501032	0.0159685	0.760604	-0.209522
1.892	0.241885	0.501478	0.0164444	0.76107	-0.208997
1.893	0.24106	0.500616	0.0156858	0.760172	-0.209689
1.894	0.242318	0.501909	0.0169584	0.761499	-0.208402
1.895	0.242414	0.50213	0.0170136	0.761847	-0.208387
1.896	0.24314	0.502908	0.0177523	0.762677	-0.207635
1.897	0.24303	0.502592	0.0178081	0.762154	-0.207414
1.898	0.240696	0.499999	0.0156909	0.759303	-0.209315
1.899	0.242151	0.501743	0.0170319	0.761335	-0.208087
1.9	0.241248	0.500853	0.0162264	0.760459	-0.208795
1.901	0.237315	0.49664	0.0125238	0.755966	-0.212267
1.902	0.234064	0.493231	0.00940175	0.752399	-0.215261
1.903	0.233013	0.49217	0.00839274	0.751327	-0.216228
1.904	0.232308	0.491312	0.00783431	0.750315	-0.216639
1.905	0.23138	0.490362	0.00697222	0.749343	-0.217435
1.906	0.22843	0.487214	0.00424877	0.745998	-0.219932
1.907	0.224906	0.483176	0.00107218	0.741446	-0.222762
1.908	0.226571	0.484585	0.00290241	0.742598	-0.220766
1.909	0.22794	0.485728	0.00446367	0.743517	-0.219012
1.91	0.224656	0.482245	0.00136452	0.739833	-0.221927
1.911	0.22274	0.480317	-0.000501035	0.737893	-0.223742
1.912	0.221702	0.479266	-0.00146727	0.736829	-0.224637
1.913	0.219561	0.476952	-0.00343957	0.734342	-0.22644
1.914	0.218386	0.475691	-0.00444533	0.732996	-0.227277
1.915	0.220603	0.477991	-0.002216	0.735379	-0.225035
1.916	0.216493	0.473754	-0.00618335	0.731015	-0.22886
1.917	0.210532	0.467529	-0.0119196	0.724527	-0.234371
1.918	0.208372	0.465128	-0.0138632	0.721884	-0.236099
1.919	0.209502	0.466482	-0.0126403	0.723461	-0.234783
1.92	0.211331	0.468427	-0.0108425	0.725523	-0.233016
1.921	0.214474	0.471953	-0.00790716	0.729431	-0.230289
1.922	0.213981	0.471628	-0.00847443	0.729274	-0.23093
1.923	0.210702	0.468205	-0.0115844	0.725708	-0.233871
1.924	0.211671	0.469063	-0.0104862	0.726454	-0.232644
1.925	0.212147	0.469624	-0.010028	0.727101	-0.232202
1.926	0.210912	0.468338	-0.0112377	0.725763	-0.233388
1.927	0.208776	0.466191	-0.0132746	0.723606	-0.235325
1.928	0.207741	0.465105	-0.0142477	0.722469	-0.236236
1.929	0.209981	0.46739	-0.0119982	0.724799	-0.233977
1.93	0.212309	0.469844	-0.00977107	0.727378	-0.231851
1.931	0.208733	0.46632	-0.0133266	0.723908	-0.235386
1.932	0.206694	0.464194	-0.0152713	0.721694	-0.237237
1.933	0.205228	0.46249	-0.0165289	0.719752	-0.238286
1.934	0.203555	0.460478	-0.0179323	0.717401	-0.239419
1.935	0.204505	0.461426	-0.0170036	0.718347	-0.238512
1.936	0.204071	0.460847	-0.0172992	0.717623	-0.238669
1.937	0.204207	0.460801	-0.0170219	0.717394	-0.238251
1.938	0.205726	0.462335	-0.0155002	0.718943	-0.236727
1.939	0.205854	0.462487	-0.0153307	0.71912	-0.236515
1.94	0.205739	0.462362	-0.0154554	0.718986	-0.23665
1.941	0.205312	0.461891	-0.0158036	0.71847	-0.236919
1.942	0.207005	0.463682	-0.0141469	0.720359	-0.235298
1.943	0.210247	0.467132	-0.0109851	0.724017	-0.232217
1.944	0.213113	0.470189	-0.00817006	0.727265	-0.229453
1.945	0.211826	0.46887	-0.00940744	0.725914	-0.230641
1.946	0.20953	0.466466	-0.0115912	0.723403	-0.232712
1.947	0.208432	0.465176	-0.0125214	0.721919	-0.233475
1.948	0.209498	0.46584	-0.0118582	0.722181	-0.233214
1.949	0.20967	0.465995	-0.011615	0.72232	-0.2329
1.95	0.20829	0.464627	-0.0129476	0.720965	-0.234185
1.951	0.208302	0.46467	-0.0129432	0.721038	-0.234188
1.952	0.207983	0.464448	-0.0132618	0.720913	-0.234506
1.953	0.206825	0.463357	-0.0144021	0.719889	-0.235629
1.954	0.206897	0.463434	-0.0142854	0.719971	-0.235468
1.955	0.20453	0.461005	-0.0165608	0.717479	-0.237652
1.956	0.203432	0.459948	-0.0175928	0.716464	-0.238617
1.957	0.202648	0.459201	-0.018336	0.715754	-0.23932
1.958	0.200417	0.45686	-0.020445	0.713303	-0.241307
1.959	0.196617	0.452906	-0.0240849	0.709194	-0.244787
1.96	0.191775	0.447936	-0.0287424	0.704097	-0.24926
1.961	0.18931	0.445518	-0.0311615	0.701726	-0.251633
1.962	0.190996	0.447354	-0.0295144	0.703711	-0.250025
1.963	0.191378	0.447821	-0.0291301	0.704263	-0.249638
1.964	0.194205	0.450602	-0.026201	0.706998	-0.246607
1.965	0.192291	0.448815	-0.0279481	0.70534	-0.248187
1.966	0.186198	0.442458	-0.0338115	0.698718	-0.253821
1.967	0.191474	0.447907	-0.0286659	0.704339	-0.248806
1.968	0.190987	0.447525	-0.0291346	0.704063	-0.249256
1.969	0.19154	0.44811	-0.0285599	0.70468	-0.248659
1.97	0.190874	0.447421	-0.0291495	0.703968	-0.249173
1.971	0.189394	0.445945	-0.0305768	0.702497	-0.250547
1.972	0.189366	0.446116	-0.0307045	0.702866	-0.250775
1.973	0.192022	0.449123	-0.0278815	0.706223	-0.247786
1.974	0.196221	0.453642	-0.0238513	0.711063	-0.243924
1.975	0.196564	0.454275	-0.0236156	0.711985	-0.243796
1.976	0.196129	0.453926	-0.0240482	0.711724	-0.244226
1.977	0.199656	0.457614	-0.0205767	0.715572	-0.240809
1.978	0.205287	0.46355	-0.015109	0.721813	-0.235505
1.979	0.20628	0.464752	-0.0142214	0.723224	-0.234723
1.98	0.207914	0.466402	-0.0125428	0.72489	-0.233
1.981	0.209115	0.467627	-0.0113188	0.726139	-0.231753
1.982	0.208958	0.467498	-0.0114485	0.726039	-0.231855
1.983	0.207305	0.465863	-0.0130615	0.724421	-0.233427
1.984	0.209379	0.46805	-0.0110121	0.726722	-0.231403
1.985	0.210152	0.468697	-0.0111486	0.727242	-0.232449
1.986	0.208491	0.466949	-0.0126895	0.725407	-0.23387
1.987	0.208057	0.466453	-0.0130316	0.72485	-0.23412
1.988	0.20973	0.46824	-0.0113756	0.726749	-0.232481
1.989	0.209848	0.468408	-0.0112374	0.726969	-0.232323
1.99	0.204301	0.462708	-0.0166269	0.721115	-0.237555
1.991	0.200114	0.458432	-0.020661	0.716749	-0.241436
1.992	0.200631	0.459098	-0.0201748	0.717565	-0.24098
1.993	0.197707	0.45619	-0.0230176	0.714673	-0.243742
1.994	0.200521	0.458941	-0.020163	0.717362	-0.240847
1.995	0.204537	0.463082	-0.0161725	0.721627	-0.236882
1.996	0.205486	0.464056	-0.0151791	0.722626	-0.235845
1.997	0.207799	0.466746	-0.0127599	0.725693	-0.233318
1.998	0.20879	0.468449	-0.0115913	0.728108	-0.231973
1.999	0.207971	0.467588	-0.0123155	0.727205	-0.232602
2	0.209072	0.468806	-0.0112831	0.728539	-0.231638
2.001	0.211162	0.4708	-0.0090796	0.730437	-0.229322
2.002	0.216276	0.475933	-0.00390509	0.735589	-0.224086
2.003	0.217272	0.47704	-0.00294296	0.736808	-0.223158
2.004	0.215232	0.474963	-0.00490147	0.734695	-0.225035
2.005	0.216201	0.476057	-0.00392487	0.735912	-0.224051
2.006	0.219759	0.47967	-0.000357584	0.739581	-0.220474
2.007	0.21869	0.478554	-0.00134141	0.738418	-0.221373
2.008	0.218949	0.47892	-0.00109852	0.738891	-0.221146
2.009	0.221255	0.481312	0.00121076	0.741369	-0.218834
2.01	0.223439	0.483416	0.00350752	0.743394	-0.216424
2.011	0.224638	0.484583	0.00478541	0.744528	-0.215067
2.012	0.224503	0.48453	0.00467244	0.744556	-0.215158
2.013	0.221085	0.481104	0.00139158	0.741123	-0.218302
2.014	0.218033	0.477893	-0.00145876	0.737753	-0.22095
2.015	0.217579	0.477279	-0.00177507	0.736978	-0.22113
2.016	0.219811	0.479701	0.000321862	0.739592	-0.219167
2.017	0.222467	0.482165	0.00281627	0.741862	-0.216834
2.018	0.224502	0.4843	0.00490732	0.744098	-0.214687
2.019	0.220139	0.479619	0.000836801	0.739098	-0.218466
2.02	0.216642	0.47596	-0.00248286	0.735278	-0.221608
2.021	0.211954	0.471222	-0.00710121	0.730491	-0.226157
2.022	0.213766	0.472787	-0.00515916	0.731808	-0.224085
2.023	0.212405	0.471198	-0.00630666	0.72999	-0.225019
2.024	0.209926	0.468684	-0.00869825	0.727443	-0.227322
2.025	0.210173	0.468994	-0.00846543	0.727815	-0.227104
2.026	0.209096	0.467846	-0.00943132	0.726596	-0.227959
2.027	0.205851	0.464292	-0.0123973	0.722734	-0.230645
2.028	0.203828	0.462056	-0.0141939	0.720284	-0.232216
2.029	0.20452	0.462721	-0.0134353	0.720922	-0.231391
2.03	0.204124	0.462411	-0.0138266	0.720698	-0.231777
2.031	0.203615	0.461967	-0.0143085	0.720318	-0.232232
2.032	0.205808	0.464148	-0.0120681	0.722488	-0.229944
2.033	0.205225	0.463478	-0.0125012	0.72173	-0.230228
2.034	0.2031	0.461247	-0.0145029	0.719395	-0.232106
2.035	0.204771	0.463036	-0.0128293	0.721302	-0.230429
2.036	0.205928	0.464285	-0.0116787	0.722641	-0.229286
2.037	0.206117	0.4645	-0.0114435	0.722882	-0.229004
2.038	0.207907	0.46628	-0.0095826	0.724653	-0.227072
2.039	0.208699	0.466944	-0.00864185	0.725189	-0.225983
2.04	0.210811	0.468882	-0.00634623	0.726953	-0.223503
2.041	0.211778	0.470099	-0.00518805	0.728419	-0.222154
2.042	0.210603	0.469664	-0.00622365	0.728725	-0.223051
2.043	0.20993	0.469087	-0.00677388	0.728243	-0.223478
2.044	0.207281	0.46618	-0.00920969	0.725078	-0.225701
2.045	0.206824	0.465626	-0.00954091	0.724427	-0.225906
2.046	0.209674	0.468554	-0.00672224	0.727435	-0.223118
2.047	0.20844	0.467273	-0.00787294	0.726107	-0.224186
2.048	0.208279	0.466938	-0.00785944	0.725596	-0.223998
2.049	0.208914	0.46754	-0.00712501	0.726165	-0.223164
2.05	0.208511	0.467162	-0.00750095	0.725814	-0.223513
2.051	0.208472	0.466898	-0.00733442	0.725323	-0.223141
2.052	0.207017	0.465208	-0.00855528	0.723398	-0.224127
2.053	0.205984	0.464255	-0.00955641	0.722527	-0.225097
2.054	0.206323	0.464703	-0.00921606	0.723082	-0.224755
2.055	0.205872	0.464383	-0.00972097	0.722895	-0.225314
2.056	0.206085	0.464755	-0.00959049	0.723426	-0.225266
2.057	0.208154	0.467092	-0.00763183	0.72603	-0.223418
2.058	0.210079	0.469141	-0.00572432	0.728202	-0.221528
2.059	0.206742	0.466009	-0.0088024	0.725276	-0.224347
2.06	0.208177	0.467372	-0.00724588	0.726566	-0.222669
2.061	0.209085	0.468347	-0.00631856	0.72761	-0.221722
2.062	0.209987	0.469309	-0.00539329	0.728632	-0.220773
2.063	0.211008	0.470241	-0.00423878	0.729473	-0.219485
2.064	0.210621	0.469826	-0.00456065	0.72903	-0.219743
2.065	0.213321	0.472691	-0.00198721	0.732061	-0.217295
2.066	0.215016	0.474557	-0.000358011	0.734098	-0.215732
2.067	0.2153	0.47494	-0.000123149	0.734579	-0.215546
2.068	0.212439	0.472191	-0.00300307	0.731943	-0.218445
2.069	0.210464	0.470328	-0.00497804	0.730192	-0.22042
2.07	0.210516	0.470489	-0.00495949	0.730463	-0.220435
2.071	0.208746	0.468783	-0.00672206	0.728821	-0.22219
2.072	0.205928	0.465867	-0.00939518	0.725805	-0.224718
2.073	0.204179	0.464094	-0.0110513	0.724009	-0.226281
2.074	0.203211	0.463206	-0.0120023	0.7232	-0.227215
2.075	0.202473	0.462538	-0.0127326	0.722604	-0.227938
2.076	0.202767	0.462943	-0.0124441	0.723119	-0.227655
2.077	0.200856	0.461116	-0.0143583	0.721377	-0.229573
2.078	0.199894	0.460244	-0.0153093	0.720593	-0.230513
2.079	0.202355	0.462876	-0.012901	0.723397	-0.228157
2.08	0.201	0.461674	-0.0142588	0.722347	-0.229518
2.081	0.198704	0.459375	-0.0164957	0.720046	-0.231696
2.082	0.19658	0.457241	-0.0185398	0.717901	-0.233659
2.083	0.196954	0.457777	-0.0181789	0.718599	-0.233312
2.084	0.199329	0.460346	-0.0158503	0.721362	-0.23103
2.085	0.203294	0.464394	-0.0118926	0.725494	-0.227079
2.086	0.205945	0.467094	-0.00920828	0.728243	-0.224361
2.087	0.208265	0.469418	-0.00682924	0.730571	-0.221923
2.088	0.212342	0.473565	-0.00271374	0.734788	-0.217769
2.089	0.21501	0.476284	6.11285e-06	0.737558	-0.214997
2.09	0.218158	0.479594	0.00309178	0.741029	-0.211975
2.091	0.222966	0.484699	0.00776336	0.746432	-0.20744
2.092	0.225477	0.487275	0.0102416	0.749074	-0.204993
2.093	0.225876	0.487772	0.0106475	0.749667	-0.204581
2.094	0.228391	0.490609	0.013011	0.752828	-0.202369
2.095	0.230349	0.492818	0.0148298	0.755288	-0.200689
2.096	0.228581	0.491117	0.0130903	0.753653	-0.202401
2.097	0.228012	0.490567	0.0125545	0.753121	-0.202903
2.098	0.228139	0.490865	0.0126218	0.753592	-0.202895
2.099	0.228009	0.49084	0.0124972	0.753671	-0.203015
2.1	0.227046	0.489874	0.0115248	0.752702	-0.203997
2.101	0.22269	0.485595	0.00723092	0.748499	-0.208228
2.102	0.220136	0.482955	0.00481516	0.745774	-0.210506
2.103	0.216936	0.479561	0.00181632	0.742185	-0.213303
2.104	0.214998	0.477677	-5.30935e-05	0.740357	-0.215104
2.105	0.214605	0.477262	-0.00038302	0.73992	-0.215371
2.106	0.209925	0.472454	-0.00482808	0.734983	-0.219581
2.107	0.207094	0.469464	-0.00749491	0.731834	-0.222084
2.108	0.203425	0.465756	-0.0110595	0.728088	-0.225544
2.109	0.197656	0.459786	-0.0166131	0.721916	-0.230883
2.11	0.192256	0.454096	-0.0217348	0.715937	-0.235726
2.111	0.190166	0.451887	-0.0236718	0.713608	-0.237509
2.112	0.188392	0.45013	-0.0253951	0.711868	-0.239183
2.113	0.186036	0.447884	-0.0277315	0.709732	-0.241499
2.114	0.187585	0.44963	-0.0261031	0.711675	-0.239792
2.115	0.189401	0.451462	-0.0242231	0.713523	-0.237848
2.116	0.190913	0.45313	-0.022712	0.715348	-0.236337
2.117	0.193259	0.455724	-0.0204591	0.718188	-0.234178
2.118	0.19655	0.459072	-0.0171497	0.721594	-0.230849
2.119	0.198382	0.461044	-0.0153398	0.723706	-0.229062
2.12	0.20184	0.464826	-0.0120217	0.727812	-0.225883
2.121	0.200403	0.463485	-0.0134735	0.726566	-0.22735
2.122	0.20153	0.465365	-0.0122611	0.7292	-0.226052
2.123	0.203681	0.467762	-0.0100994	0.731843	-0.223879
2.124	0.20663	0.470871	-0.00719354	0.735112	-0.221017
2.125	0.20901	0.473338	-0.00479376	0.737666	-0.218597
2.126	0.208796	0.473306	-0.00503775	0.737816	-0.218871
2.127	0.210089	0.474838	-0.00380166	0.739587	-0.217692
2.128	0.206606	0.47128	-0.00720211	0.735953	-0.22101
2.129	0.202016	0.466434	-0.0115427	0.730852	-0.225101
2.13	0.20383	0.468214	-0.00970337	0.732597	-0.223237
2.131	0.205141	0.469607	-0.00835734	0.734073	-0.221855
2.132	0.202239	0.466708	-0.0111987	0.731178	-0.224636
2.133	0.200326	0.464866	-0.0131019	0.729405	-0.22653
2.134	0.200576	0.465279	-0.0129076	0.729982	-0.226391
2.135	0.197152	0.461897	-0.0162754	0.726641	-0.229703
2.136	0.193061	0.457802	-0.0202766	0.722544	-0.233614
2.137	0.192854	0.457605	-0.020384	0.722357	-0.233622
2.138	0.19335	0.458123	-0.0202794	0.722896	-0.233909
2.139	0.193785	0.458823	-0.0198378	0.723861	-0.233461
2.14	0.19374	0.458945	-0.0198912	0.724151	-0.233522
2.141	0.193506	0.458706	-0.0200842	0.723905	-0.233675
2.142	0.191393	0.456613	-0.0222616	0.721832	-0.235916
2.143	0.190547	0.456031	-0.0231979	0.721515	-0.236943
2.144	0.191291	0.456944	-0.0225037	0.722598	-0.236299
2.145	0.192161	0.45795	-0.0216648	0.723739	-0.235491
2.146	0.193046	0.458981	-0.0208029	0.724916	-0.234652
2.147	0.193121	0.45918	-0.0207439	0.725239	-0.234608
2.148	0.191856	0.458016	-0.0219978	0.724177	-0.235851
2.149	0.191103	0.457429	-0.0227048	0.723756	-0.236512
2.15	0.192029	0.458482	-0.0217657	0.724936	-0.23556
2.151	0.191435	0.457982	-0.0223336	0.724529	-0.236103
2.152	0.190561	0.457228	-0.0231755	0.723895	-0.236912
2.153	0.189613	0.456287	-0.0240812	0.722962	-0.237775
2.154	0.191806	0.458537	-0.0218333	0.725269	-0.235473
2.155	0.197963	0.46495	-0.0158005	0.731937	-0.229564
2.156	0.202139	0.469409	-0.011733	0.736679	-0.225605
2.157	0.199238	0.466593	-0.0145038	0.733948	-0.228246
2.158	0.193992	0.461246	-0.019584	0.728501	-0.23316
2.159	0.192284	0.459551	-0.0212175	0.726818	-0.234719
2.16	0.191424	0.458787	-0.0220579	0.726149	-0.23554
2.161	0.19136	0.458856	-0.022123	0.726353	-0.235606
2.162	0.192527	0.460204	-0.0210073	0.727882	-0.234541
2.163	0.1953	0.46318	-0.0182512	0.731061	-0.231803
2.164	0.198369	0.466292	-0.0154096	0.734215	-0.229188
2.165	0.198318	0.466364	-0.0154647	0.734409	-0.229248
2.166	0.195517	0.463604	-0.0181935	0.731691	-0.231904
2.167	0.192963	0.461037	-0.020649	0.729111	-0.234261
2.168	0.1933	0.461421	-0.0202775	0.729542	-0.233855
2.169	0.198033	0.466437	-0.0156396	0.734842	-0.229312
2.17	0.199928	0.468516	-0.0138348	0.737105	-0.227597
2.171	0.199579	0.468369	-0.0142157	0.73716	-0.22801
2.172	0.201269	0.47028	-0.0125872	0.739291	-0.226443
2.173	0.199527	0.468697	-0.0144015	0.737867	-0.22833
2.174	0.197772	0.467007	-0.0161702	0.736242	-0.230113
2.175	0.198997	0.468353	-0.0149796	0.737709	-0.228956
2.176	0.196303	0.465116	-0.0176422	0.733929	-0.231588
2.177	0.194992	0.463887	-0.0189118	0.732782	-0.232815
2.178	0.196175	0.465269	-0.0177927	0.734363	-0.23176
2.179	0.199367	0.468655	-0.0146721	0.737943	-0.228711
2.18	0.198872	0.468255	-0.0151058	0.737639	-0.229084
2.181	0.196005	0.465409	-0.0179384	0.734813	-0.231881
2.182	0.194563	0.464062	-0.0193483	0.733561	-0.233259
2.183	0.194282	0.463872	-0.0195996	0.733461	-0.233481
2.184	0.193935	0.463534	-0.0198848	0.733133	-0.233705
2.185	0.194793	0.464511	-0.01904	0.734229	-0.232873
2.186	0.194721	0.464662	-0.0191817	0.734602	-0.233084
2.187	0.195208	0.465294	-0.0187151	0.735379	-0.232638
2.188	0.194517	0.464549	-0.0193289	0.734581	-0.233175
2.189	0.191834	0.461773	-0.0218706	0.731713	-0.235575
2.19	0.191088	0.461008	-0.0225641	0.730928	-0.236216
2.191	0.192624	0.461982	-0.0211503	0.73134	-0.234925
2.192	0.19522	0.464888	-0.0187134	0.734556	-0.232647
2.193	0.200179	0.470227	-0.0139765	0.740275	-0.228132
2.194	0.201114	0.471473	-0.0131907	0.741833	-0.227495
2.195	0.20104	0.471574	-0.013298	0.742108	-0.227636
2.196	0.199311	0.469982	-0.0150471	0.740654	-0.229405
2.197	0.201222	0.472099	-0.0132095	0.742977	-0.227641
2.198	0.200949	0.471962	-0.0134909	0.742976	-0.227931
2.199	0.202031	0.473264	-0.0121265	0.744497	-0.226284
2.2	0.201783	0.473011	-0.0121687	0.74424	-0.22612
2.201	0.203175	0.474505	-0.0107627	0.745836	-0.2247
2.202	0.201204	0.472549	-0.0126125	0.743894	-0.226429
2.203	0.200275	0.471678	-0.0139205	0.743082	-0.228116
2.204	0.200577	0.472335	-0.0138013	0.744093	-0.22818
2.205	0.202313	0.474265	-0.0121341	0.746217	-0.226582
2.206	0.202537	0.47441	-0.0117806	0.746284	-0.226098
[truncated: 8,573 more rows]

## Sheet: panel c
Note: The temperature values on this sheet are 1,000-yr averages.
Age	Winter Temp	1sigma+	1sigma-	2sigma+	2sigma-		Age	ORBIT		Age	MEBM		Age	GLAC1D		Age	ICE-6G
(ka)	(C)	(C)	(C)	(C)	(C)		(ka)	(C)		(ka)	(C)		(ka)	(C)		(ka)	(C)
0.21	-0.0144534	0.181968	-0.248233	0.37839	-0.482013		0.2	0.17332		0	0.0279026		1	0		1	0
0.211	-0.00685738	0.18976	-0.241486	0.386377	-0.476114		1	0		0.5	0.0124264		2	0.02008		2	-0.07524
0.212	-0.0134378	0.183529	-0.248593	0.380496	-0.483748		2	0.09407		1	0		3	0.49451		3	0.41096
0.213	-0.0166895	0.180858	-0.252882	0.378405	-0.489075		3	0.54358		1.5	-0.00949669		4	0.00865		4	0.05339
0.214	-0.011701	0.185905	-0.248115	0.38351	-0.484529		4	0.49308		2	-0.0146503		5	0.39732		5	0.34163
0.215	-0.00671802	0.190057	-0.242282	0.386832	-0.477846		5	0.886		2.5	-0.0155754		6	0.29492		6	0.65349
0.216	-0.00875624	0.188019	-0.243926	0.384794	-0.479096		6	0.76158		3	-0.0117302		7	0.13452		7	-0.12572
0.217	-0.00144571	0.194841	-0.236056	0.391127	-0.470667		7	0.90593		3.5	-0.0033226		8	0.22163		8	-0.47942
0.218	-0.010467	0.186326	-0.245916	0.38312	-0.481364		8	1.35789		4	0.00974846		9	-0.20387		9	-1.13287
0.219	-0.0163272	0.180527	-0.251776	0.377381	-0.487225		9	1.56756		4.5	0.0203819		10	0.15173		10	-1.6953
0.22	-0.020126	0.176342	-0.255069	0.37281	-0.490011		10	1.63348		5	0.0400352		11	-1.12427		11	-10.8151
0.221	-0.0234112	0.173438	-0.257363	0.370288	-0.491315		11	1.92714		5.5	0.0651379
0.222	-0.0142056	0.182367	-0.247759	0.37894	-0.481312					6	0.0939846
0.223	-0.00540814	0.190865	-0.238987	0.387137	-0.472567					6.5	0.125874
0.224	-0.00264507	0.193822	-0.236712	0.39029	-0.470779					7	0.161947
0.225	0.00448722	0.200621	-0.229538	0.396755	-0.463563					7.5	0.200132
0.226	0.00373305	0.199724	-0.230276	0.395714	-0.464286					8	0.240433
0.227	0.00434329	0.20009	-0.229584	0.395836	-0.463511					8.5	0.281088
0.228	0.0161607	0.211799	-0.217881	0.407437	-0.451922					9	0.322409
0.229	0.0246082	0.219793	-0.208937	0.414979	-0.442482					9.5	0.36277
0.23	0.0296896	0.224765	-0.203719	0.41984	-0.437128					10	0.403381
0.231	0.029247	0.224217	-0.204027	0.419186	-0.437301					10.5	0.444729
0.232	0.0321583	0.226698	-0.200185	0.421239	-0.432529					11	0.4986
0.233	0.0212747	0.216316	-0.21056	0.411357	-0.442395					11	0.483023
0.234	0.0184101	0.212979	-0.212949	0.407549	-0.444308
0.235	0.0169744	0.211165	-0.213854	0.405355	-0.444682
0.236	0.0253393	0.218987	-0.204952	0.412635	-0.435244
0.237	0.0344002	0.228086	-0.196095	0.421772	-0.42659
0.238	0.0410304	0.234325	-0.189008	0.427619	-0.419046
0.239	0.0321059	0.225215	-0.197742	0.418323	-0.42759
0.24	0.0274612	0.220233	-0.201985	0.413006	-0.43143
0.241	0.0281661	0.220538	-0.200804	0.41291	-0.429774
0.242	0.0362071	0.228188	-0.192252	0.42017	-0.420712
0.243	0.0396558	0.231251	-0.188341	0.422846	-0.416338
0.244	0.0438589	0.235304	-0.183973	0.426748	-0.411804
0.245	0.0398542	0.2314	-0.188143	0.422946	-0.416141
0.246	0.0433912	0.234692	-0.184345	0.425994	-0.412081
0.247	0.0480529	0.238853	-0.179035	0.429652	-0.406123
0.248	0.0611842	0.251493	-0.165254	0.441802	-0.391693
0.249	0.0645076	0.254399	-0.161366	0.444291	-0.387239
0.25	0.0683159	0.257784	-0.157025	0.447252	-0.382367
0.251	0.0744594	0.263548	-0.150362	0.452636	-0.375184
0.252	0.0745822	0.263346	-0.149783	0.452109	-0.374147
0.253	0.0733241	0.261739	-0.150608	0.450155	-0.37454
0.254	0.0709584	0.259101	-0.152681	0.447243	-0.376321
0.255	0.0675875	0.255267	-0.155389	0.442946	-0.378366
0.256	0.069401	0.256684	-0.153031	0.443967	-0.375463
0.257	0.0733111	0.260288	-0.148677	0.447265	-0.370665
0.258	0.0780845	0.264847	-0.143605	0.451609	-0.365295
0.259	0.0787953	0.265544	-0.142903	0.452293	-0.364601
0.26	0.0851501	0.271908	-0.136579	0.458665	-0.358307
0.261	0.0865722	0.273473	-0.135389	0.460373	-0.35735
0.262	0.0860044	0.273027	-0.136226	0.460049	-0.358457
0.263	0.0844552	0.271278	-0.137583	0.4581	-0.359621
0.264	0.0841849	0.270776	-0.137522	0.457367	-0.359229
0.265	0.0797235	0.26636	-0.142057	0.452996	-0.363837
0.266	0.0864705	0.272881	-0.135032	0.459292	-0.356535
0.267	0.0881203	0.274142	-0.132838	0.460164	-0.353796
0.268	0.0837501	0.269431	-0.136719	0.455113	-0.357187
0.269	0.07843	0.263923	-0.141762	0.449416	-0.361954
0.27	0.0769335	0.262315	-0.143142	0.447695	-0.363217
0.271	0.0776623	0.262905	-0.142458	0.448147	-0.362579
0.272	0.0789091	0.264578	-0.140863	0.450247	-0.360636
0.273	0.0818291	0.267408	-0.137776	0.452987	-0.357381
0.274	0.0845894	0.270225	-0.135106	0.455861	-0.354802
0.275	0.0890121	0.274298	-0.130223	0.459584	-0.349457
0.276	0.083595	0.268528	-0.135195	0.45346	-0.353984
0.277	0.0777391	0.262536	-0.141026	0.447333	-0.359792
0.278	0.0802323	0.264722	-0.138146	0.449211	-0.356525
0.279	0.0810733	0.265336	-0.136985	0.449599	-0.355044
0.28	0.0777327	0.261608	-0.140803	0.445483	-0.359339
0.281	0.0709265	0.256564	-0.147311	0.442201	-0.365549
0.282	0.0744453	0.25977	-0.143384	0.445094	-0.361214
0.283	0.0704203	0.255892	-0.147535	0.441363	-0.36549
0.284	0.0650515	0.251082	-0.153802	0.437112	-0.372655
0.285	0.0574216	0.243384	-0.161404	0.429346	-0.38023
0.286	0.0623761	0.248017	-0.156041	0.433658	-0.374459
0.287	0.0576059	0.243401	-0.161013	0.429197	-0.379633
0.288	0.0536586	0.239594	-0.165203	0.425529	-0.384065
0.289	0.0621036	0.247787	-0.156453	0.433471	-0.375009
0.29	0.0618855	0.247383	-0.156534	0.432881	-0.374954
0.291	0.0640923	0.249466	-0.154134	0.434839	-0.37236
0.292	0.0653489	0.250674	-0.154185	0.435999	-0.373719
0.293	0.0665292	0.252021	-0.153393	0.437513	-0.373316
0.294	0.0619431	0.247808	-0.158608	0.433672	-0.379159
0.295	0.0633527	0.249387	-0.157466	0.435422	-0.378284
0.296	0.0500482	0.236622	-0.171651	0.423196	-0.39335
0.297	0.0426524	0.229438	-0.179306	0.416225	-0.401265
0.298	0.0386624	0.225246	-0.182979	0.411829	-0.40462
0.299	0.048861	0.235028	-0.172273	0.421196	-0.393407
0.3	0.0521041	0.238345	-0.169094	0.424585	-0.390292
0.301	0.0555453	0.241943	-0.166149	0.428341	-0.387844
0.302	0.0632047	0.249944	-0.158935	0.436683	-0.381074
0.303	0.0607959	0.248179	-0.16227	0.435563	-0.385337
0.304	0.059979	0.247771	-0.163653	0.435563	-0.387285
0.305	0.0621197	0.249607	-0.161141	0.437094	-0.384401
0.306	0.0475696	0.235654	-0.176605	0.423739	-0.400779
0.307	0.0453559	0.23385	-0.179453	0.422344	-0.404262
0.308	0.0487558	0.236948	-0.175589	0.425141	-0.399934
0.309	0.0494979	0.237733	-0.174972	0.425968	-0.399443
0.31	0.0415725	0.230316	-0.1828	0.41906	-0.407173
0.311	0.0386929	0.227669	-0.185368	0.416646	-0.409428
0.312	0.0462826	0.234916	-0.177569	0.423548	-0.401421
0.313	0.0462296	0.234747	-0.177242	0.423263	-0.400713
0.314	0.0455023	0.233908	-0.177907	0.422314	-0.401316
0.315	0.0340973	0.222634	-0.189532	0.411171	-0.413161
0.316	0.0281288	0.217075	-0.196293	0.406021	-0.420715
0.317	0.0218799	0.211358	-0.202367	0.400836	-0.426615
0.318	0.0230565	0.212557	-0.201215	0.402057	-0.425487
0.319	0.0254393	0.21478	-0.19887	0.404121	-0.423179
0.32	0.019769	0.209341	-0.204821	0.398913	-0.429411
0.321	0.0143884	0.204164	-0.21074	0.393939	-0.435869
0.322	0.0140842	0.203891	-0.211168	0.393698	-0.436421
0.323	0.0193391	0.209005	-0.205736	0.39867	-0.430812
0.324	0.0230417	0.212336	-0.201552	0.401631	-0.426145
0.325	0.0186058	0.208064	-0.206049	0.397521	-0.430704
0.326	0.0200592	0.209343	-0.204481	0.398627	-0.42902
0.327	0.0170677	0.206171	-0.207188	0.395274	-0.431444
0.328	0.0173312	0.206188	-0.20659	0.395044	-0.430512
0.329	0.0155169	0.204513	-0.208644	0.393509	-0.432804
0.33	0.0143691	0.203382	-0.209763	0.392396	-0.433894
0.331	0.0064749	0.195911	-0.218301	0.385347	-0.443078
0.332	0.00401258	0.193108	-0.220334	0.382203	-0.444681
0.333	0.00269555	0.191636	-0.221422	0.380577	-0.445539
0.334	0.00455337	0.193265	-0.219269	0.381978	-0.443091
0.335	0.00927598	0.19783	-0.214346	0.386385	-0.437967
0.336	0.00663606	0.19532	-0.217162	0.384004	-0.440961
0.337	0.00560546	0.19426	-0.21819	0.382914	-0.441985
0.338	0.00405594	0.192676	-0.219723	0.381295	-0.443502
0.339	0.00877668	0.197206	-0.214693	0.385635	-0.438163
0.34	0.00151119	0.190186	-0.222453	0.37886	-0.446417
0.341	-0.00633311	0.182611	-0.230688	0.371555	-0.455042
0.342	-0.00204529	0.186689	-0.226101	0.375423	-0.450156
0.343	0.000791846	0.189317	-0.223068	0.377841	-0.446928
0.344	-0.000704196	0.187616	-0.224271	0.375936	-0.447838
0.345	0.00289217	0.191066	-0.220521	0.379239	-0.443935
0.346	0.00593661	0.194054	-0.217931	0.382171	-0.441799
0.347	0.00163925	0.189982	-0.222809	0.378326	-0.447257
0.348	0.00460481	0.192805	-0.219679	0.381005	-0.443963
0.349	0.00821678	0.196097	-0.215608	0.383978	-0.439433
0.35	0.00924034	0.197326	-0.214934	0.385411	-0.439108
0.351	0.0145108	0.202528	-0.209564	0.390545	-0.433638
0.352	0.0170389	0.204983	-0.207136	0.392928	-0.43131
0.353	0.0154544	0.20335	-0.208667	0.391246	-0.432789
0.354	0.00455675	0.192997	-0.220454	0.381437	-0.445465
0.355	0.000593483	0.189113	-0.224423	0.377633	-0.449439
0.356	-0.00330894	0.185229	-0.228458	0.373766	-0.453607
0.357	-0.00583495	0.18261	-0.232912	0.371054	-0.459989
0.358	-0.0100409	0.178353	-0.236902	0.366747	-0.463762
0.359	-0.01649	0.172915	-0.243003	0.362319	-0.469517
0.36	-0.0194786	0.169867	-0.24613	0.359212	-0.472781
0.361	-0.0239358	0.165829	-0.251196	0.355595	-0.478457
0.362	-0.0199566	0.169643	-0.247067	0.359242	-0.474178
0.363	-0.0209937	0.168797	-0.248038	0.358589	-0.475082
0.364	-0.0250754	0.165122	-0.252984	0.35532	-0.480892
0.365	-0.0208251	0.169221	-0.24849	0.359267	-0.476155
0.366	-0.0233363	0.166771	-0.251104	0.356878	-0.478872
0.367	-0.0244597	0.165514	-0.251919	0.355487	-0.479377
0.368	-0.0244802	0.165386	-0.251722	0.355252	-0.478964
0.369	-0.0197791	0.170052	-0.246953	0.359884	-0.474127
0.37	-0.0186905	0.171094	-0.24579	0.360878	-0.472889
0.371	-0.0188533	0.170694	-0.245679	0.360241	-0.472504
0.372	-0.0258137	0.163619	-0.252472	0.353052	-0.47913
0.373	-0.0310606	0.158359	-0.25766	0.347778	-0.484259
0.374	-0.0268234	0.162503	-0.253273	0.35183	-0.479722
0.375	-0.0313513	0.158065	-0.258627	0.347482	-0.485903
0.376	-0.0313871	0.15801	-0.258592	0.347406	-0.485796
0.377	-0.0320555	0.15746	-0.259452	0.346976	-0.486849
0.378	-0.0362952	0.153368	-0.263891	0.343031	-0.491487
0.379	-0.0345791	0.154808	-0.261929	0.344194	-0.48928
0.38	-0.0348903	0.154229	-0.26182	0.343348	-0.488749
0.381	-0.0318746	0.157324	-0.258839	0.346522	-0.485803
0.382	-0.0385765	0.151211	-0.266356	0.340998	-0.494136
0.383	-0.0428596	0.147391	-0.271282	0.337641	-0.499705
0.384	-0.0430196	0.147315	-0.271529	0.337649	-0.500039
0.385	-0.0439196	0.14648	-0.273749	0.33688	-0.503577
0.386	-0.0456804	0.144793	-0.275652	0.335266	-0.505624
0.387	-0.0453491	0.145146	-0.275328	0.335641	-0.505307
0.388	-0.0508193	0.140222	-0.281566	0.331263	-0.512312
0.389	-0.0485563	0.142392	-0.279199	0.33334	-0.509842
0.39	-0.0448074	0.145866	-0.275083	0.336539	-0.505359
0.391	-0.0418238	0.148625	-0.271808	0.339073	-0.501792
0.392	-0.0452274	0.145422	-0.274807	0.33607	-0.504386
0.393	-0.0458219	0.144713	-0.275187	0.335248	-0.504552
0.394	-0.0497838	0.140763	-0.279085	0.33131	-0.508385
0.395	-0.0535831	0.137312	-0.28339	0.328207	-0.513197
0.396	-0.0545609	0.136373	-0.284421	0.327308	-0.514281
0.397	-0.0596365	0.131559	-0.289883	0.322754	-0.520129
0.398	-0.0589873	0.131988	-0.288929	0.322963	-0.518871
0.399	-0.0540693	0.136907	-0.284041	0.327883	-0.514012
0.4	-0.0532264	0.137839	-0.283338	0.328904	-0.51345
0.401	-0.0519673	0.13922	-0.282448	0.330407	-0.51293
0.402	-0.0584558	0.133076	-0.289409	0.324607	-0.520362
0.403	-0.0548527	0.136573	-0.285717	0.328	-0.516582
0.404	-0.0568552	0.134413	-0.287522	0.325681	-0.518188
0.405	-0.0578599	0.133344	-0.288431	0.324547	-0.519002
0.406	-0.0538806	0.137135	-0.284198	0.328151	-0.514516
0.407	-0.0497438	0.141383	-0.280253	0.33251	-0.510762
0.408	-0.0492169	0.142119	-0.280055	0.333454	-0.510894
0.409	-0.054897	0.136631	-0.285998	0.32816	-0.517099
0.41	-0.0547654	0.136857	-0.286013	0.328478	-0.517261
0.411	-0.0576709	0.134373	-0.289416	0.326418	-0.521161
0.412	-0.0505639	0.141358	-0.282165	0.33328	-0.513767
0.413	-0.045828	0.145876	-0.277093	0.337579	-0.508358
0.414	-0.0504319	0.14107	-0.281393	0.332571	-0.512355
0.415	-0.0476953	0.143613	-0.278382	0.334922	-0.509069
0.416	-0.0469991	0.14421	-0.277555	0.335419	-0.508112
0.417	-0.0471173	0.14388	-0.27735	0.334878	-0.507584
0.418	-0.0453256	0.145422	-0.275216	0.336169	-0.505107
0.419	-0.0458398	0.144694	-0.275453	0.335228	-0.505066
0.42	-0.0431259	0.147312	-0.272664	0.337751	-0.502203
0.421	-0.0417135	0.148578	-0.270991	0.338869	-0.500269
0.422	-0.0501367	0.140387	-0.27986	0.33091	-0.509584
0.423	-0.0479556	0.142561	-0.277393	0.333077	-0.50683
0.424	-0.0479746	0.14236	-0.277169	0.332694	-0.506364
0.425	-0.0448865	0.145385	-0.27406	0.335657	-0.503233
0.426	-0.0421189	0.148105	-0.271085	0.338328	-0.500051
0.427	-0.0425434	0.147832	-0.271745	0.338207	-0.500947
0.428	-0.0369818	0.15339	-0.266171	0.343762	-0.49536
0.429	-0.0348282	0.155733	-0.26425	0.346293	-0.493673
0.43	-0.0414652	0.149029	-0.270721	0.339524	-0.499976
0.431	-0.0447963	0.145413	-0.273682	0.335622	-0.502568
0.432	-0.0449094	0.145205	-0.273645	0.33532	-0.50238
0.433	-0.0474666	0.142701	-0.276237	0.332869	-0.505007
0.434	-0.0515716	0.13857	-0.280235	0.328711	-0.508898
0.435	-0.0516977	0.138272	-0.280231	0.328242	-0.508765
0.436	-0.0486296	0.141111	-0.276908	0.330852	-0.505187
0.437	-0.0504611	0.139259	-0.278677	0.328978	-0.506893
0.438	-0.055926	0.133611	-0.283874	0.323148	-0.511822
0.439	-0.0552018	0.134182	-0.282914	0.323566	-0.510626
0.44	-0.0532554	0.136168	-0.281008	0.325591	-0.508761
0.441	-0.0546089	0.134729	-0.282228	0.324067	-0.509848
0.442	-0.0573987	0.132014	-0.285102	0.321426	-0.512805
0.443	-0.0568433	0.132436	-0.284368	0.321715	-0.511893
0.444	-0.0563488	0.132869	-0.283788	0.322086	-0.511227
0.445	-0.0587388	0.130411	-0.286731	0.31956	-0.514723
0.446	-0.0609995	0.128401	-0.289328	0.317801	-0.517657
0.447	-0.0618434	0.127558	-0.290146	0.316959	-0.518449
0.448	-0.0634882	0.12586	-0.29171	0.315208	-0.519933
0.449	-0.0595829	0.129698	-0.287617	0.318978	-0.515651
0.45	-0.0590647	0.130105	-0.286928	0.319275	-0.514791
0.451	-0.0593004	0.129799	-0.287054	0.318898	-0.514808
0.452	-0.0563686	0.132606	-0.283961	0.321581	-0.511553
0.453	-0.0571322	0.131915	-0.284829	0.320962	-0.512526
0.454	-0.0556439	0.133303	-0.283238	0.32225	-0.510833
0.455	-0.0525538	0.136237	-0.279879	0.325028	-0.507204
0.456	-0.0543251	0.134333	-0.283813	0.322992	-0.513301
0.457	-0.0545264	0.133996	-0.2838	0.322519	-0.513074
0.458	-0.0597056	0.128685	-0.288759	0.317075	-0.517812
0.459	-0.0623239	0.125873	-0.291104	0.31407	-0.519883
0.46	-0.0637417	0.124235	-0.292191	0.312211	-0.52064
0.461	-0.0616423	0.126146	-0.289812	0.313935	-0.517982
0.462	-0.0626638	0.125205	-0.290922	0.313073	-0.51918
0.463	-0.0638053	0.12411	-0.292099	0.312026	-0.520392
0.464	-0.060866	0.126891	-0.288907	0.314648	-0.516949
0.465	-0.0583281	0.129339	-0.286299	0.317005	-0.514269
0.466	-0.0610963	0.126518	-0.288932	0.314132	-0.516768
0.467	-0.0551198	0.132398	-0.282795	0.319916	-0.510469
0.468	-0.0522566	0.135341	-0.279698	0.322938	-0.50714
0.469	-0.0520506	0.135587	-0.279558	0.323225	-0.507066
0.47	-0.0532869	0.134328	-0.280767	0.321942	-0.508247
0.471	-0.0488345	0.138717	-0.276234	0.326268	-0.503634
0.472	-0.0472392	0.140218	-0.27452	0.327676	-0.501801
0.473	-0.0452439	0.142085	-0.272328	0.329414	-0.499413
0.474	-0.0475	0.140089	-0.274952	0.327677	-0.502405
0.475	-0.044646	0.142921	-0.27207	0.330489	-0.499493
0.476	-0.0495011	0.138114	-0.276963	0.325729	-0.504425
0.477	-0.0532283	0.134376	-0.280683	0.32198	-0.508138
0.478	-0.0523724	0.135278	-0.279898	0.322928	-0.507424
0.479	-0.0513597	0.136357	-0.278988	0.324073	-0.506617
0.48	-0.0541381	0.1337	-0.282004	0.321539	-0.50987
0.481	-0.0584827	0.129443	-0.286417	0.317368	-0.51435
0.482	-0.0635036	0.124491	-0.291613	0.312486	-0.519723
0.483	-0.0656554	0.12235	-0.293771	0.310356	-0.521886
0.484	-0.0626478	0.12525	-0.290604	0.313148	-0.518559
0.485	-0.059709	0.128242	-0.287732	0.316194	-0.515755
0.486	-0.0569577	0.130915	-0.28492	0.318788	-0.512882
0.487	-0.0519798	0.135756	-0.279744	0.323492	-0.507509
0.488	-0.0482818	0.13935	-0.275905	0.326981	-0.503528
0.489	-0.0448984	0.142573	-0.272266	0.330045	-0.499633
0.49	-0.0469196	0.140573	-0.274297	0.328066	-0.501675
0.491	-0.0485387	0.138914	-0.275892	0.326366	-0.503245
0.492	-0.0502395	0.137238	-0.277632	0.324715	-0.505025
0.493	-0.0525635	0.134945	-0.280037	0.322453	-0.50751
0.494	-0.0558911	0.131779	-0.283679	0.319448	-0.511467
0.495	-0.0557469	0.131728	-0.283271	0.319203	-0.510794
0.496	-0.0527328	0.134621	-0.280098	0.321975	-0.507463
0.497	-0.0531729	0.134257	-0.28065	0.321688	-0.508127
0.498	-0.051987	0.135254	-0.279254	0.322495	-0.50652
0.499	-0.0540884	0.133053	-0.281218	0.320195	-0.508347
0.5	-0.0531911	0.133896	-0.280271	0.320984	-0.507351
0.501	-0.0551231	0.132168	-0.282555	0.319458	-0.509986
0.502	-0.0557083	0.13165	-0.283319	0.319009	-0.510931
0.503	-0.0554843	0.132081	-0.28341	0.319645	-0.511335
0.504	-0.0530841	0.134458	-0.280984	0.322	-0.508883
0.505	-0.0519508	0.135541	-0.279758	0.323032	-0.507566
0.506	-0.0484229	0.138943	-0.276093	0.326308	-0.503763
0.507	-0.0483241	0.139043	-0.276023	0.326409	-0.503723
0.508	-0.0481834	0.139211	-0.27595	0.326606	-0.503716
0.509	-0.0484977	0.13884	-0.276211	0.326179	-0.503924
0.51	-0.0511944	0.136146	-0.278893	0.323487	-0.506591
0.511	-0.05099	0.13619	-0.279183	0.32337	-0.507376
0.512	-0.0519748	0.135229	-0.280149	0.322433	-0.508323
0.513	-0.0535438	0.133659	-0.281714	0.320862	-0.509885
0.514	-0.0571067	0.130156	-0.285393	0.31742	-0.513679
0.515	-0.0543427	0.13283	-0.282535	0.320003	-0.510728
0.516	-0.0557506	0.131605	-0.284173	0.31896	-0.512595
0.517	-0.0553729	0.132024	-0.283816	0.319421	-0.512259
0.518	-0.0521141	0.135259	-0.280552	0.322632	-0.50899
0.519	-0.0511704	0.136144	-0.279489	0.323459	-0.507808
0.52	-0.0536239	0.133886	-0.282243	0.321396	-0.510862
0.521	-0.0516602	0.135771	-0.280209	0.323203	-0.508758
0.522	-0.0489496	0.138556	-0.277634	0.326061	-0.506319
0.523	-0.0493967	0.138362	-0.278446	0.326121	-0.507495
0.524	-0.0533171	0.1346	-0.282473	0.322517	-0.511629
0.525	-0.0561835	0.131613	-0.285006	0.319409	-0.513829
0.526	-0.0600617	0.127948	-0.289231	0.315958	-0.5184
0.527	-0.0635364	0.124618	-0.292492	0.312772	-0.521448
0.528	-0.0662251	0.122258	-0.2954	0.310741	-0.524575
0.529	-0.0659423	0.122597	-0.295185	0.311137	-0.524427
0.53	-0.0656172	0.12296	-0.294907	0.311538	-0.524197
0.531	-0.0651824	0.123345	-0.294405	0.311873	-0.523628
0.532	-0.0661463	0.122476	-0.295608	0.311097	-0.52507
0.533	-0.0649159	0.123772	-0.294932	0.312461	-0.524949
0.534	-0.0696811	0.119634	-0.300626	0.30895	-0.531572
0.535	-0.0725015	0.116967	-0.303591	0.306436	-0.534681
0.536	-0.0739531	0.115538	-0.305071	0.305028	-0.53619
0.537	-0.0750901	0.114466	-0.306325	0.304022	-0.537559
0.538	-0.0740775	0.115463	-0.305254	0.305004	-0.536431
0.539	-0.0791028	0.110444	-0.310311	0.299991	-0.54152
0.54	-0.0794085	0.110266	-0.310779	0.299941	-0.54215
0.541	-0.0844733	0.105519	-0.316228	0.295512	-0.547982
0.542	-0.0821684	0.108232	-0.313804	0.298632	-0.54544
0.543	-0.0851052	0.105313	-0.31679	0.295732	-0.548476
0.544	-0.0840081	0.106459	-0.315677	0.296926	-0.547346
0.545	-0.0847074	0.105857	-0.316507	0.296421	-0.548307
0.546	-0.082947	0.107596	-0.314703	0.298138	-0.546458
0.547	-0.0831031	0.107374	-0.31478	0.297851	-0.546458
0.548	-0.0805645	0.109818	-0.312088	0.3002	-0.543611
0.549	-0.0769135	0.113406	-0.308342	0.303725	-0.53977
0.55	-0.0761781	0.114186	-0.307627	0.30455	-0.539077
0.551	-0.0761264	0.11412	-0.307438	0.304367	-0.53875
0.552	-0.0761842	0.113887	-0.307255	0.303959	-0.538327
0.553	-0.0745266	0.115437	-0.30548	0.305401	-0.536433
0.554	-0.0756962	0.11418	-0.306539	0.304055	-0.537381
0.555	-0.0813641	0.108585	-0.3123	0.298534	-0.543236
0.556	-0.0843543	0.105618	-0.315291	0.295591	-0.546227
0.557	-0.0870381	0.10308	-0.318242	0.293198	-0.549447
0.558	-0.0882296	0.101868	-0.319763	0.291966	-0.551297
0.559	-0.0846392	0.105343	-0.315963	0.295325	-0.547287
0.56	-0.0807796	0.10924	-0.312152	0.299259	-0.543524
0.561	-0.0814928	0.108559	-0.3129	0.29861	-0.544307
0.562	-0.0816071	0.10836	-0.312851	0.298328	-0.544094
0.563	-0.0787488	0.111062	-0.309747	0.300872	-0.540746
0.564	-0.0779727	0.111831	-0.308972	0.301634	-0.539971
0.565	-0.0812396	0.108664	-0.312353	0.298568	-0.543467
0.566	-0.0855853	0.104486	-0.316883	0.294557	-0.548181
0.567	-0.0900298	0.10015	-0.32135	0.290329	-0.552671
0.568	-0.0870178	0.102842	-0.317835	0.292701	-0.548651
0.569	-0.0856739	0.104107	-0.316263	0.293888	-0.546852
0.57	-0.0860743	0.103718	-0.316641	0.293509	-0.547208
0.571	-0.0847485	0.104893	-0.315012	0.294534	-0.545276
0.572	-0.0806305	0.108638	-0.310314	0.297906	-0.539997
0.573	-0.0806979	0.108378	-0.310065	0.297454	-0.539433
0.574	-0.0802472	0.108707	-0.308399	0.297661	-0.53655
0.575	-0.0786052	0.110269	-0.30663	0.299143	-0.534656
0.576	-0.0780393	0.11085	-0.306059	0.29974	-0.534078
0.577	-0.0809505	0.108086	-0.309125	0.297122	-0.5373
0.578	-0.0848548	0.10431	-0.313169	0.293475	-0.541484
0.579	-0.086186	0.103068	-0.314612	0.292323	-0.543037
0.58	-0.0878131	0.101693	-0.316608	0.291199	-0.545402
0.581	-0.0870157	0.102374	-0.315981	0.291764	-0.544945
0.582	-0.0898902	0.0993771	-0.318861	0.288645	-0.547832
0.583	-0.0931017	0.0963402	-0.322393	0.285782	-0.551684
0.584	-0.0946702	0.0949536	-0.32429	0.284577	-0.55391
0.585	-0.0947031	0.0949935	-0.324476	0.28469	-0.554248
0.586	-0.0956216	0.0945209	-0.325365	0.284663	-0.555108
0.587	-0.0968806	0.093371	-0.326808	0.283623	-0.556735
0.588	-0.0981345	0.0923989	-0.328586	0.282932	-0.559037
0.589	-0.100688	0.0902135	-0.331659	0.281115	-0.562631
0.59	-0.0997727	0.0921636	-0.330844	0.2841	-0.561916
0.591	-0.0975336	0.0944914	-0.328734	0.286516	-0.559933
0.592	-0.0973083	0.0947856	-0.328823	0.28688	-0.560337
0.593	-0.100015	0.0922862	-0.331883	0.284588	-0.563751
0.594	-0.100005	0.0922964	-0.332063	0.284597	-0.564122
0.595	-0.10007	0.0923076	-0.332268	0.284685	-0.564467
0.596	-0.101393	0.0910523	-0.333605	0.283498	-0.565816
0.597	-0.10179	0.0906156	-0.333891	0.283021	-0.565991
0.598	-0.100682	0.0915414	-0.33251	0.283765	-0.564338
0.599	-0.102588	0.0896803	-0.334485	0.281949	-0.566381
0.6	-0.103892	0.0886036	-0.336116	0.281099	-0.56834
0.601	-0.101767	0.0907544	-0.334047	0.283276	-0.566328
0.602	-0.0989187	0.0935427	-0.331127	0.286004	-0.563334
0.603	-0.098574	0.0938875	-0.33076	0.286349	-0.562947
0.604	-0.0969191	0.0954824	-0.329037	0.287884	-0.561154
0.605	-0.0952648	0.0972819	-0.327649	0.289829	-0.560033
0.606	-0.0937278	0.0990252	-0.326451	0.291778	-0.559175
0.607	-0.0954416	0.0974693	-0.328417	0.29038	-0.561392
0.608	-0.0970371	0.0958848	-0.330026	0.288807	-0.563015
0.609	-0.0983454	0.0946838	-0.33154	0.287713	-0.564735
0.61	-0.0978005	0.0954484	-0.331355	0.288697	-0.56491
0.611	-0.0964962	0.0969028	-0.33028	0.290302	-0.564064
0.612	-0.093987	0.0994291	-0.32786	0.292845	-0.561733
0.613	-0.0899315	0.10351	-0.323834	0.296952	-0.557737
0.614	-0.0896155	0.103804	-0.323642	0.297223	-0.557668
0.615	-0.088664	0.105171	-0.322811	0.299005	-0.556957
0.616	-0.0880102	0.105941	-0.322331	0.299893	-0.556652
0.617	-0.0886996	0.105306	-0.323028	0.299311	-0.557357
0.618	-0.088934	0.105264	-0.323291	0.299463	-0.557647
0.619	-0.0913646	0.102996	-0.325989	0.297357	-0.560614
0.62	-0.088903	0.105587	-0.323754	0.300077	-0.558605
0.621	-0.0899574	0.103462	-0.325146	0.296881	-0.560335
0.622	-0.0917168	0.1017	-0.326899	0.295116	-0.562082
0.623	-0.0912641	0.10218	-0.326551	0.295625	-0.561838
0.624	-0.0944304	0.0991552	-0.329953	0.292741	-0.565475
0.625	-0.0961618	0.0973287	-0.331718	0.290819	-0.567275
0.626	-0.0958206	0.0975489	-0.331196	0.290918	-0.566572
0.627	-0.0954057	0.0979911	-0.330861	0.291388	-0.566317
0.628	-0.0974852	0.096078	-0.333185	0.289641	-0.568885
0.629	-0.0961892	0.0973317	-0.331792	0.290853	-0.567395
0.63	-0.0925212	0.101145	-0.328429	0.294811	-0.564337
0.631	-0.0929099	0.101326	-0.329626	0.295562	-0.566341
0.632	-0.0965741	0.098038	-0.33386	0.29265	-0.571145
0.633	-0.0995708	0.0951317	-0.337041	0.289834	-0.57451
0.634	-0.0978353	0.0969671	-0.335503	0.291769	-0.57317
0.635	-0.0988627	0.0962098	-0.336931	0.291282	-0.574999
0.636	-0.0996782	0.0956624	-0.33814	0.291003	-0.576602
0.637	-0.0973636	0.098004	-0.335887	0.293372	-0.574411
0.638	-0.093991	0.101257	-0.332354	0.296506	-0.570716
0.639	-0.0905846	0.104575	-0.328843	0.299735	-0.567102
0.64	-0.0893351	0.10591	-0.327731	0.301155	-0.566126
0.641	-0.0866809	0.10876	-0.325399	0.304202	-0.564117
0.642	-0.0852159	0.110567	-0.324032	0.30635	-0.562847
0.643	-0.0843054	0.11151	-0.32294	0.307325	-0.561575
0.644	-0.0803031	0.115535	-0.318983	0.311374	-0.557663
0.645	-0.0791197	0.116861	-0.31802	0.312842	-0.556921
0.646	-0.0816251	0.114493	-0.320723	0.310611	-0.559822
0.647	-0.0824104	0.113668	-0.321444	0.309746	-0.560477
0.648	-0.0832438	0.112654	-0.32203	0.308551	-0.560816
0.649	-0.0833273	0.112519	-0.321989	0.308366	-0.560651
0.65	-0.0859778	0.110121	-0.324946	0.306219	-0.563914
0.651	-0.0842028	0.112136	-0.323464	0.308475	-0.562726
0.652	-0.0842631	0.111862	-0.32365	0.307987	-0.563038
0.653	-0.0834338	0.111981	-0.322893	0.307395	-0.562352
0.654	-0.0831445	0.112345	-0.322707	0.307835	-0.562269
0.655	-0.078527	0.116581	-0.318058	0.311689	-0.557589
0.656	-0.0759925	0.11902	-0.315432	0.314033	-0.554872
0.657	-0.0775027	0.117481	-0.316824	0.312464	-0.556146
0.658	-0.0739762	0.120877	-0.31312	0.31573	-0.552264
0.659	-0.0714269	0.123227	-0.310303	0.317881	-0.549178
0.66	-0.0721263	0.122437	-0.31075	0.317	-0.549373
0.661	-0.0732634	0.121921	-0.311767	0.317105	-0.550271
0.662	-0.0753016	0.11998	-0.31397	0.315261	-0.552638
0.663	-0.0766934	0.118697	-0.315525	0.314088	-0.554358
0.664	-0.0766729	0.118734	-0.315522	0.314141	-0.554371
0.665	-0.0767079	0.118697	-0.315558	0.314101	-0.554408
0.666	-0.0775097	0.118002	-0.316427	0.313514	-0.555344
0.667	-0.0801275	0.115578	-0.319277	0.311284	-0.558427
0.668	-0.0774198	0.118292	-0.316596	0.314004	-0.555772
0.669	-0.0753368	0.120385	-0.314552	0.316106	-0.553767
0.67	-0.0738159	0.122039	-0.313225	0.317893	-0.552633
0.671	-0.070432	0.125359	-0.309807	0.321151	-0.549183
0.672	-0.0678647	0.127843	-0.307216	0.32355	-0.546566
0.673	-0.0676152	0.127912	-0.306845	0.32344	-0.546074
0.674	-0.0690484	0.126386	-0.308146	0.321821	-0.547244
0.675	-0.0638579	0.131479	-0.302859	0.326816	-0.541861
0.676	-0.063055	0.132315	-0.302104	0.327685	-0.541153
0.677	-0.0614978	0.133891	-0.300571	0.329279	-0.539644
0.678	-0.062366	0.133196	-0.301698	0.328759	-0.541029
0.679	-0.0625861	0.133205	-0.302255	0.328996	-0.541924
0.68	-0.0656798	0.130294	-0.3056	0.326268	-0.545521
0.681	-0.0652689	0.130658	-0.305196	0.326585	-0.545123
0.682	-0.0657204	0.130182	-0.305689	0.326084	-0.545658
0.683	-0.0667352	0.129242	-0.306814	0.325219	-0.546893
0.684	-0.0664113	0.129545	-0.306474	0.325502	-0.546538
0.685	-0.0647972	0.131125	-0.304819	0.327047	-0.54484
0.686	-0.0644013	0.131499	-0.304391	0.3274	-0.54438
0.687	-0.0635473	0.132317	-0.303486	0.328182	-0.543424
0.688	-0.0633719	0.132584	-0.30345	0.32854	-0.543528
0.689	-0.0646532	0.131402	-0.304903	0.327458	-0.545152
0.69	-0.0670018	0.129174	-0.307403	0.325349	-0.547804
0.691	-0.065865	0.130357	-0.306341	0.32658	-0.546817
0.692	-0.0640476	0.132245	-0.304527	0.328538	-0.545006
0.693	-0.0616629	0.134676	-0.302227	0.331016	-0.542791
0.694	-0.0615991	0.134878	-0.302289	0.331354	-0.542979
0.695	-0.0631039	0.133591	-0.304072	0.330287	-0.545041
0.696	-0.0656794	0.130425	-0.306848	0.326529	-0.548016
0.697	-0.0672907	0.128818	-0.30849	0.324927	-0.54969
0.698	-0.0644013	0.131637	-0.305634	0.327676	-0.546866
0.699	-0.0587899	0.137239	-0.300013	0.333269	-0.541236
0.7	-0.0584135	0.137712	-0.299769	0.333837	-0.541124
0.701	-0.0573279	0.138859	-0.298769	0.335046	-0.54021
0.702	-0.0565259	0.139739	-0.298127	0.336004	-0.539728
0.703	-0.0568916	0.139546	-0.298729	0.335983	-0.540567
0.704	-0.0562424	0.140372	-0.298329	0.336987	-0.540416
0.705	-0.0560737	0.140723	-0.298409	0.337521	-0.540745
0.706	-0.0560924	0.140837	-0.298618	0.337766	-0.541144
0.707	-0.05548	0.141511	-0.298151	0.338503	-0.540821
0.708	-0.0535847	0.143505	-0.297144	0.340594	-0.540703
0.709	-0.0534064	0.143818	-0.297125	0.341042	-0.540844
0.71	-0.0514203	0.146021	-0.295387	0.343461	-0.539353
0.711	-0.0517025	0.146028	-0.296118	0.343759	-0.540534
0.712	-0.0527113	0.145242	-0.297484	0.343195	-0.542256
0.713	-0.0558675	0.142287	-0.300935	0.340441	-0.546002
0.714	-0.0576025	0.140548	-0.303377	0.338698	-0.549152
0.715	-0.0567201	0.141408	-0.30256	0.339535	-0.548399
0.716	-0.0565701	0.141531	-0.3025	0.339632	-0.548431
0.717	-0.0589798	0.13923	-0.305065	0.33744	-0.551151
0.718	-0.0585096	0.139717	-0.304543	0.337944	-0.550577
0.719	-0.0543725	0.143761	-0.3003	0.341894	-0.546227
0.72	-0.0518918	0.146188	-0.297752	0.344267	-0.543613
0.721	-0.0514544	0.146584	-0.297271	0.344622	-0.543088
0.722	-0.0516861	0.146478	-0.29766	0.344642	-0.543634
0.723	-0.0516793	0.146602	-0.297797	0.344882	-0.543916
0.724	-0.0505863	0.147704	-0.296728	0.345993	-0.542869
0.725	-0.0492667	0.14906	-0.295582	0.347386	-0.541897
0.726	-0.0491682	0.14928	-0.295656	0.347727	-0.542143
0.727	-0.0503584	0.148113	-0.297765	0.346584	-0.545171
0.728	-0.0528435	0.145871	-0.300468	0.344585	-0.548092
0.729	-0.0508043	0.148062	-0.298658	0.346928	-0.546511
0.73	-0.0502766	0.148788	-0.298361	0.347853	-0.546446
0.731	-0.0500757	0.14911	-0.298349	0.348296	-0.546622
0.732	-0.0504642	0.148887	-0.298952	0.348238	-0.547439
0.733	-0.050967	0.148521	-0.299654	0.348009	-0.548341
0.734	-0.04918	0.150237	-0.297925	0.349655	-0.546669
0.735	-0.0466969	0.152683	-0.295448	0.352062	-0.544198
0.736	-0.0491734	0.150505	-0.298336	0.350183	-0.547498
0.737	-0.0485495	0.151304	-0.298115	0.351158	-0.547681
0.738	-0.0503715	0.149761	-0.30028	0.349893	-0.550189
0.739	-0.0505774	0.149691	-0.300736	0.349959	-0.550895
0.74	-0.0471219	0.153153	-0.297317	0.353428	-0.547512
0.741	-0.0428668	0.157365	-0.29296	0.357596	-0.543053
0.742	-0.0430632	0.157254	-0.293226	0.357571	-0.543389
0.743	-0.0455344	0.154964	-0.295962	0.355462	-0.54639
0.744	-0.0464014	0.154104	-0.296872	0.354609	-0.547343
0.745	-0.0458407	0.154701	-0.296384	0.355244	-0.546928
0.746	-0.0414514	0.15916	-0.292137	0.359772	-0.542822
0.747	-0.0428426	0.157854	-0.293686	0.35855	-0.544529
0.748	-0.0429549	0.157845	-0.29394	0.358646	-0.544924
0.749	-0.0435217	0.157455	-0.294688	0.358431	-0.545854
0.75	-0.0436383	0.157434	-0.294952	0.358505	-0.546265
0.751	-0.0441518	0.157028	-0.295618	0.358207	-0.547085
0.752	-0.041485	0.15971	-0.292998	0.360904	-0.544511
0.753	-0.0446999	0.156676	-0.296454	0.358051	-0.548208
0.754	-0.0489727	0.152067	-0.301002	0.353108	-0.553031
0.755	-0.0518382	0.149207	-0.303876	0.350252	-0.555913
0.756	-0.0532899	0.147607	-0.305143	0.348504	-0.556997
0.757	-0.0526687	0.148099	-0.304351	0.348867	-0.556033
0.758	-0.0535116	0.147352	-0.305337	0.348215	-0.557162
0.759	-0.0551421	0.145877	-0.307205	0.346896	-0.559267
0.76	-0.0571921	0.143942	-0.309423	0.345076	-0.561655
0.761	-0.0588925	0.142334	-0.31129	0.34356	-0.563688
0.762	-0.0614183	0.140007	-0.31408	0.341432	-0.566741
0.763	-0.0611079	0.140393	-0.313894	0.341895	-0.56668
0.764	-0.0625776	0.138894	-0.315425	0.340366	-0.568273
0.765	-0.0653869	0.136403	-0.318571	0.338193	-0.571755
0.766	-0.0638374	0.137989	-0.317116	0.339816	-0.570394
0.767	-0.0597805	0.142108	-0.312882	0.343996	-0.565983
0.768	-0.0553606	0.146142	-0.308426	0.347645	-0.561492
0.769	-0.0521617	0.149358	-0.305327	0.350879	-0.558492
0.77	-0.0519117	0.149655	-0.305125	0.351222	-0.558338
0.771	-0.0522476	0.149475	-0.305689	0.351197	-0.55913
0.772	-0.0511844	0.150599	-0.304704	0.352383	-0.558223
0.773	-0.0455168	0.156032	-0.298702	0.357581	-0.551886
0.774	-0.0410544	0.160219	-0.293903	0.361492	-0.546751
0.775	-0.03914	0.16212	-0.291975	0.36338	-0.54481
0.776	-0.0367312	0.163855	-0.289687	0.364442	-0.542643
0.777	-0.0363472	0.164275	-0.289455	0.364897	-0.542562
0.778	-0.0329121	0.16775	-0.286122	0.368412	-0.539332
0.779	-0.0339266	0.166821	-0.287275	0.367568	-0.540624
0.78	-0.0352851	0.16557	-0.289979	0.366425	-0.544673
0.781	-0.037324	0.163675	-0.292178	0.364674	-0.547033
0.782	-0.0388323	0.162279	-0.293846	0.36339	-0.548859
0.783	-0.0368077	0.164307	-0.291823	0.365421	-0.546837
0.784	-0.0371041	0.164167	-0.29231	0.365439	-0.547516
0.785	-0.0365426	0.164911	-0.291754	0.366364	-0.546965
0.786	-0.0356229	0.165903	-0.290932	0.367428	-0.546242
0.787	-0.0357825	0.165665	-0.29098	0.367112	-0.546178
0.788	-0.0373318	0.164062	-0.292474	0.365456	-0.547617
0.789	-0.0359044	0.165495	-0.291082	0.366894	-0.546259
0.79	-0.0330729	0.168004	-0.287812	0.36908	-0.542551
0.791	-0.0311105	0.169605	-0.285407	0.37032	-0.539703
0.792	-0.0325189	0.16831	-0.286903	0.369138	-0.541288
0.793	-0.0369233	0.164077	-0.291492	0.365078	-0.54606
0.794	-0.0390153	0.162009	-0.293601	0.363034	-0.548186
0.795	-0.0382422	0.162746	-0.292717	0.363733	-0.547192
0.796	-0.0417396	0.159465	-0.296424	0.36067	-0.551109
0.797	-0.0433925	0.157953	-0.298269	0.359298	-0.553146
0.798	-0.0443476	0.157141	-0.299422	0.358631	-0.554497
0.799	-0.0431639	0.158382	-0.298257	0.359928	-0.553349
0.8	-0.0411475	0.160372	-0.296229	0.361891	-0.55131
0.801	-0.0446008	0.156954	-0.299785	0.358508	-0.554969
0.802	-0.0430378	0.158424	-0.298088	0.359887	-0.553138
0.803	-0.0400974	0.161141	-0.294811	0.362379	-0.549524
0.804	-0.0375144	0.163509	-0.29195	0.364531	-0.546386
0.805	-0.0345237	0.166404	-0.288819	0.367331	-0.543115
0.806	-0.0311419	0.169696	-0.285368	0.370533	-0.539594
0.807	-0.0315744	0.169243	-0.285773	0.370061	-0.539971
0.808	-0.0313033	0.169607	-0.28562	0.370517	-0.539936
0.809	-0.0312508	0.169746	-0.28567	0.370743	-0.540089
0.81	-0.029805	0.171096	-0.284035	0.371997	-0.538264
0.811	-0.030268	0.170542	-0.284356	0.371351	-0.538445
0.812	-0.0311027	0.169783	-0.285298	0.370669	-0.539494
0.813	-0.0324716	0.16858	-0.286919	0.369632	-0.541366
0.814	-0.0316787	0.169362	-0.286057	0.370402	-0.540436
0.815	-0.0316962	0.169237	-0.28592	0.370171	-0.540143
0.816	-0.0323364	0.168551	-0.286494	0.369437	-0.540651
0.817	-0.0328662	0.167989	-0.286979	0.368845	-0.541092
0.818	-0.0328403	0.167899	-0.286795	0.368637	-0.540749
0.819	-0.032209	0.168423	-0.286009	0.369054	-0.539809
0.82	-0.0298053	0.170769	-0.28351	0.371344	-0.537214
0.821	-0.0288062	0.171759	-0.282465	0.372323	-0.536124
0.822	-0.0270404	0.173505	-0.280663	0.37405	-0.534285
0.823	-0.0269415	0.173647	-0.280654	0.374235	-0.534366
0.824	-0.0268646	0.173762	-0.280629	0.374389	-0.534393
0.825	-0.0266567	0.173901	-0.280315	0.374458	-0.533973
0.826	-0.0267707	0.173701	-0.280304	0.374173	-0.533837
0.827	-0.0276531	0.172843	-0.281162	0.373338	-0.53467
0.828	-0.027914	0.172641	-0.281406	0.373196	-0.534897
0.829	-0.0252215	0.17521	-0.278571	0.375641	-0.531921
0.83	-0.0225754	0.177777	-0.275764	0.378129	-0.528952
0.831	-0.0181042	0.18213	-0.271139	0.382364	-0.524173
0.832	-0.0167892	0.183531	-0.269793	0.383851	-0.522797
0.833	-0.016864	0.183528	-0.269967	0.383921	-0.52307
0.834	-0.0169181	0.183544	-0.270105	0.384006	-0.523292
0.835	-0.0155238	0.18484	-0.26857	0.385204	-0.521615
0.836	-0.0128389	0.187387	-0.26569	0.387612	-0.518541
0.837	-0.0149452	0.185353	-0.267868	0.385651	-0.520791
0.838	-0.0144711	0.185855	-0.267469	0.386181	-0.520467
0.839	-0.0135302	0.18681	-0.266566	0.387151	-0.519602
0.84	-0.0106422	0.189624	-0.263654	0.389891	-0.516665
0.841	-0.00652484	0.19355	-0.259249	0.393624	-0.511972
0.842	-0.00536051	0.194605	-0.257854	0.39457	-0.510347
0.843	-0.00603611	0.193587	-0.258651	0.39321	-0.511267
0.844	-0.00364779	0.196081	-0.256429	0.39581	-0.509211
0.845	-0.002138	0.197579	-0.2549	0.397296	-0.507663
0.846	-0.00292788	0.196698	-0.255998	0.396324	-0.509069
0.847	-0.00134457	0.198189	-0.254277	0.397722	-0.507209
0.848	0.0011999	0.200788	-0.251768	0.400377	-0.504736
0.849	0.00346073	0.203104	-0.249686	0.402748	-0.502832
0.85	0.00411351	0.203806	-0.248798	0.403499	-0.501709
0.851	0.00258251	0.202412	-0.25051	0.402242	-0.503603
0.852	0.00171383	0.201765	-0.251684	0.401817	-0.505083
0.853	-0.000612959	0.199576	-0.254171	0.399766	-0.507729
0.854	-0.00131493	0.19878	-0.254824	0.398875	-0.508334
0.855	0.00124278	0.201234	-0.252148	0.401226	-0.505539
0.856	0.00233868	0.202326	-0.251057	0.402314	-0.504452
0.857	0.00325097	0.203153	-0.250046	0.403055	-0.503343
0.858	0.0044077	0.204195	-0.248684	0.403983	-0.501775
0.859	0.00481595	0.2045	-0.248113	0.404184	-0.501042
0.86	0.00604864	0.205776	-0.246953	0.405503	-0.499955
0.861	0.00389276	0.203876	-0.249398	0.403859	-0.502688
0.862	-0.000871306	0.199166	-0.254089	0.399202	-0.507306
0.863	0.00023482	0.200124	-0.252772	0.400014	-0.505779
0.864	0.00238263	0.202169	-0.250528	0.401955	-0.503439
0.865	0.00315594	0.202936	-0.249732	0.402715	-0.50262
0.866	0.00400592	0.203721	-0.248777	0.403436	-0.501561
0.867	0.00521859	0.204804	-0.247355	0.404389	-0.499929
0.868	0.0071941	0.206731	-0.245262	0.406268	-0.497718
0.869	0.00235993	0.202007	-0.250229	0.401655	-0.502818
0.87	-0.00135659	0.198444	-0.254171	0.398245	-0.506985
0.871	-0.00155514	0.198402	-0.254549	0.39836	-0.507543
0.872	5.91026e-05	0.200008	-0.253082	0.399957	-0.506224
0.873	0.00233445	0.202217	-0.250718	0.4021	-0.50377
0.874	0.00212699	0.2021	-0.251074	0.402074	-0.504276
0.875	0.000294455	0.200527	-0.253261	0.400759	-0.506816
0.876	0.00184354	0.202174	-0.251573	0.402505	-0.504989
0.877	0.0060439	0.206223	-0.247189	0.406403	-0.500422
0.878	0.00869315	0.208776	-0.244479	0.40886	-0.49765
0.879	0.00963355	0.209674	-0.243676	0.409715	-0.496985
0.88	0.0109787	0.210981	-0.242322	0.410982	-0.495622
0.881	0.0118498	0.211985	-0.241623	0.412121	-0.495096
0.882	0.014298	0.214555	-0.239349	0.414812	-0.492997
0.883	0.0171827	0.217202	-0.236642	0.417221	-0.490467
0.884	0.0170698	0.217215	-0.23689	0.417361	-0.49085
0.885	0.0122278	0.212439	-0.24189	0.412651	-0.496008
0.886	0.0133961	0.213531	-0.240611	0.413666	-0.494619
0.887	0.0105679	0.210807	-0.243434	0.411046	-0.497437
0.888	0.00613522	0.206566	-0.248093	0.406997	-0.50232
0.889	0.00565025	0.206107	-0.248572	0.406563	-0.502794
0.89	0.00389481	0.204482	-0.250421	0.40507	-0.504737
0.891	0.00163096	0.202407	-0.252938	0.403184	-0.507508
0.892	0.000689828	0.201609	-0.254054	0.402528	-0.508797
0.893	0.00281422	0.203688	-0.251896	0.404561	-0.506606
0.894	0.00342298	0.204346	-0.251278	0.405268	-0.50598
0.895	0.00562762	0.206642	-0.249245	0.407657	-0.504117
0.896	0.00590992	0.207149	-0.2492	0.408388	-0.504311
0.897	-0.000892503	0.200605	-0.256448	0.402102	-0.512004
0.898	-0.00278096	0.198891	-0.258836	0.400562	-0.514892
0.899	-0.00496556	0.196877	-0.261257	0.398719	-0.517547
0.9	-0.0051667	0.196868	-0.261756	0.398902	-0.518345
0.901	-0.00665255	0.195363	-0.263285	0.397378	-0.519918
0.902	-0.00327579	0.198709	-0.259917	0.400695	-0.516558
0.903	-0.00319892	0.198899	-0.260031	0.400997	-0.516863
0.904	-0.0043408	0.197948	-0.26151	0.400237	-0.518679
0.905	-0.00846719	0.194123	-0.266088	0.396712	-0.523709
0.906	-0.00870111	0.194103	-0.26707	0.396906	-0.525438
0.907	-0.00697101	0.196137	-0.265804	0.399245	-0.524638
0.908	-0.00711947	0.196233	-0.266322	0.399586	-0.525525
0.909	-0.00579839	0.197671	-0.265189	0.401141	-0.524579
0.91	-0.00270801	0.200865	-0.262202	0.404439	-0.521697
0.911	-0.0046265	0.199073	-0.264298	0.402772	-0.523969
0.912	-0.00748838	0.1964	-0.267392	0.400288	-0.527296
0.913	-0.0103334	0.193708	-0.270452	0.397749	-0.53057
0.914	-0.0116041	0.192361	-0.271551	0.396326	-0.531498
0.915	-0.0140788	0.190091	-0.274309	0.394261	-0.534539
0.916	-0.0138798	0.19061	-0.274553	0.3951	-0.535226
0.917	-0.017123	0.187662	-0.278194	0.392446	-0.539265
0.918	-0.0169588	0.187958	-0.278219	0.392874	-0.53948
0.919	-0.015693	0.189318	-0.277097	0.394328	-0.538502
0.92	-0.0146365	0.190369	-0.27611	0.395374	-0.537583
0.921	-0.0133258	0.19173	-0.274888	0.396786	-0.536451
0.922	-0.013377	0.191891	-0.27524	0.397159	-0.537104
0.923	-0.0158177	0.189641	-0.277959	0.395099	-0.540101
0.924	-0.01891	0.186649	-0.28121	0.392209	-0.54351
0.925	-0.0191423	0.186548	-0.281544	0.392239	-0.543946
0.926	-0.0154475	0.190316	-0.277981	0.396079	-0.540515
0.927	-0.0152069	0.190534	-0.277691	0.396276	-0.540175
0.928	-0.0147059	0.191079	-0.277277	0.396863	-0.539848
0.929	-0.0142507	0.191557	-0.276887	0.397364	-0.539524
0.93	-0.0140473	0.191779	-0.276743	0.397606	-0.539438
0.931	-0.0130809	0.192921	-0.27604	0.398923	-0.538999
0.932	-0.0142716	0.192073	-0.277726	0.398418	-0.541181
0.933	-0.0163884	0.190408	-0.280478	0.397205	-0.544568
0.934	-0.017529	0.189557	-0.282015	0.396642	-0.546502
0.935	-0.0180642	0.189172	-0.282761	0.396409	-0.547457
0.936	-0.0216718	0.185869	-0.286762	0.393409	-0.551852
0.937	-0.0233209	0.18431	-0.288618	0.391941	-0.553914
0.938	-0.0227435	0.184877	-0.288084	0.392498	-0.553425
0.939	-0.0228711	0.18478	-0.288346	0.392431	-0.55382
0.94	-0.0239957	0.183799	-0.289663	0.391594	-0.555331
0.941	-0.0243476	0.183464	-0.290064	0.391276	-0.555781
0.942	-0.0261642	0.181757	-0.292064	0.389678	-0.557964
0.943	-0.0269393	0.181054	-0.292956	0.389047	-0.558972
0.944	-0.025538	0.182447	-0.291568	0.390433	-0.557599
0.945	-0.0236902	0.184475	-0.290012	0.392639	-0.556334
0.946	-0.0235412	0.184907	-0.29028	0.393354	-0.557018
0.947	-0.0239649	0.18475	-0.291099	0.393465	-0.558233
0.948	-0.0247853	0.184092	-0.292145	0.392969	-0.559505
0.949	-0.0236416	0.185247	-0.291063	0.394136	-0.558483
0.95	-0.0227333	0.186311	-0.29039	0.395355	-0.558046
0.951	-0.0213531	0.187746	-0.289096	0.396846	-0.556839
0.952	-0.0226427	0.186586	-0.290596	0.395814	-0.558549
0.953	-0.0223052	0.18709	-0.290511	0.396485	-0.558716
0.954	-0.0224864	0.187089	-0.290919	0.396665	-0.559351
0.955	-0.0223389	0.18733	-0.290956	0.396999	-0.559574
0.956	-0.0245818	0.185225	-0.293388	0.395033	-0.562193
0.957	-0.0260992	0.183917	-0.295207	0.393933	-0.564315
0.958	-0.026995	0.183256	-0.296442	0.393507	-0.565888
0.959	-0.0271901	0.183124	-0.296764	0.393438	-0.566338
0.96	-0.0263866	0.183881	-0.295919	0.394148	-0.565452
0.961	-0.0260983	0.184177	-0.29566	0.394452	-0.565222
0.962	-0.0247497	0.185506	-0.294313	0.395762	-0.563877
0.963	-0.0250318	0.185091	-0.294428	0.395214	-0.563824
0.964	-0.0249287	0.185211	-0.294355	0.39535	-0.563781
0.965	-0.025011	0.185292	-0.294664	0.395595	-0.564316
0.966	-0.0236441	0.186665	-0.293491	0.396974	-0.563339
0.967	-0.0210524	0.189251	-0.290814	0.399554	-0.560575
0.968	-0.0209397	0.189475	-0.290871	0.39989	-0.560802
0.969	-0.0216651	0.188847	-0.291762	0.39936	-0.561859
0.97	-0.0187239	0.191777	-0.288835	0.402278	-0.558946
0.971	-0.0149209	0.195613	-0.284998	0.406147	-0.555074
0.972	-0.0145122	0.196097	-0.284544	0.406707	-0.554576
0.973	-0.0163039	0.1943	-0.286334	0.404904	-0.556364
0.974	-0.0185882	0.192122	-0.28874	0.402832	-0.558892
0.975	-0.0195122	0.191351	-0.289928	0.402215	-0.560343
0.976	-0.0188568	0.192102	-0.289431	0.403061	-0.560005
0.977	-0.0169199	0.194036	-0.287508	0.404992	-0.558096
0.978	-0.0147489	0.196177	-0.285322	0.407103	-0.555896
0.979	-0.0146429	0.196293	-0.285252	0.407229	-0.555861
0.98	-0.0167437	0.194287	-0.287449	0.405318	-0.558154
0.981	-0.0160656	0.19511	-0.286998	0.406287	-0.557931
0.982	-0.0149745	0.196412	-0.286182	0.407799	-0.55739
0.983	-0.0134992	0.198021	-0.284872	0.409541	-0.556245
0.984	-0.0133431	0.197998	-0.28492	0.40934	-0.556497
0.985	-0.0135376	0.197912	-0.285262	0.409362	-0.556986
0.986	-0.0151651	0.196392	-0.287074	0.407948	-0.558983
0.987	-0.015053	0.196553	-0.28704	0.40816	-0.559028
0.988	-0.0136752	0.197932	-0.28569	0.409539	-0.557705
0.989	-0.0120157	0.199677	-0.284182	0.41137	-0.556349
0.99	-0.0112173	0.200622	-0.283592	0.412462	-0.555967
0.991	-0.0101108	0.201868	-0.282689	0.413846	-0.555266
0.992	-0.00726153	0.204849	-0.280015	0.41696	-0.552769
0.993	-0.005338	0.206873	-0.278273	0.419083	-0.551208
0.994	-0.00295945	0.209261	-0.2759	0.421482	-0.548841
0.995	0.00091174	0.213069	-0.27199	0.425227	-0.544891
0.996	0.000645862	0.212964	-0.2725	0.425282	-0.545646
0.997	-0.00272833	0.209868	-0.276283	0.422463	-0.549838
0.998	-0.00225615	0.210505	-0.276068	0.423267	-0.549881
0.999	0.000338201	0.21308	-0.273566	0.425821	-0.54747
1	0	0.212856	-0.27374	0.425711	-0.547481
1.001	0.000512739	0.213432	-0.273301	0.426351	-0.547116
1.002	0.00346625	0.215504	-0.270399	0.427543	-0.544265
1.003	0.00644969	0.218554	-0.26751	0.430658	-0.54147
1.004	0.0070348	0.219224	-0.267054	0.431413	-0.541143
1.005	0.00702151	0.219254	-0.267135	0.431486	-0.541291
1.006	0.00969545	0.221928	-0.264543	0.43416	-0.538782
1.007	0.0119813	0.224126	-0.262138	0.436271	-0.536256
1.008	0.012514	0.224499	-0.261371	0.436484	-0.535256
1.009	0.0132654	0.225041	-0.260384	0.436816	-0.534034
1.01	0.0154314	0.227156	-0.258169	0.43888	-0.531769
1.011	0.0169823	0.228719	-0.256687	0.440455	-0.530356
1.012	0.0144625	0.226347	-0.259376	0.438231	-0.533215
1.013	0.0121006	0.224234	-0.262107	0.436368	-0.536315
1.014	0.0114956	0.223806	-0.26298	0.436117	-0.537456
1.015	0.0144505	0.226714	-0.259909	0.438978	-0.534268
1.016	0.0174275	0.229591	-0.256792	0.441755	-0.531011
1.017	0.0170596	0.229334	-0.257308	0.441609	-0.531676
1.018	0.0134957	0.226061	-0.261317	0.438626	-0.53613
1.019	0.0106785	0.223491	-0.264388	0.436303	-0.539454
1.02	0.0102995	0.223297	-0.265	0.436295	-0.5403
1.021	0.0103086	0.223406	-0.265133	0.436504	-0.540575
1.022	0.00806062	0.221323	-0.267598	0.434585	-0.543257
1.023	0.00815804	0.221477	-0.267599	0.434796	-0.543355
1.024	0.00840155	0.221746	-0.266827	0.435091	-0.542055
1.025	0.00918625	0.222575	-0.266048	0.435964	-0.541281
1.026	0.00792229	0.221433	-0.267458	0.434944	-0.542837
1.027	0.00611291	0.219815	-0.269463	0.433517	-0.545038
1.028	0.00717812	0.220809	-0.268334	0.43444	-0.543847
1.029	0.00807549	0.221558	-0.267237	0.435041	-0.542549
1.03	0.00880662	0.222128	-0.266404	0.435449	-0.541615
1.031	0.00824073	0.221536	-0.266852	0.434831	-0.541945
1.032	0.0104723	0.223722	-0.264634	0.436971	-0.539739
1.033	0.0130488	0.226282	-0.262006	0.439515	-0.53706
1.034	0.0153731	0.228452	-0.259605	0.441531	-0.534583
1.035	0.0178154	0.230887	-0.257168	0.44396	-0.532151
1.036	0.0204358	0.233586	-0.254681	0.446736	-0.529799
1.037	0.0219365	0.235126	-0.25327	0.448315	-0.528477
1.038	0.0210399	0.234391	-0.254383	0.447741	-0.529806
1.039	0.015245	0.228882	-0.260567	0.44252	-0.536379
1.04	0.0120025	0.225796	-0.264063	0.43959	-0.540128
1.041	0.0120634	0.2259	-0.264491	0.439736	-0.541046
1.042	0.0141733	0.228002	-0.262374	0.44183	-0.538922
1.043	0.0108251	0.224897	-0.265989	0.43897	-0.542804
1.044	0.00744655	0.221574	-0.269546	0.435701	-0.546539
1.045	0.00934752	0.223369	-0.267556	0.437391	-0.544459
1.046	0.0112141	0.225038	-0.265503	0.438861	-0.54222
1.047	0.00903325	0.222819	-0.267652	0.436606	-0.544338
1.048	0.0108938	0.224511	-0.265597	0.438128	-0.542087
1.049	0.0112172	0.224817	-0.265274	0.438417	-0.541764
1.05	0.00657867	0.220496	-0.270326	0.434413	-0.54723
1.051	0.0049123	0.219108	-0.272364	0.433304	-0.549641
1.052	0.00758191	0.221755	-0.269662	0.435928	-0.546907
1.053	0.0119321	0.225882	-0.265037	0.439832	-0.542006
1.054	0.0149638	0.22877	-0.261815	0.442576	-0.538593
1.055	0.0135782	0.227388	-0.263283	0.441197	-0.540145
1.056	0.0135115	0.227388	-0.263445	0.441265	-0.540401
1.057	0.0121432	0.226096	-0.264959	0.440048	-0.542061
1.058	0.00925566	0.223402	-0.268063	0.437549	-0.545382
1.059	0.00633083	0.220468	-0.271002	0.434604	-0.548335
1.06	0.00585901	0.219953	-0.271455	0.434048	-0.548768
1.061	0.00781541	0.221782	-0.269753	0.435748	-0.54732
1.062	0.00749406	0.221494	-0.270461	0.435494	-0.548415
1.063	0.00765634	0.221719	-0.270474	0.435782	-0.548604
1.064	0.00780162	0.221954	-0.270862	0.436107	-0.549525
1.065	0.00773117	0.221984	-0.271066	0.436238	-0.549864
1.066	0.00982753	0.22407	-0.268975	0.438313	-0.547778
1.067	0.0123561	0.226571	-0.26654	0.440785	-0.545437
1.068	0.0125965	0.226902	-0.266442	0.441208	-0.54548
1.069	0.0133757	0.227656	-0.26564	0.441936	-0.544656
1.07	0.0164265	0.230631	-0.262504	0.444836	-0.541435
1.071	0.0167019	0.231054	-0.262412	0.445406	-0.541527
1.072	0.0175793	0.231996	-0.261568	0.446412	-0.540716
1.073	0.020837	0.2351	-0.258113	0.449363	-0.537062
1.074	0.0232644	0.23743	-0.255604	0.451596	-0.534473
1.075	0.0245448	0.238423	-0.254403	0.452302	-0.53335
1.076	0.0251909	0.238974	-0.253732	0.452757	-0.532655
1.077	0.0217831	0.235686	-0.257264	0.449588	-0.536311
1.078	0.0211226	0.235059	-0.257972	0.448995	-0.537066
1.079	0.0241658	0.238089	-0.254829	0.452012	-0.533823
1.08	0.0291298	0.242974	-0.249786	0.456818	-0.528702
1.081	0.0288937	0.242832	-0.250182	0.456771	-0.529258
1.082	0.0284103	0.242365	-0.250568	0.456319	-0.529547
1.083	0.0314958	0.245234	-0.247212	0.458973	-0.525919
1.084	0.0328574	0.246455	-0.245683	0.460052	-0.524223
1.085	0.0320397	0.245664	-0.246511	0.459289	-0.525061
1.086	0.0264296	0.240175	-0.252279	0.453921	-0.530988
1.087	0.0230376	0.236844	-0.255774	0.450651	-0.534585
1.088	0.0211303	0.235009	-0.257865	0.448888	-0.536861
1.089	0.0200532	0.233989	-0.259022	0.447926	-0.538098
1.09	0.0154243	0.229357	-0.263711	0.443289	-0.542847
1.091	0.018609	0.232458	-0.260451	0.446307	-0.539511
1.092	0.0195003	0.233464	-0.259651	0.447428	-0.538802
1.093	0.0187568	0.232734	-0.26044	0.446711	-0.539638
1.094	0.0196075	0.233566	-0.259558	0.447524	-0.538724
1.095	0.0218194	0.235791	-0.257423	0.449762	-0.536665
1.096	0.0207545	0.234795	-0.258646	0.448836	-0.538046
1.097	0.0217005	0.2357	-0.257669	0.449699	-0.537039
1.098	0.0246963	0.238547	-0.254504	0.452397	-0.533704
1.099	0.0274974	0.241291	-0.251596	0.455085	-0.530689
1.1	0.0267169	0.240703	-0.252675	0.454689	-0.532066
1.101	0.0267619	0.240832	-0.252745	0.454903	-0.532252
1.102	0.0279689	0.242035	-0.25154	0.456101	-0.531048
1.103	0.029824	0.243956	-0.249926	0.458089	-0.529676
1.104	0.031201	0.245452	-0.248657	0.459702	-0.528514
1.105	0.031421	0.245989	-0.248848	0.460556	-0.529116
1.106	0.0330901	0.247845	-0.247447	0.4626	-0.527985
1.107	0.0344057	0.249298	-0.246316	0.46419	-0.527039
1.108	0.0338397	0.248952	-0.247167	0.464065	-0.528173
1.109	0.0299882	0.245451	-0.25146	0.460914	-0.532909
1.11	0.0284554	0.244096	-0.253218	0.459736	-0.534892
1.111	0.0266039	0.242287	-0.255146	0.457971	-0.536895
1.112	0.0281948	0.243805	-0.253477	0.459415	-0.535148
1.113	0.0309024	0.246529	-0.250834	0.462156	-0.532571
1.114	0.0281701	0.243843	-0.253632	0.459515	-0.535434
1.115	0.025515	0.241156	-0.256978	0.456797	-0.539471
1.116	0.0246202	0.24022	-0.258842	0.45582	-0.542304
1.117	0.0244387	0.240039	-0.259042	0.455639	-0.542524
1.118	0.0221314	0.237769	-0.261423	0.453407	-0.544978
1.119	0.0200455	0.235748	-0.263619	0.45145	-0.547283
1.12	0.020949	0.236709	-0.262621	0.452469	-0.546192
1.121	0.0251964	0.241349	-0.25802	0.457502	-0.541236
1.122	0.0278251	0.243764	-0.255132	0.459703	-0.538089
1.123	0.029732	0.245571	-0.253113	0.46141	-0.535958
1.124	0.0299433	0.245807	-0.252962	0.461671	-0.535867
1.125	0.0283401	0.244304	-0.254714	0.460267	-0.537768
1.126	0.0294464	0.245456	-0.253693	0.461465	-0.536832
1.127	0.0284543	0.244572	-0.254845	0.460689	-0.538143
1.128	0.0269795	0.243317	-0.25662	0.459655	-0.540219
1.129	0.0257117	0.242192	-0.258129	0.458673	-0.54197
1.13	0.0230009	0.239538	-0.260909	0.456075	-0.544819
1.131	0.0214627	0.238047	-0.262567	0.454631	-0.546597
1.132	0.0217567	0.238418	-0.26213	0.45508	-0.546016
1.133	0.022413	0.23903	-0.261489	0.455647	-0.545391
1.134	0.0216226	0.238148	-0.262074	0.454673	-0.545771
1.135	0.0214679	0.238083	-0.262358	0.454698	-0.546184
1.136	0.0207128	0.237433	-0.263278	0.454154	-0.547269
1.137	0.0211112	0.237876	-0.262943	0.454641	-0.546997
1.138	0.0214487	0.238269	-0.262717	0.455089	-0.546882
1.139	0.0206363	0.237643	-0.263778	0.454649	-0.548191
1.14	0.0207054	0.237652	-0.263641	0.454599	-0.547988
1.141	0.0230826	0.239876	-0.261065	0.456669	-0.545212
1.142	0.023646	0.24038	-0.260459	0.457114	-0.544565
1.143	0.0227147	0.239384	-0.261314	0.456054	-0.545342
1.144	0.022944	0.239519	-0.26096	0.456095	-0.544864
1.145	0.0246231	0.241179	-0.259265	0.457734	-0.543152
1.146	0.0271281	0.243809	-0.256965	0.460491	-0.541059
1.147	0.0281349	0.244984	-0.256183	0.461834	-0.540501
1.148	0.0291244	0.245971	-0.255103	0.462818	-0.539331
1.149	0.0337674	0.250326	-0.250153	0.466885	-0.534073
1.15	0.0368447	0.253254	-0.246951	0.469663	-0.530746
1.151	0.0399718	0.256389	-0.243832	0.472807	-0.527635
1.152	0.0418105	0.258173	-0.241906	0.474535	-0.525622
1.153	0.0400433	0.256503	-0.243743	0.472963	-0.527529
1.154	0.0374756	0.2539	-0.24526	0.470325	-0.527995
1.155	0.0371404	0.253543	-0.245679	0.469945	-0.528498
1.156	0.0361066	0.252541	-0.246823	0.468976	-0.529754
1.157	0.0401587	0.256804	-0.243071	0.473449	-0.526301
1.158	0.0412773	0.258146	-0.242257	0.475015	-0.525791
1.159	0.0411822	0.257469	-0.242525	0.473755	-0.526233
1.16	0.0431729	0.259376	-0.240468	0.475578	-0.524108
1.161	0.0452893	0.26118	-0.238003	0.477071	-0.521294
1.162	0.0479727	0.263573	-0.234906	0.479173	-0.517785
1.163	0.0484558	0.263998	-0.234373	0.479541	-0.517201
1.164	0.0477505	0.263394	-0.235251	0.479037	-0.518253
1.165	0.0464613	0.26225	-0.236682	0.478038	-0.519826
1.166	0.0463304	0.261985	-0.236917	0.477639	-0.520164
1.167	0.0465737	0.26215	-0.236563	0.477727	-0.5197
1.168	0.0474356	0.26271	-0.235303	0.477984	-0.518042
1.169	0.0474693	0.26262	-0.23493	0.47777	-0.51733
1.17	0.0468389	0.26201	-0.235854	0.477181	-0.518546
1.171	0.0478824	0.263022	-0.234848	0.478161	-0.517578
1.172	0.0483497	0.263477	-0.234378	0.478604	-0.517105
1.173	0.0504518	0.265599	-0.232334	0.480746	-0.515119
1.174	0.0508294	0.266041	-0.23213	0.481252	-0.51509
1.175	0.0526557	0.267814	-0.230238	0.482973	-0.513132
1.176	0.0552917	0.270409	-0.227591	0.485527	-0.510473
1.177	0.0565421	0.271654	-0.226373	0.486767	-0.509289
1.178	0.0547281	0.269837	-0.228198	0.484946	-0.511125
1.179	0.0552925	0.270409	-0.227687	0.485525	-0.510667
1.18	0.0581871	0.273357	-0.224894	0.488526	-0.507975
1.181	0.0587838	0.273957	-0.224328	0.48913	-0.507439
1.182	0.0595097	0.274718	-0.223644	0.489927	-0.506798
1.183	0.0590715	0.274413	-0.224266	0.489755	-0.507604
1.184	0.0608055	0.276201	-0.222626	0.491596	-0.506058
1.185	0.064161	0.279541	-0.219275	0.49492	-0.50271
1.186	0.0670652	0.282454	-0.216402	0.497843	-0.49987
1.187	0.0684112	0.283817	-0.21511	0.499223	-0.498632
1.188	0.0643043	0.279792	-0.219335	0.49528	-0.502975
1.189	0.0607955	0.276313	-0.22292	0.49183	-0.506635
1.19	0.0607386	0.27621	-0.222764	0.491682	-0.506266
1.191	0.0645968	0.279921	-0.218684	0.495245	-0.501964
1.192	0.0658678	0.28114	-0.217337	0.496412	-0.500543
1.193	0.0658878	0.281138	-0.217361	0.496387	-0.500611
1.194	0.0690888	0.284244	-0.214062	0.499398	-0.497213
1.195	0.0714052	0.286392	-0.211535	0.50138	-0.494476
1.196	0.0733249	0.288128	-0.209373	0.502932	-0.492071
1.197	0.0751814	0.289992	-0.207543	0.504802	-0.490267
1.198	0.0741483	0.288925	-0.208686	0.503701	-0.49152
1.199	0.0724805	0.287828	-0.210348	0.503175	-0.493177
1.2	0.0732241	0.288631	-0.209776	0.504038	-0.492776
1.201	0.0737512	0.289188	-0.209322	0.504625	-0.492396
1.202	0.0723068	0.287759	-0.210809	0.503212	-0.493926
1.203	0.0735284	0.288891	-0.209555	0.504254	-0.492639
1.204	0.0744041	0.289637	-0.208514	0.504869	-0.491432
1.205	0.0777778	0.292764	-0.204861	0.50775	-0.4875
1.206	0.0802945	0.295047	-0.202075	0.509799	-0.484445
1.207	0.0830576	0.297639	-0.199161	0.51222	-0.481379
1.208	0.081501	0.296127	-0.200905	0.510754	-0.483311
1.209	0.0760081	0.290864	-0.206699	0.505719	-0.489405
1.21	0.076618	0.291433	-0.206049	0.506247	-0.488717
1.211	0.075284	0.290104	-0.206648	0.504924	-0.48858
1.212	0.0756852	0.290466	-0.206207	0.505247	-0.488099
1.213	0.0770109	0.291694	-0.204761	0.506378	-0.486532
1.214	0.0779922	0.292661	-0.203779	0.50733	-0.485551
1.215	0.0782418	0.292891	-0.203533	0.50754	-0.485309
1.216	0.0801302	0.294567	-0.201404	0.509003	-0.482938
1.217	0.0835171	0.297749	-0.1977	0.511982	-0.478917
1.218	0.0816252	0.29597	-0.199729	0.510315	-0.481084
1.219	0.07915	0.293716	-0.202489	0.508281	-0.484127
1.22	0.0768709	0.291576	-0.204962	0.506282	-0.486794
1.221	0.0754877	0.290318	-0.206501	0.505149	-0.48849
1.222	0.0738941	0.288882	-0.208303	0.50387	-0.4905
1.223	0.0741498	0.289219	-0.208176	0.504288	-0.490502
1.224	0.0769448	0.292034	-0.205409	0.507124	-0.487764
1.225	0.0795298	0.294462	-0.203069	0.509394	-0.485668
1.226	0.0819011	0.296869	-0.200767	0.511837	-0.483435
1.227	0.0820497	0.297017	-0.200675	0.511984	-0.4834
1.228	0.0838921	0.298853	-0.198861	0.513814	-0.481613
1.229	0.0870847	0.301991	-0.195687	0.516898	-0.478458
1.23	0.0903598	0.305174	-0.192307	0.519989	-0.474973
1.231	0.0892386	0.304103	-0.193497	0.518968	-0.476233
1.232	0.0884869	0.303519	-0.194482	0.518552	-0.477451
1.233	0.0883947	0.303542	-0.194742	0.51869	-0.477879
1.234	0.089941	0.30497	-0.193063	0.52	-0.476067
1.235	0.0929756	0.307833	-0.189831	0.52269	-0.472639
1.236	0.0921234	0.307112	-0.190761	0.5221	-0.473645
1.237	0.0963437	0.311354	-0.18659	0.526364	-0.469524
1.238	0.0960441	0.310994	-0.186871	0.525945	-0.469786
1.239	0.0965588	0.311422	-0.186264	0.526285	-0.469087
1.24	0.10005	0.314781	-0.18264	0.529512	-0.465331
1.241	0.0990646	0.313911	-0.18379	0.528757	-0.466645
1.242	0.0955626	0.310551	-0.187491	0.525538	-0.470544
1.243	0.0944692	0.309601	-0.188672	0.524734	-0.471813
1.244	0.0992696	0.314295	-0.183683	0.52932	-0.466636
1.245	0.103299	0.31817	-0.179523	0.533041	-0.462345
1.246	0.102859	0.317778	-0.18005	0.532697	-0.462958
1.247	0.102507	0.317422	-0.180413	0.532336	-0.463333
1.248	0.103697	0.318618	-0.179242	0.533539	-0.46218
1.249	0.105238	0.320161	-0.177725	0.535085	-0.460689
1.25	0.10565	0.320572	-0.17734	0.535494	-0.46033
1.251	0.107543	0.322391	-0.175368	0.537238	-0.45828
1.252	0.107886	0.322743	-0.175059	0.5376	-0.458004
1.253	0.106033	0.320974	-0.177048	0.535916	-0.460129
1.254	0.104761	0.319719	-0.17836	0.534677	-0.461482
1.255	0.104661	0.319549	-0.178379	0.534438	-0.461419
1.256	0.105046	0.319783	-0.177806	0.53452	-0.460658
1.257	0.103984	0.318611	-0.178755	0.533238	-0.461494
1.258	0.107031	0.321609	-0.175714	0.536187	-0.45846
1.259	0.109724	0.324171	-0.172825	0.538618	-0.455373
1.26	0.107112	0.321575	-0.175454	0.536038	-0.45802
1.261	0.10566	0.32013	-0.17693	0.5346	-0.459519
1.262	0.108035	0.322355	-0.174395	0.536675	-0.456826
1.263	0.110161	0.324207	-0.171984	0.538253	-0.45413
1.264	0.108489	0.322521	-0.173639	0.536552	-0.455768
1.265	0.107685	0.321775	-0.17452	0.535864	-0.456726
1.266	0.107296	0.321437	-0.174939	0.535578	-0.457173
1.267	0.10361	0.317883	-0.178888	0.532156	-0.461386
1.268	0.105438	0.319868	-0.177288	0.534298	-0.460014
1.269	0.105783	0.32023	-0.17697	0.534676	-0.459724
1.27	0.105604	0.320017	-0.177133	0.534431	-0.45987
1.271	0.105091	0.319487	-0.177652	0.533882	-0.460394
1.272	0.105753	0.320086	-0.176928	0.534418	-0.45961
1.273	0.10512	0.319441	-0.17756	0.533761	-0.460241
1.274	0.106042	0.320379	-0.17669	0.534716	-0.459422
1.275	0.107193	0.321545	-0.175584	0.535897	-0.458361
1.276	0.108262	0.322642	-0.174566	0.537022	-0.457394
1.277	0.107308	0.321808	-0.175682	0.536307	-0.458673
1.278	0.106349	0.321029	-0.17689	0.535708	-0.46013
1.279	0.107888	0.322729	-0.175565	0.537569	-0.459017
1.28	0.106748	0.321594	-0.176746	0.53644	-0.46024
1.281	0.107596	0.322389	-0.175817	0.537183	-0.45923
1.282	0.105611	0.320534	-0.177989	0.535456	-0.461588
1.283	0.103201	0.318278	-0.180656	0.533356	-0.464513
1.284	0.105112	0.320131	-0.178672	0.53515	-0.462455
1.285	0.108329	0.323293	-0.175329	0.538256	-0.458987
1.286	0.105565	0.32059	-0.178136	0.535615	-0.461836
1.287	0.105494	0.320458	-0.178366	0.535423	-0.462227
1.288	0.106338	0.321433	-0.177719	0.536528	-0.461776
1.289	0.107988	0.323259	-0.176306	0.53853	-0.4606
1.29	0.108322	0.323632	-0.176019	0.538942	-0.460359
1.291	0.110019	0.325398	-0.17432	0.540776	-0.458658
1.292	0.110539	0.325967	-0.173971	0.541395	-0.45848
1.293	0.111328	0.326866	-0.17335	0.542403	-0.458028
1.294	0.113262	0.328733	-0.171339	0.544203	-0.455941
1.295	0.114283	0.329671	-0.17022	0.545058	-0.454723
1.296	0.114003	0.329374	-0.170499	0.544744	-0.455
1.297	0.112433	0.327776	-0.172054	0.54312	-0.45654
1.298	0.11312	0.328301	-0.171186	0.543481	-0.455492
1.299	0.112386	0.327451	-0.171816	0.542515	-0.456019
1.3	0.112553	0.32765	-0.17174	0.542746	-0.456033
1.301	0.114153	0.329459	-0.170435	0.544766	-0.455022
1.302	0.11671	0.332161	-0.167949	0.547612	-0.452607
1.303	0.119871	0.335289	-0.164764	0.550707	-0.4494
1.304	0.119732	0.335229	-0.165029	0.550727	-0.44979
1.305	0.120063	0.335522	-0.164679	0.550981	-0.449421
1.306	0.123806	0.339132	-0.160802	0.554457	-0.44541
1.307	0.127335	0.342544	-0.15716	0.557752	-0.441656
1.308	0.130902	0.346017	-0.153478	0.561131	-0.437858
1.309	0.13372	0.348768	-0.151191	0.563817	-0.436102
1.31	0.13327	0.348307	-0.151816	0.563344	-0.436902
1.311	0.136518	0.351522	-0.148539	0.566526	-0.433596
1.312	0.137179	0.352221	-0.147906	0.567264	-0.432991
1.313	0.136242	0.351366	-0.148957	0.566491	-0.434156
1.314	0.134675	0.349831	-0.150582	0.564987	-0.435839
1.315	0.138591	0.353683	-0.146621	0.568776	-0.431832
1.316	0.142179	0.357264	-0.143041	0.572349	-0.428262
1.317	0.145241	0.36031	-0.139977	0.575379	-0.425194
1.318	0.146884	0.361946	-0.138348	0.577007	-0.423581
1.319	0.147861	0.36295	-0.137419	0.578039	-0.422698
1.32	0.14706	0.362119	-0.138226	0.577177	-0.423513
1.321	0.147653	0.362676	-0.137642	0.5777	-0.422937
1.322	0.147453	0.362538	-0.137944	0.577622	-0.423341
1.323	0.146784	0.36194	-0.138732	0.577095	-0.424247
1.324	0.150187	0.365245	-0.135286	0.580303	-0.420758
1.325	0.151719	0.366749	-0.133734	0.581778	-0.419187
1.326	0.151487	0.366515	-0.133978	0.581544	-0.419444
1.327	0.151214	0.366234	-0.134258	0.581254	-0.419729
1.328	0.151395	0.366373	-0.134064	0.581351	-0.419522
1.329	0.150252	0.365319	-0.135345	0.580386	-0.420941
1.33	0.151475	0.366637	-0.1338	0.5818	-0.419075
1.331	0.153874	0.369035	-0.131422	0.584195	-0.416718
1.332	0.1573	0.372302	-0.127814	0.587304	-0.412928
1.333	0.15694	0.371842	-0.128047	0.586744	-0.413034
1.334	0.156479	0.371335	-0.128481	0.586191	-0.413441
1.335	0.156555	0.371402	-0.128431	0.58625	-0.413416
1.336	0.158408	0.373277	-0.126647	0.588145	-0.411703
1.337	0.159375	0.37427	-0.125724	0.589165	-0.410824
1.338	0.157045	0.372028	-0.128161	0.587012	-0.413367
1.339	0.158832	0.373896	-0.126571	0.58896	-0.411973
1.34	0.155314	0.370575	-0.130341	0.585836	-0.415996
1.341	0.153931	0.369219	-0.131766	0.584508	-0.417462
1.342	0.151744	0.367126	-0.134079	0.582509	-0.419902
1.343	0.154063	0.369405	-0.131685	0.584746	-0.417434
1.344	0.1519	0.367345	-0.133983	0.58279	-0.419866
1.345	0.15095	0.366512	-0.135148	0.582075	-0.421245
1.346	0.151544	0.367156	-0.134634	0.582768	-0.420811
1.347	0.153851	0.369415	-0.132333	0.584979	-0.418517
1.348	0.156788	0.372287	-0.129358	0.587786	-0.415504
1.349	0.156458	0.372022	-0.12977	0.587585	-0.415998
1.35	0.157418	0.373012	-0.128895	0.588606	-0.415207
1.351	0.157328	0.372908	-0.128983	0.588487	-0.415293
1.352	0.15819	0.373774	-0.128007	0.589359	-0.414205
1.353	0.159316	0.374909	-0.125325	0.590501	-0.409967
1.354	0.16196	0.377548	-0.122717	0.593136	-0.407394
1.355	0.164867	0.380545	-0.119954	0.596223	-0.404776
1.356	0.168716	0.384605	-0.116409	0.600493	-0.401533
1.357	0.168773	0.384964	-0.116778	0.601155	-0.40233
1.358	0.170107	0.386512	-0.115753	0.602916	-0.401613
1.359	0.169604	0.386281	-0.116642	0.602958	-0.402887
1.36	0.172171	0.388992	-0.114204	0.605813	-0.400579
1.361	0.173464	0.39038	-0.113292	0.607296	-0.400048
1.362	0.175172	0.392137	-0.111684	0.609103	-0.39854
1.363	0.176852	0.393807	-0.110161	0.610763	-0.397174
1.364	0.174456	0.391632	-0.112856	0.608807	-0.400169
1.365	0.174403	0.391601	-0.112963	0.608799	-0.400329
1.366	0.173604	0.390764	-0.113759	0.607923	-0.401123
1.367	0.174544	0.391696	-0.112889	0.608847	-0.400321
1.368	0.174951	0.392138	-0.11257	0.609325	-0.400092
1.369	0.174661	0.391982	-0.112954	0.609304	-0.400569
1.37	0.179156	0.396504	-0.10848	0.613851	-0.396117
1.371	0.176254	0.393616	-0.111392	0.610977	-0.399037
1.372	0.179929	0.397242	-0.107675	0.614555	-0.395279
1.373	0.178822	0.396198	-0.108915	0.613573	-0.396652
1.374	0.178663	0.396045	-0.109042	0.613426	-0.396747
1.375	0.179818	0.397113	-0.107819	0.614407	-0.395456
1.376	0.182087	0.399306	-0.105469	0.616525	-0.393025
1.377	0.184035	0.401059	-0.103536	0.618083	-0.391107
1.378	0.186578	0.40348	-0.100842	0.620381	-0.388261
1.379	0.19033	0.407111	-0.0969488	0.623893	-0.384227
1.38	0.194661	0.411426	-0.0925885	0.628191	-0.379838
1.381	0.19727	0.413911	-0.0899162	0.630552	-0.377102
1.382	0.195661	0.412277	-0.0914962	0.628893	-0.378654
1.383	0.195263	0.411905	-0.0919391	0.628547	-0.379141
1.384	0.19448	0.411231	-0.0928849	0.627983	-0.38025
1.385	0.19561	0.412322	-0.0917227	0.629034	-0.379056
1.386	0.196462	0.41317	-0.0909	0.629879	-0.378262
1.387	0.194061	0.410828	-0.0933989	0.627595	-0.380859
1.388	0.195592	0.412298	-0.0918621	0.629005	-0.379316
1.389	0.19929	0.415886	-0.0880526	0.632482	-0.375395
1.39	0.200125	0.416657	-0.0871517	0.633189	-0.374428
1.391	0.204764	0.421201	-0.0824176	0.637638	-0.369599
1.392	0.208053	0.424488	-0.0791422	0.640923	-0.366337
1.393	0.210757	0.427106	-0.07638	0.643455	-0.363517
1.394	0.214681	0.431047	-0.072438	0.647413	-0.359557
1.395	0.218669	0.43504	-0.0685107	0.651412	-0.355691
1.396	0.219613	0.436015	-0.0676214	0.652416	-0.354856
1.397	0.218785	0.435166	-0.0684199	0.651546	-0.355625
1.398	0.216202	0.432588	-0.0709933	0.648974	-0.358188
1.399	0.214807	0.431164	-0.072371	0.64752	-0.359549
1.4	0.21532	0.431639	-0.0718205	0.647957	-0.358961
1.401	0.214333	0.430676	-0.0728288	0.64702	-0.359991
1.402	0.213558	0.429974	-0.0734352	0.64639	-0.360428
1.403	0.216753	0.433091	-0.0701074	0.649429	-0.356968
1.404	0.221488	0.437784	-0.0653061	0.65408	-0.3521
1.405	0.222967	0.439328	-0.063921	0.65569	-0.350809
1.406	0.224929	0.441314	-0.0620121	0.657698	-0.348954
1.407	0.226935	0.443328	-0.060021	0.659722	-0.346977
1.408	0.226618	0.443123	-0.0605054	0.659629	-0.347629
1.409	0.227917	0.444466	-0.0592872	0.661016	-0.346492
1.41	0.228944	0.445432	-0.0582227	0.66192	-0.345389
1.411	0.227863	0.444374	-0.0593537	0.660885	-0.346571
1.412	0.227345	0.443926	-0.0599922	0.660507	-0.347329
1.413	0.226905	0.443511	-0.0604524	0.660118	-0.34781
1.414	0.226168	0.442817	-0.0612067	0.659466	-0.348582
1.415	0.224117	0.440929	-0.0635206	0.657742	-0.351158
1.416	0.222072	0.439067	-0.065908	0.656062	-0.353888
1.417	0.21993	0.437256	-0.0684727	0.654582	-0.356875
1.418	0.218555	0.436151	-0.0702878	0.653748	-0.35913
1.419	0.216255	0.433942	-0.0728183	0.651629	-0.361892
1.42	0.216386	0.434047	-0.0726229	0.651707	-0.361632
1.421	0.216912	0.434572	-0.0720979	0.652232	-0.361108
1.422	0.216912	0.434773	-0.0723636	0.652635	-0.361639
1.423	0.216956	0.434967	-0.0725248	0.652978	-0.362005
1.424	0.217385	0.435421	-0.0721241	0.653458	-0.361633
1.425	0.218771	0.436882	-0.0708341	0.654993	-0.36044
1.426	0.221009	0.439116	-0.0685657	0.657223	-0.358141
1.427	0.223557	0.441535	-0.0658477	0.659513	-0.355252
1.428	0.226602	0.444413	-0.0626103	0.662225	-0.351822
1.429	0.227737	0.445534	-0.0614508	0.663331	-0.350639
1.43	0.228188	0.446084	-0.0610924	0.663981	-0.350373
1.431	0.227633	0.445696	-0.061848	0.663758	-0.351329
1.432	0.225142	0.443488	-0.0647025	0.661834	-0.354547
1.433	0.2244	0.442843	-0.0655784	0.661285	-0.355557
1.434	0.226854	0.445255	-0.0631837	0.663656	-0.353222
1.435	0.22866	0.447101	-0.0614139	0.665542	-0.351487
1.436	0.226203	0.444822	-0.0640921	0.663441	-0.354387
1.437	0.226072	0.444794	-0.0643376	0.663516	-0.354747
1.438	0.229263	0.448034	-0.0611895	0.666805	-0.351642
1.439	0.23125	0.450015	-0.059264	0.66878	-0.349778
1.44	0.23177	0.450642	-0.058833	0.669514	-0.349436
1.441	0.23102	0.449916	-0.0596286	0.668812	-0.350278
1.442	0.229062	0.447979	-0.0616164	0.666895	-0.352295
1.443	0.229601	0.448535	-0.0610991	0.667469	-0.351799
1.444	0.230921	0.449792	-0.0596792	0.668663	-0.350279
1.445	0.228911	0.447735	-0.0615977	0.666558	-0.352107
1.446	0.228709	0.447329	-0.061537	0.665949	-0.351783
1.447	0.226876	0.445435	-0.0633003	0.663993	-0.353477
1.448	0.22256	0.441206	-0.0677386	0.659852	-0.358037
1.449	0.222541	0.441208	-0.0678002	0.659874	-0.358142
1.45	0.22279	0.441498	-0.0676169	0.660207	-0.358023
1.451	0.221071	0.439781	-0.0693635	0.65849	-0.359798
1.452	0.217977	0.436783	-0.072551	0.655588	-0.363079
1.453	0.216697	0.435639	-0.0740212	0.654581	-0.364739
1.454	0.219339	0.438263	-0.0714556	0.657188	-0.36225
1.455	0.22038	0.439274	-0.0703364	0.658168	-0.361053
1.456	0.218473	0.43738	-0.0722565	0.656287	-0.362986
1.457	0.218773	0.437774	-0.0720903	0.656776	-0.362953
1.458	0.218204	0.437304	-0.072784	0.656405	-0.363772
1.459	0.216911	0.436033	-0.0741134	0.655156	-0.365138
1.46	0.219926	0.439286	-0.0710028	0.658646	-0.361932
1.461	0.222951	0.442325	-0.0680305	0.661699	-0.359012
1.462	0.222573	0.44207	-0.0683904	0.661567	-0.359354
1.463	0.224129	0.443684	-0.0665315	0.663239	-0.357192
1.464	0.225468	0.445016	-0.0652409	0.664563	-0.35595
1.465	0.22787	0.447339	-0.062753	0.666808	-0.353376
1.466	0.228419	0.447906	-0.0622201	0.667393	-0.352859
1.467	0.228963	0.448447	-0.0616937	0.667932	-0.35235
1.468	0.22986	0.449383	-0.060837	0.668906	-0.351534
1.469	0.230621	0.450326	-0.0603041	0.670032	-0.351229
1.47	0.229431	0.449349	-0.0618019	0.669267	-0.353035
1.471	0.229425	0.449402	-0.0618645	0.669379	-0.353154
1.472	0.231039	0.450883	-0.0600733	0.670727	-0.351185
1.473	0.233307	0.453061	-0.0577287	0.672815	-0.348764
1.474	0.234743	0.4545	-0.056308	0.674258	-0.347359
1.475	0.23722	0.456928	-0.0537765	0.676635	-0.344773
1.476	0.236253	0.456291	-0.0545997	0.676329	-0.345452
1.477	0.237911	0.457943	-0.052968	0.677976	-0.343847
1.478	0.237846	0.457948	-0.0531388	0.678051	-0.344123
1.479	0.236481	0.45668	-0.0546538	0.676878	-0.345789
1.48	0.23946	0.459694	-0.0517268	0.679927	-0.342914
1.481	0.240868	0.461104	-0.050362	0.681341	-0.341592
1.482	0.240997	0.461364	-0.0503787	0.681732	-0.341754
1.483	0.239426	0.460013	-0.0522628	0.680599	-0.343952
1.484	0.237796	0.45846	-0.0539371	0.679124	-0.345671
1.485	0.238596	0.459104	-0.052976	0.679612	-0.344548
1.486	0.241493	0.46179	-0.0498537	0.682087	-0.3412
1.487	0.241639	0.461969	-0.0497705	0.682299	-0.34118
1.488	0.238606	0.459148	-0.053198	0.67969	-0.345002
1.489	0.240629	0.461338	-0.0512679	0.682047	-0.343164
1.49	0.243664	0.464324	-0.0483642	0.684984	-0.340392
1.491	0.246355	0.467065	-0.0456926	0.687774	-0.33774
1.492	0.248749	0.469231	-0.0430596	0.689713	-0.334868
1.493	0.250643	0.470956	-0.0408993	0.69127	-0.332441
1.494	0.251807	0.472078	-0.039714	0.692349	-0.331235
1.495	0.251271	0.471366	-0.0403619	0.691462	-0.331995
1.496	0.251039	0.470891	-0.0405174	0.690743	-0.332074
1.497	0.251474	0.471105	-0.0397584	0.690735	-0.330991
1.498	0.25129	0.470749	-0.039719	0.690208	-0.330728
1.499	0.249755	0.469201	-0.0412498	0.688647	-0.332254
1.5	0.250623	0.470052	-0.0403488	0.68948	-0.331321
1.501	0.250407	0.469718	-0.0403912	0.68903	-0.331189
1.502	0.249279	0.468484	-0.0413725	0.687689	-0.332024
1.503	0.249851	0.469063	-0.0408289	0.688274	-0.331509
1.504	0.247988	0.467228	-0.0426542	0.686467	-0.333297
1.505	0.247652	0.466805	-0.0428328	0.685957	-0.333318
1.506	0.247119	0.466182	-0.0429228	0.685245	-0.332964
1.507	0.246748	0.465654	-0.0430604	0.68456	-0.332869
1.508	0.248904	0.46744	-0.0404076	0.685975	-0.32972
1.509	0.2569	0.475026	-0.0318347	0.693152	-0.320569
1.51	0.25938	0.477373	-0.029273	0.695367	-0.317926
1.511	0.259292	0.477291	-0.0293201	0.69529	-0.317932
1.512	0.262104	0.480015	-0.0263953	0.697925	-0.314895
1.513	0.263394	0.48124	-0.0249982	0.699086	-0.313391
1.514	0.264198	0.482061	-0.0241946	0.699923	-0.312588
1.515	0.265832	0.483599	-0.0224294	0.701367	-0.310691
1.516	0.267372	0.485045	-0.0207804	0.702718	-0.308933
1.517	0.267419	0.485059	-0.0207787	0.702698	-0.308977
1.518	0.269083	0.486694	-0.0190499	0.704305	-0.307183
1.519	0.271318	0.48889	-0.0167666	0.706463	-0.304852
1.52	0.270133	0.487742	-0.017988	0.70535	-0.306109
1.521	0.270699	0.488243	-0.0173431	0.705788	-0.305385
1.522	0.27376	0.491123	-0.0140631	0.708486	-0.301886
1.523	0.274344	0.491645	-0.0134333	0.708947	-0.301211
1.524	0.272832	0.489722	-0.0150133	0.706613	-0.302859
1.525	0.270334	0.487234	-0.0174943	0.704134	-0.305323
1.526	0.27392	0.490699	-0.0137967	0.707478	-0.301514
1.527	0.276888	0.493598	-0.0107067	0.710309	-0.298302
1.528	0.276926	0.49355	-0.0106707	0.710173	-0.298267
1.529	0.276905	0.493444	-0.0105827	0.709984	-0.29807
1.53	0.277227	0.493613	-0.0100432	0.709998	-0.297314
1.531	0.278449	0.49475	-0.00871066	0.711051	-0.29587
1.532	0.278208	0.494462	-0.00894985	0.710716	-0.296108
1.533	0.275696	0.491964	-0.0114672	0.708231	-0.29863
1.534	0.276324	0.492566	-0.0107938	0.708809	-0.297911
1.535	0.276878	0.49314	-0.0102437	0.709401	-0.297366
1.536	0.275028	0.491325	-0.0121659	0.707623	-0.299359
1.537	0.270052	0.486461	-0.017206	0.70287	-0.304464
1.538	0.267786	0.484194	-0.019443	0.700601	-0.306672
1.539	0.266919	0.483354	-0.0203705	0.699789	-0.30766
1.54	0.270412	0.486748	-0.0168028	0.703084	-0.304018
1.541	0.268595	0.484847	-0.0185499	0.701098	-0.305695
1.542	0.269688	0.485915	-0.0173808	0.702143	-0.30445
1.543	0.270317	0.486597	-0.0168191	0.702876	-0.303955
1.544	0.27106	0.487423	-0.0161897	0.703786	-0.303439
1.545	0.272248	0.488793	-0.0150205	0.705339	-0.302289
1.546	0.271928	0.488428	-0.0153474	0.704928	-0.302623
1.547	0.27119	0.487794	-0.0161875	0.704399	-0.303564
1.548	0.27065	0.487425	-0.0169158	0.7042	-0.304482
1.549	0.272179	0.489045	-0.0154664	0.705911	-0.303112
1.55	0.275802	0.49261	-0.0116974	0.709419	-0.299196
1.551	0.278245	0.494923	-0.00914274	0.711601	-0.29653
1.552	0.276759	0.493429	-0.0108481	0.710099	-0.298455
1.553	0.276337	0.492836	-0.0110264	0.709336	-0.298389
1.554	0.276569	0.492897	-0.0105476	0.709224	-0.297664
1.555	0.27723	0.493486	-0.00973924	0.709741	-0.296708
1.556	0.277981	0.494179	-0.00860055	0.710377	-0.295182
1.557	0.278802	0.494898	-0.0076356	0.710993	-0.294073
1.558	0.279156	0.495193	-0.00718989	0.71123	-0.293536
1.559	0.278138	0.494174	-0.00825896	0.710209	-0.294656
1.56	0.275218	0.491254	-0.0111423	0.70729	-0.297503
1.561	0.276245	0.492203	-0.0100267	0.708162	-0.296298
1.562	0.278024	0.493948	-0.00819095	0.709872	-0.294405
1.563	0.27712	0.493084	-0.00912245	0.709048	-0.295365
1.564	0.276244	0.492209	-0.00996705	0.708173	-0.296178
1.565	0.277328	0.493277	-0.00880975	0.709225	-0.294947
1.566	0.27891	0.494766	-0.00709248	0.710621	-0.293095
1.567	0.280882	0.49657	-0.00480094	0.712257	-0.290484
1.568	0.281116	0.496955	-0.00433152	0.712793	-0.28978
1.569	0.278362	0.494336	-0.00724619	0.71031	-0.292854
1.57	0.277298	0.493249	-0.00825224	0.709201	-0.293802
1.571	0.276213	0.492059	-0.00917148	0.707904	-0.294556
1.572	0.277	0.492784	-0.00830417	0.708568	-0.293609
1.573	0.27465	0.490428	-0.0106269	0.706207	-0.295904
1.574	0.274607	0.490295	-0.0105507	0.705983	-0.295708
1.575	0.273495	0.489248	-0.011716	0.705002	-0.296927
1.576	0.27367	0.489403	-0.0114859	0.705137	-0.296641
1.577	0.274807	0.490415	-0.0101609	0.706022	-0.295129
1.578	0.276561	0.492059	-0.00824426	0.707557	-0.293049
1.579	0.276362	0.491907	-0.00849023	0.707452	-0.293343
1.58	0.273808	0.489423	-0.0111068	0.705037	-0.296022
1.581	0.272793	0.488272	-0.0118824	0.703751	-0.296557
1.582	0.272387	0.48799	-0.0121269	0.703593	-0.296641
1.583	0.275104	0.490804	-0.00934755	0.706504	-0.293799
1.584	0.277236	0.492745	-0.00685054	0.708255	-0.290937
1.585	0.276982	0.492336	-0.00679921	0.707691	-0.29058
1.586	0.277132	0.492418	-0.00648794	0.707704	-0.290108
1.587	0.27639	0.491289	-0.00725585	0.706189	-0.290902
1.588	0.277305	0.492125	-0.00617086	0.706946	-0.289646
1.589	0.278762	0.493387	-0.00431213	0.708013	-0.287386
1.59	0.282195	0.496491	-0.000384004	0.710787	-0.282963
1.591	0.279973	0.493449	-0.00270448	0.706925	-0.285382
1.592	0.276575	0.490098	-0.00605493	0.70362	-0.288685
1.593	0.277715	0.491216	-0.00465869	0.704716	-0.287033
1.594	0.281608	0.494948	-0.000474655	0.708288	-0.282558
1.595	0.28063	0.494068	-0.00140567	0.707505	-0.283442
1.596	0.283315	0.496675	0.00147974	0.710036	-0.280355
1.597	0.287083	0.50033	0.00540361	0.713577	-0.276276
1.598	0.288754	0.502059	0.0070419	0.715364	-0.27467
1.599	0.288037	0.501397	0.00627908	0.714757	-0.275479
1.6	0.290168	0.503409	0.0086019	0.716649	-0.272965
1.601	0.293452	0.506498	0.0121656	0.719544	-0.269121
1.602	0.294752	0.507716	0.0135824	0.72068	-0.267587
1.603	0.296768	0.509656	0.0157395	0.722544	-0.265289
1.604	0.299119	0.511958	0.0182061	0.724797	-0.262707
1.605	0.296638	0.50961	0.0156227	0.722582	-0.265393
1.606	0.296273	0.509194	0.0154226	0.722116	-0.265428
1.607	0.295271	0.508057	0.0147523	0.720844	-0.265766
1.608	0.29879	0.511409	0.018526	0.724029	-0.261738
1.609	0.302279	0.514884	0.0220703	0.727489	-0.258139
1.61	0.302502	0.515115	0.0223728	0.727727	-0.257757
1.611	0.302165	0.514625	0.0223074	0.727085	-0.25755
1.612	0.30145	0.513751	0.0218424	0.726051	-0.257765
1.613	0.299802	0.512061	0.0203202	0.724321	-0.259162
1.614	0.29362	0.50594	0.0140768	0.718261	-0.265467
1.615	0.291993	0.504427	0.0124726	0.716862	-0.267048
1.616	0.290618	0.502713	0.0111626	0.714809	-0.268292
1.617	0.287256	0.499325	0.00787272	0.711395	-0.27151
1.618	0.28516	0.497292	0.00566569	0.709423	-0.273829
1.619	0.281979	0.494076	0.00236221	0.706174	-0.277255
1.62	0.281797	0.493851	0.00230967	0.705905	-0.277178
1.621	0.281824	0.493722	0.00259054	0.705621	-0.276642
1.622	0.284586	0.496389	0.00557841	0.708192	-0.273429
1.623	0.282108	0.493935	0.00313186	0.705762	-0.275844
1.624	0.279582	0.491391	0.000698199	0.703199	-0.278186
1.625	0.281343	0.493017	0.00269984	0.704691	-0.275943
1.626	0.283516	0.495249	0.00499337	0.706982	-0.273529
1.627	0.284487	0.496266	0.00592177	0.708045	-0.272643
1.628	0.283606	0.495356	0.005175	0.707107	-0.273256
1.629	0.283735	0.495348	0.00553952	0.70696	-0.272656
1.63	0.284026	0.495759	0.00584405	0.707493	-0.272338
1.631	0.28319	0.494702	0.00534615	0.706213	-0.272498
1.632	0.284957	0.496044	0.00773611	0.707132	-0.269484
1.633	0.285831	0.496773	0.00885217	0.707714	-0.268127
1.634	0.287929	0.498954	0.0109767	0.709978	-0.265976
1.635	0.288328	0.499302	0.011508	0.710276	-0.265312
1.636	0.28926	0.500021	0.0127859	0.710782	-0.263688
1.637	0.290524	0.501098	0.0143615	0.711671	-0.261801
1.638	0.288889	0.499441	0.0128102	0.709992	-0.263269
1.639	0.286371	0.497013	0.0102123	0.707654	-0.265947
1.64	0.28395	0.494713	0.00767736	0.705476	-0.268595
1.641	0.282654	0.49336	0.00648268	0.704065	-0.269689
1.642	0.282208	0.492816	0.00626241	0.703424	-0.269683
1.643	0.284649	0.495073	0.00873498	0.705496	-0.267179
1.644	0.287064	0.497524	0.0111592	0.707984	-0.264746
1.645	0.2849	0.495339	0.0090501	0.705778	-0.2668
1.646	0.284098	0.494491	0.00836718	0.704884	-0.267363
1.647	0.282136	0.492553	0.00640015	0.702969	-0.269336
1.648	0.280291	0.490772	0.00449762	0.701252	-0.271296
1.649	0.279296	0.489841	0.00346463	0.700387	-0.272366
1.65	0.279557	0.491565	0.00392349	0.703573	-0.27171
1.651	0.279865	0.49168	0.00451728	0.703495	-0.27083
1.652	0.276961	0.488678	0.0017935	0.700396	-0.273374
1.653	0.278835	0.4906	0.00369949	0.702366	-0.271436
1.654	0.279265	0.491095	0.00405103	0.702925	-0.271163
1.655	0.27793	0.489786	0.00275321	0.701643	-0.272423
1.656	0.276511	0.488409	0.0013606	0.700307	-0.27379
1.657	0.276795	0.488748	0.00161678	0.700701	-0.273562
1.658	0.275998	0.488018	0.00075943	0.700039	-0.274479
1.659	0.272576	0.484708	-0.00276895	0.696841	-0.278114
1.66	0.273203	0.485502	-0.002325	0.697802	-0.277853
1.661	0.272055	0.484528	-0.0037587	0.697002	-0.279572
1.662	0.27178	0.483768	-0.00420979	0.695757	-0.280199
1.663	0.271933	0.483912	-0.00398158	0.695892	-0.279896
1.664	0.272661	0.484658	-0.00322459	0.696656	-0.27911
1.665	0.273357	0.485358	-0.00250764	0.697359	-0.278372
1.666	0.273232	0.485219	-0.00259515	0.697205	-0.278422
1.667	0.274743	0.486786	-0.00117398	0.698829	-0.277091
1.668	0.278044	0.490118	0.00209199	0.702191	-0.27386
1.669	0.275759	0.487974	-0.000325173	0.700188	-0.276409
1.67	0.274762	0.48708	-0.00139224	0.699397	-0.277546
1.671	0.273618	0.485918	-0.00246052	0.698218	-0.27854
1.672	0.274333	0.486725	-0.00176678	0.699117	-0.277867
1.673	0.273047	0.486264	-0.00299793	0.699482	-0.279043
1.674	0.272931	0.486204	-0.00316073	0.699477	-0.279252
1.675	0.274647	0.487892	-0.00136208	0.701137	-0.277371
1.676	0.271941	0.485223	-0.00404466	0.698504	-0.280031
1.677	0.268567	0.481964	-0.0075165	0.695362	-0.2836
1.678	0.27026	0.483668	-0.00579463	0.697076	-0.281849
1.679	0.271561	0.484868	-0.00430665	0.698176	-0.280174
1.68	0.2718	0.484984	-0.00382401	0.698167	-0.279448
1.681	0.272853	0.485949	-0.00259077	0.699044	-0.278035
1.682	0.273482	0.486516	-0.00182684	0.699551	-0.277135
1.683	0.27314	0.486219	-0.00210295	0.699298	-0.277346
1.684	0.273623	0.486671	-0.00151172	0.699719	-0.276647
1.685	0.271735	0.484828	-0.00343424	0.697921	-0.278604
1.686	0.266239	0.479402	-0.00898975	0.692565	-0.284219
1.687	0.264467	0.477693	-0.0108291	0.69092	-0.286125
1.688	0.26507	0.478406	-0.0102723	0.691743	-0.285615
1.689	0.267193	0.480436	-0.00800596	0.693678	-0.283205
1.69	0.267661	0.480898	-0.00746326	0.694134	-0.282588
1.691	0.268831	0.482093	-0.00629265	0.695354	-0.281416
1.692	0.269027	0.48229	-0.00605154	0.695553	-0.28113
1.693	0.269616	0.482843	-0.00537025	0.696069	-0.280357
1.694	0.270377	0.483612	-0.00459031	0.696846	-0.279558
1.695	0.271157	0.484404	-0.00381767	0.697652	-0.278792
1.696	0.274138	0.487254	-0.000637132	0.70037	-0.275412
1.697	0.278235	0.491289	0.00358751	0.704343	-0.27106
1.698	0.279844	0.49289	0.00520798	0.705936	-0.269428
1.699	0.277907	0.491024	0.00330135	0.70414	-0.271304
1.7	0.271506	0.484848	-0.00334696	0.69819	-0.2782
1.701	0.270861	0.484266	-0.00403925	0.69767	-0.278939
1.702	0.271262	0.484601	-0.00347662	0.697941	-0.278215
1.703	0.271277	0.484516	-0.00328323	0.697756	-0.277844
1.704	0.269451	0.4827	-0.00507884	0.695948	-0.279609
1.705	0.264409	0.477736	-0.010174	0.691062	-0.284757
1.706	0.262473	0.475823	-0.0121008	0.689172	-0.286675
1.707	0.26089	0.474343	-0.013787	0.687796	-0.288464
1.708	0.259189	0.472822	-0.0156403	0.686455	-0.290469
1.709	0.256787	0.470535	-0.0174113	0.684282	-0.291609
1.71	0.25683	0.470569	-0.0173096	0.684309	-0.291449
1.711	0.258097	0.47169	-0.0158102	0.685282	-0.289717
1.712	0.261081	0.47443	-0.0124379	0.687779	-0.285957
1.713	0.262414	0.475585	-0.010796	0.688756	-0.284006
1.714	0.26418	0.477266	-0.00886695	0.690351	-0.281914
1.715	0.268011	0.48105	-0.00433586	0.694089	-0.276683
1.716	0.269164	0.482112	-0.00293503	0.695061	-0.275034
1.717	0.269222	0.482201	-0.00277019	0.695179	-0.274763
1.718	0.271689	0.484678	-0.000299969	0.697668	-0.272289
1.719	0.272126	0.485262	-5.75514e-05	0.698398	-0.272241
1.72	0.270368	0.483565	-0.00186127	0.696761	-0.27409
1.721	0.267878	0.481142	-0.00440558	0.694405	-0.276689
1.722	0.268726	0.482035	-0.00358303	0.695345	-0.275892
1.723	0.270137	0.483331	-0.00199103	0.696525	-0.274119
1.724	0.269614	0.482721	-0.00233735	0.695828	-0.274289
1.725	0.269855	0.482882	-0.00195801	0.695908	-0.273771
1.726	0.268045	0.481096	-0.00376116	0.694148	-0.275568
1.727	0.267362	0.480465	-0.00445902	0.693568	-0.27628
1.728	0.268411	0.481507	-0.00265139	0.694603	-0.273714
1.729	0.27131	0.484259	0.000466466	0.697208	-0.270377
1.73	0.273114	0.485854	0.00259758	0.698593	-0.267919
1.731	0.273238	0.48588	0.00294169	0.698522	-0.267355
1.732	0.273742	0.486302	0.00316464	0.698862	-0.267412
1.733	0.274808	0.487293	0.00436262	0.699778	-0.266083
1.734	0.273883	0.486312	0.00357866	0.698741	-0.266725
1.735	0.273477	0.48598	0.00322662	0.698483	-0.267023
1.736	0.273549	0.486079	0.00336338	0.698609	-0.266822
1.737	0.277916	0.490196	0.00809738	0.702475	-0.261721
1.738	0.278472	0.490551	0.00901581	0.70263	-0.26044
1.739	0.281422	0.493311	0.0123695	0.705199	-0.256683
1.74	0.283373	0.49522	0.0144217	0.707067	-0.254529
1.741	0.282963	0.494906	0.0139242	0.70685	-0.255115
1.742	0.27897	0.491007	0.00980006	0.703045	-0.25937
1.743	0.278605	0.490662	0.00940933	0.702718	-0.259786
1.744	0.281831	0.493823	0.0127694	0.705814	-0.256293
1.745	0.283336	0.495379	0.0142956	0.707421	-0.254745
1.746	0.282106	0.494201	0.0130514	0.706296	-0.256003
1.747	0.277523	0.489686	0.00830129	0.701848	-0.260921
1.748	0.276941	0.489222	0.0076357	0.701503	-0.26167
1.749	0.276018	0.488318	0.00675155	0.700619	-0.262515
1.75	0.279389	0.491593	0.0102631	0.703796	-0.258863
1.751	0.280321	0.492576	0.0110987	0.70483	-0.258124
1.752	0.281186	0.493547	0.0118807	0.705908	-0.257425
1.753	0.280388	0.492874	0.0109098	0.705361	-0.258568
1.754	0.28078	0.493425	0.0111168	0.706069	-0.258547
1.755	0.279668	0.492438	0.00985958	0.705208	-0.259949
1.756	0.279132	0.491998	0.00916093	0.704864	-0.26081
1.757	0.279246	0.492339	0.00899128	0.705431	-0.261263
1.758	0.280363	0.493524	0.0100261	0.706684	-0.260311
1.759	0.279376	0.492478	0.00916158	0.70558	-0.261053
1.76	0.278286	0.491418	0.00809287	0.70455	-0.2621
1.761	0.27695	0.490173	0.0066915	0.703395	-0.263567
1.762	0.275374	0.488639	0.00513735	0.701904	-0.2651
1.763	0.274686	0.487891	0.00458522	0.701096	-0.265516
1.764	0.272471	0.485775	0.00229721	0.699079	-0.267876
1.765	0.273137	0.486551	0.00296209	0.699966	-0.267213
1.766	0.276265	0.489415	0.00643243	0.702564	-0.263401
1.767	0.275215	0.488258	0.00558854	0.701301	-0.264038
1.768	0.271728	0.484793	0.00213935	0.697859	-0.267449
1.769	0.269525	0.482836	-0.00028545	0.696146	-0.270096
1.77	0.270231	0.483699	0.000241031	0.697167	-0.269749
1.771	0.27052	0.484084	0.000439666	0.697648	-0.269641
1.772	0.270569	0.484186	0.000496449	0.697804	-0.269576
1.773	0.269759	0.483482	-0.000369505	0.697205	-0.270498
1.774	0.265573	0.479451	-0.0047576	0.69333	-0.275088
1.775	0.264271	0.478258	-0.00609403	0.692245	-0.276459
1.776	0.263346	0.4773	-0.00697534	0.691254	-0.277297
1.777	0.261859	0.475854	-0.00843401	0.689849	-0.278727
1.778	0.261693	0.475721	-0.00855959	0.68975	-0.278812
1.779	0.257305	0.471454	-0.0130076	0.685604	-0.28332
1.78	0.256625	0.470837	-0.0136789	0.68505	-0.283982
1.781	0.25773	0.471917	-0.0114334	0.686103	-0.280597
1.782	0.258555	0.472757	-0.0106277	0.686958	-0.279811
1.783	0.260317	0.47458	-0.00888011	0.688843	-0.278077
1.784	0.261936	0.476189	-0.00719984	0.690442	-0.276335
1.785	0.263047	0.47712	-0.00581787	0.691193	-0.274683
1.786	0.261805	0.475783	-0.0070836	0.689762	-0.275972
1.787	0.25962	0.473662	-0.0092486	0.687704	-0.278118
1.788	0.257423	0.471518	-0.0114586	0.685612	-0.280341
1.789	0.256084	0.470254	-0.0128326	0.684425	-0.281749
1.79	0.256348	0.470626	-0.0126605	0.684905	-0.281669
1.791	0.256716	0.471104	-0.0123969	0.685493	-0.28151
1.792	0.257404	0.47186	-0.0117476	0.686316	-0.280899
1.793	0.2587	0.473108	-0.010321	0.687515	-0.279342
1.794	0.259233	0.473544	-0.00962791	0.687855	-0.278489
1.795	0.259018	0.473295	-0.00973153	0.687572	-0.278481
1.796	0.260222	0.474472	-0.00848015	0.688722	-0.277183
1.797	0.264484	0.47857	-0.00391594	0.692656	-0.272316
1.798	0.266482	0.480513	-0.0017846	0.694545	-0.270051
1.799	0.268859	0.482841	0.000756508	0.696822	-0.267346
1.8	0.267564	0.481598	-0.000612593	0.695633	-0.268789
1.801	0.266301	0.48039	-0.00187594	0.694479	-0.270053
1.802	0.26973	0.483693	0.00176877	0.697656	-0.266192
1.803	0.2694	0.483358	0.00149386	0.697316	-0.266413
1.804	0.269306	0.483279	0.00144018	0.697251	-0.266426
1.805	0.271335	0.48527	0.00357489	0.699204	-0.264185
1.806	0.27198	0.4859	0.00426867	0.69982	-0.263443
1.807	0.270355	0.484293	0.00266445	0.698231	-0.265026
1.808	0.272651	0.486477	0.005167	0.700302	-0.262317
1.809	0.274999	0.488704	0.0077418	0.702408	-0.259515
1.81	0.276497	0.490151	0.00937984	0.703805	-0.257737
1.811	0.276877	0.490583	0.00970481	0.704289	-0.257467
1.812	0.279938	0.493607	0.0128977	0.707276	-0.254143
1.813	0.283365	0.496912	0.0165669	0.710459	-0.250231
1.814	0.284792	0.49825	0.018194	0.711709	-0.248404
1.815	0.282993	0.49647	0.0164101	0.709948	-0.250173
1.816	0.283372	0.496881	0.0167942	0.71039	-0.249784
1.817	0.283084	0.496666	0.0164824	0.710248	-0.250119
1.818	0.281346	0.495137	0.0145341	0.708927	-0.252278
1.819	0.281665	0.495571	0.0147625	0.709476	-0.25214
1.82	0.28082	0.494772	0.0139056	0.708723	-0.253009
1.821	0.278383	0.492349	0.0115337	0.706316	-0.255315
1.822	0.278795	0.492709	0.012071	0.706624	-0.254653
1.823	0.278048	0.491928	0.011434	0.705808	-0.25518
1.824	0.277749	0.49159	0.0112466	0.705431	-0.255256
1.825	0.277553	0.491413	0.0110842	0.705274	-0.255384
1.826	0.277274	0.491301	0.0106461	0.705327	-0.255982
1.827	0.279914	0.494045	0.0131244	0.708175	-0.253666
1.828	0.279418	0.493757	0.0124114	0.708095	-0.254595
1.829	0.278506	0.492873	0.0114985	0.70724	-0.255509
1.83	0.27714	0.491455	0.0102577	0.70577	-0.256625
1.831	0.276526	0.490822	0.00969142	0.705119	-0.257143
1.832	0.271917	0.48634	0.00497985	0.700764	-0.261957
1.833	0.270402	0.484876	0.00333172	0.699349	-0.263738
1.834	0.270615	0.485194	0.00344512	0.699772	-0.263725
1.835	0.269806	0.484408	0.00258673	0.699011	-0.264632
1.836	0.272224	0.48682	0.00502595	0.701416	-0.262173
1.837	0.276022	0.49055	0.0089026	0.705078	-0.258217
1.838	0.279464	0.493922	0.0124869	0.70838	-0.254491
1.839	0.280335	0.494776	0.0134475	0.709216	-0.25344
1.84	0.279221	0.493663	0.0123985	0.708104	-0.254424
1.841	0.274912	0.489374	0.00815121	0.703835	-0.25861
1.842	0.274549	0.489095	0.00767102	0.703641	-0.259207
1.843	0.27531	0.489943	0.00836064	0.704575	-0.258589
1.844	0.276872	0.491406	0.0101078	0.70594	-0.256656
1.845	0.276831	0.49127	0.0103108	0.705709	-0.25621
1.846	0.27611	0.490567	0.00961389	0.705024	-0.256883
1.847	0.273991	0.488667	0.00764597	0.703343	-0.258699
1.848	0.270517	0.485459	0.00385965	0.7004	-0.262798
1.849	0.267445	0.482508	0.00065334	0.697571	-0.266138
1.85	0.267937	0.483	0.0012025	0.698063	-0.265532
1.851	0.26752	0.482588	0.000758912	0.697655	-0.266002
1.852	0.26743	0.48254	0.000655914	0.69765	-0.266118
1.853	0.267328	0.48233	0.0007815	0.697333	-0.265765
1.854	0.269075	0.484055	0.00259724	0.699035	-0.26388
1.855	0.272906	0.48793	0.00640687	0.702954	-0.260093
1.856	0.275287	0.490322	0.00886221	0.705357	-0.257562
1.857	0.276567	0.491616	0.0101952	0.706664	-0.256177
1.858	0.277802	0.492884	0.0114532	0.707966	-0.254895
1.859	0.277838	0.492948	0.0114782	0.708058	-0.254882
1.86	0.277152	0.492317	0.0107912	0.707482	-0.25557
1.861	0.27528	0.490499	0.00891217	0.705719	-0.257455
1.862	0.278134	0.493279	0.0119934	0.708425	-0.254147
1.863	0.280545	0.495682	0.0144632	0.710819	-0.251619
1.864	0.281743	0.496993	0.015551	0.712243	-0.250641
1.865	0.278324	0.493821	0.0119392	0.709318	-0.254445
1.866	0.278432	0.494073	0.0119077	0.709714	-0.254617
1.867	0.279873	0.495592	0.0132853	0.71131	-0.253303
1.868	0.278968	0.494788	0.0122854	0.710607	-0.254397
1.869	0.277485	0.493306	0.0108183	0.709128	-0.255848
1.87	0.279328	0.495085	0.0128045	0.710843	-0.253718
1.871	0.2821	0.497815	0.0157233	0.713531	-0.250653
1.872	0.283307	0.498988	0.0170352	0.714669	-0.249236
1.873	0.282981	0.498664	0.0167661	0.714348	-0.249448
1.874	0.282154	0.497858	0.0159106	0.713563	-0.250333
1.875	0.280822	0.496498	0.0147028	0.712175	-0.251416
1.876	0.279956	0.495536	0.0140486	0.711116	-0.251859
1.877	0.277974	0.49346	0.012016	0.708945	-0.253942
1.878	0.276775	0.492336	0.0108402	0.707897	-0.255095
1.879	0.277558	0.49313	0.0116971	0.708702	-0.254164
1.88	0.27778	0.49337	0.0121043	0.708961	-0.253571
1.881	0.278693	0.494331	0.0130333	0.709969	-0.252626
1.882	0.277888	0.493512	0.0122833	0.709135	-0.253322
1.883	0.278461	0.494009	0.013057	0.709557	-0.252347
1.884	0.278645	0.494169	0.0133423	0.709693	-0.25196
1.885	0.280626	0.496081	0.0154016	0.711537	-0.249823
1.886	0.281574	0.497107	0.0164093	0.712639	-0.248755
1.887	0.278064	0.493789	0.0127215	0.709514	-0.252622
1.888	0.277256	0.493087	0.0118012	0.708918	-0.253654
1.889	0.280128	0.495857	0.0148721	0.711586	-0.250383
1.89	0.280779	0.496457	0.0156512	0.712135	-0.249476
1.891	0.280906	0.496571	0.0158709	0.712236	-0.249164
1.892	0.281975	0.497627	0.0170264	0.713278	-0.247922
1.893	0.281925	0.49758	0.0170032	0.713236	-0.247918
1.894	0.279509	0.49522	0.0146276	0.710931	-0.250254
1.895	0.279821	0.495578	0.0149515	0.711334	-0.249918
1.896	0.279463	0.495227	0.0146692	0.710991	-0.250124
1.897	0.279886	0.495553	0.0153431	0.71122	-0.2492
1.898	0.283244	0.498782	0.0189894	0.714321	-0.245265
1.899	0.283211	0.498801	0.0191796	0.71439	-0.244852
1.9	0.284042	0.499612	0.0201403	0.715183	-0.243761
1.901	0.284713	0.500093	0.0211596	0.715473	-0.242393
1.902	0.284935	0.500306	0.0215201	0.715676	-0.241895
1.903	0.280827	0.496253	0.0174575	0.711678	-0.245912
1.904	0.282629	0.497946	0.0194979	0.713263	-0.243634
1.905	0.283789	0.49898	0.0208393	0.714172	-0.24211
1.906	0.287896	0.502891	0.0252823	0.717886	-0.237331
1.907	0.291934	0.506591	0.0298822	0.721248	-0.23217
1.908	0.294912	0.509413	0.0331957	0.723913	-0.228521
1.909	0.298268	0.512644	0.0368285	0.727019	-0.224611
1.91	0.300374	0.51484	0.0391535	0.729305	-0.222067
1.911	0.297737	0.512266	0.0364996	0.726795	-0.224738
1.912	0.298425	0.51294	0.0372737	0.727455	-0.223878
1.913	0.301135	0.515525	0.0402315	0.729914	-0.220672
1.914	0.302212	0.516559	0.0414314	0.730906	-0.21935
1.915	0.30201	0.516508	0.041021	0.731006	-0.219968
1.916	0.302486	0.516878	0.0417078	0.731269	-0.219071
1.917	0.299513	0.513784	0.0389969	0.728056	-0.221519
1.918	0.303208	0.517353	0.0430786	0.731497	-0.217051
1.919	0.303206	0.517339	0.0431602	0.731471	-0.216886
1.92	0.303053	0.517289	0.0429486	0.731525	-0.217156
1.921	0.300997	0.515506	0.0406413	0.730015	-0.219714
1.922	0.297157	0.511846	0.0366154	0.726535	-0.223926
1.923	0.298465	0.513038	0.038144	0.727612	-0.222177
1.924	0.301238	0.515732	0.0411219	0.730226	-0.218994
1.925	0.300614	0.515168	0.0404986	0.729723	-0.219617
1.926	0.302106	0.516635	0.0420154	0.731163	-0.218075
1.927	0.299751	0.514296	0.0397336	0.728841	-0.220284
1.928	0.299663	0.514258	0.0396141	0.728853	-0.220435
1.929	0.299159	0.513796	0.0391578	0.728433	-0.220844
1.93	0.296526	0.511308	0.0364524	0.726089	-0.223621
1.931	0.294104	0.508993	0.0339909	0.723883	-0.226123
1.932	0.292341	0.507163	0.0324293	0.721985	-0.227482
1.933	0.292272	0.506959	0.0326811	0.721646	-0.22691
1.934	0.295171	0.509688	0.0359291	0.724205	-0.223312
1.935	0.297627	0.512052	0.0385893	0.726477	-0.220448
1.936	0.300856	0.515249	0.0419439	0.729642	-0.216968
1.937	0.300763	0.515037	0.0422011	0.729312	-0.21636
1.938	0.298643	0.51296	0.0401411	0.727277	-0.21836
1.939	0.299134	0.513575	0.040647	0.728016	-0.21784
1.94	0.298813	0.513328	0.0403667	0.727844	-0.21808
1.941	0.299844	0.514288	0.0415819	0.728731	-0.21668
1.942	0.298957	0.513541	0.040605	0.728125	-0.217747
1.943	0.298743	0.513493	0.0402425	0.728244	-0.218258
1.944	0.300183	0.514996	0.0417137	0.72981	-0.216756
1.945	0.299093	0.513922	0.0406848	0.728751	-0.217723
1.946	0.296014	0.510837	0.0377323	0.72566	-0.220549
1.947	0.298145	0.512863	0.0401124	0.72758	-0.217921
1.948	0.301304	0.515762	0.0436773	0.730219	-0.213949
1.949	0.3037	0.518054	0.0462239	0.732408	-0.211252
1.95	0.304255	0.51877	0.0466673	0.733284	-0.21092
1.951	0.304653	0.519191	0.047109	0.733728	-0.210435
1.952	0.302361	0.516962	0.0447787	0.731562	-0.212803
1.953	0.303097	0.51777	0.0455375	0.732443	-0.212022
1.954	0.302044	0.516742	0.0445451	0.731441	-0.212953
1.955	0.300858	0.515523	0.0434691	0.730189	-0.213919
1.956	0.298436	0.513161	0.0410985	0.727886	-0.216239
1.957	0.298923	0.513658	0.0416407	0.728392	-0.215641
1.958	0.299131	0.513801	0.0420223	0.72847	-0.215086
1.959	0.298329	0.51293	0.0414066	0.727531	-0.215515
1.96	0.297796	0.512306	0.0410429	0.726817	-0.21571
1.961	0.297278	0.511807	0.0405693	0.726335	-0.21614
1.962	0.297626	0.512244	0.0408448	0.726863	-0.215936
1.963	0.296012	0.510747	0.0391047	0.725483	-0.217803
1.964	0.295097	0.50996	0.0381314	0.724824	-0.218834
1.965	0.295395	0.510189	0.0381078	0.724983	-0.21918
1.966	0.295024	0.509702	0.0379955	0.72438	-0.219033
1.967	0.294254	0.50893	0.0372641	0.723607	-0.219726
1.968	0.292309	0.5071	0.0352649	0.72189	-0.22178
1.969	0.292045	0.506885	0.0350222	0.721725	-0.222
1.97	0.293345	0.50813	0.0364564	0.722914	-0.220433
1.971	0.292114	0.506959	0.0352276	0.721804	-0.221659
1.972	0.287287	0.502255	0.0302197	0.717224	-0.226848
1.973	0.284326	0.499444	0.0269867	0.714563	-0.230353
1.974	0.283617	0.498945	0.0260579	0.714272	-0.231501
1.975	0.285152	0.500576	0.0274963	0.715999	-0.230159
1.976	0.285121	0.500629	0.0274675	0.716137	-0.230186
1.977	0.283235	0.498899	0.0254741	0.714563	-0.232287
1.978	0.282043	0.497916	0.0240729	0.713789	-0.233897
1.979	0.279897	0.495972	0.0217252	0.712047	-0.236446
1.98	0.279233	0.495418	0.0209993	0.711603	-0.237235
1.981	0.281454	0.497664	0.0232464	0.713873	-0.234961
1.982	0.279549	0.495837	0.0213481	0.712125	-0.236853
1.983	0.277928	0.494268	0.0197453	0.710608	-0.238437
1.984	0.275706	0.49212	0.0175363	0.708534	-0.240633
1.985	0.27591	0.492608	0.0179186	0.709307	-0.240072
1.986	0.276013	0.49263	0.0181585	0.709246	-0.239696
1.987	0.274723	0.491323	0.0170012	0.707922	-0.24072
1.988	0.274686	0.491328	0.0169862	0.70797	-0.240714
1.989	0.273861	0.49057	0.0161576	0.707279	-0.241546
1.99	0.270929	0.487584	0.0134133	0.704238	-0.244103
1.991	0.266755	0.48336	0.00939071	0.699965	-0.247973
1.992	0.262265	0.478986	0.00482698	0.695708	-0.252611
1.993	0.261127	0.477869	0.00379682	0.694611	-0.253534
1.994	0.261125	0.477843	0.00394802	0.69456	-0.253229
1.995	0.261754	0.478601	0.00452023	0.695448	-0.252713
1.996	0.260078	0.477079	0.00275723	0.69408	-0.254564
1.997	0.258275	0.475271	0.000785772	0.692267	-0.256703
1.998	0.258156	0.474974	0.00101608	0.691792	-0.256124
1.999	0.258485	0.475286	0.00147775	0.692087	-0.25553
2	0.25632	0.473312	-0.000739088	0.690303	-0.257798
2.001	0.2584	0.4754	0.00143562	0.692399	-0.255529
2.002	0.260345	0.477407	0.00344769	0.694469	-0.25345
2.003	0.2606	0.477713	0.00374914	0.694826	-0.253102
2.004	0.260075	0.477241	0.00323415	0.694406	-0.253607
2.005	0.261132	0.478307	0.00435574	0.695483	-0.25242
2.006	0.262091	0.479287	0.00539029	0.696482	-0.251311
2.007	0.261065	0.478301	0.0044206	0.695538	-0.252224
2.008	0.258922	0.476234	0.00227009	0.693547	-0.254382
2.009	0.258841	0.476254	0.00213844	0.693668	-0.254564
2.01	0.263078	0.480444	0.00654257	0.69781	-0.249993
2.011	0.263858	0.481223	0.00743713	0.698588	-0.248983
2.012	0.262435	0.479889	0.00599615	0.697343	-0.250443
2.013	0.264882	0.4823	0.00856547	0.699717	-0.247751
2.014	0.266346	0.483628	0.0102267	0.70091	-0.245892
2.015	0.262462	0.479652	0.00660672	0.696843	-0.249249
2.016	0.257379	0.474764	0.00128257	0.69215	-0.254813
2.017	0.255531	0.473152	-0.000816181	0.690774	-0.257163
2.018	0.257062	0.474689	0.000764657	0.692316	-0.255532
2.019	0.261183	0.478678	0.0052143	0.696173	-0.250754
2.02	0.261709	0.47916	0.00583399	0.696612	-0.250041
2.021	0.262486	0.479948	0.00669551	0.697411	-0.249095
2.022	0.264639	0.482015	0.00908954	0.69939	-0.24646
2.023	0.268936	0.486192	0.0136608	0.703449	-0.241614
2.024	0.267746	0.485016	0.0125242	0.702285	-0.242698
2.025	0.265207	0.482507	0.010016	0.699807	-0.245175
2.026	0.262976	0.480273	0.00785457	0.697571	-0.247267
2.027	0.263667	0.480859	0.00880372	0.698052	-0.246059
2.028	0.264839	0.481954	0.0101606	0.699069	-0.244517
2.029	0.265092	0.482225	0.01051	0.699358	-0.244072
2.03	0.264512	0.48173	0.00989727	0.698949	-0.244717
2.031	0.264704	0.481954	0.0100842	0.699204	-0.244535
2.032	0.266398	0.483664	0.0118622	0.700929	-0.242674
2.033	0.268294	0.485473	0.0140231	0.702653	-0.240248
2.034	0.26667	0.483824	0.0125473	0.700979	-0.241576
2.035	0.264002	0.481279	0.00986436	0.698557	-0.244273
2.036	0.263771	0.481116	0.00968109	0.698461	-0.244409
2.037	0.262047	0.479452	0.00798796	0.696857	-0.246072
2.038	0.264292	0.481703	0.0103506	0.699115	-0.243591
2.039	0.268422	0.485788	0.0146646	0.703154	-0.239093
2.04	0.273135	0.490394	0.0196465	0.707654	-0.233842
2.041	0.273506	0.490644	0.0202994	0.707782	-0.232907
2.042	0.271256	0.488336	0.0181996	0.705417	-0.234856
2.043	0.268789	0.485906	0.0158267	0.703023	-0.237136
2.044	0.270839	0.48783	0.0181819	0.704822	-0.234475
2.045	0.269337	0.486343	0.0168593	0.703349	-0.235618
2.046	0.267991	0.485074	0.0155343	0.702157	-0.236923
2.047	0.26727	0.484491	0.0147664	0.701712	-0.237737
2.048	0.269947	0.487049	0.0177277	0.70415	-0.234492
2.049	0.270254	0.487373	0.0181134	0.704492	-0.234027
2.05	0.272251	0.489376	0.0201766	0.706501	-0.231898
2.051	0.278777	0.495718	0.0270573	0.71266	-0.224662
2.052	0.280526	0.497426	0.0289332	0.714325	-0.22266
2.053	0.28323	0.500122	0.0316894	0.717015	-0.219851
2.054	0.283463	0.500455	0.0318714	0.717447	-0.21972
2.055	0.279541	0.49664	0.0278873	0.71374	-0.223766
2.056	0.277399	0.494694	0.0256306	0.71199	-0.226138
2.057	0.277128	0.49459	0.0251908	0.712052	-0.226747
2.058	0.278223	0.495764	0.0262521	0.713306	-0.225719
2.059	0.281353	0.498742	0.0297203	0.71613	-0.221913
2.06	0.286482	0.5038	0.0350542	0.721118	-0.216374
2.061	0.28716	0.504623	0.0356206	0.722087	-0.215919
2.062	0.288216	0.505706	0.0367868	0.723197	-0.214642
2.063	0.288395	0.505857	0.0370826	0.723319	-0.214229
2.064	0.289658	0.507207	0.038405	0.724756	-0.212848
2.065	0.28759	0.50535	0.0365992	0.72311	-0.214391
2.066	0.287027	0.504925	0.035937	0.722824	-0.215153
2.067	0.286451	0.504421	0.0352981	0.722391	-0.215854
2.068	0.282152	0.500251	0.0309208	0.71835	-0.220311
2.069	0.277154	0.495383	0.0258341	0.713612	-0.225486
2.07	0.276911	0.495172	0.0256051	0.713433	-0.225701
2.071	0.277015	0.495276	0.0258131	0.713537	-0.225388
2.072	0.28022	0.49842	0.029193	0.71662	-0.221834
2.073	0.281886	0.500079	0.0309576	0.718273	-0.219971
2.074	0.280694	0.49896	0.0297557	0.717226	-0.221182
2.075	0.280365	0.498688	0.0294432	0.717011	-0.221479
2.076	0.280512	0.498888	0.0296258	0.717264	-0.22126
2.077	0.278361	0.496908	0.0273512	0.715455	-0.223659
2.078	0.279297	0.497892	0.0282607	0.716488	-0.222776
2.079	0.276084	0.494828	0.0249659	0.713572	-0.226152
2.08	0.275106	0.493958	0.023917	0.712809	-0.227272
2.081	0.273902	0.492733	0.0228582	0.711564	-0.228186
2.082	0.273813	0.492684	0.0228131	0.711554	-0.228187
2.083	0.276019	0.494948	0.024941	0.713877	-0.226137
2.084	0.276406	0.495511	0.0252175	0.714617	-0.225971
2.085	0.278929	0.498146	0.0276784	0.717363	-0.223572
2.086	0.281233	0.500517	0.0299833	0.7198	-0.221266
2.087	0.286541	0.505827	0.035321	0.725114	-0.215899
2.088	0.29161	0.510919	0.0404451	0.730227	-0.21072
2.089	0.295143	0.514563	0.0440043	0.733983	-0.207134
2.09	0.294648	0.514243	0.0433646	0.733839	-0.207919
2.091	0.296828	0.516662	0.0452897	0.736496	-0.206248
2.092	0.29787	0.517829	0.0463053	0.737788	-0.205259
2.093	0.300963	0.520959	0.0494303	0.740954	-0.202103
2.094	0.298456	0.518704	0.0466403	0.738951	-0.205175
2.095	0.296528	0.51701	0.0444663	0.737492	-0.207595
2.096	0.294215	0.514723	0.0422083	0.735231	-0.209798
2.097	0.2948	0.515328	0.0429136	0.735856	-0.208973
2.098	0.292024	0.512717	0.0399992	0.73341	-0.212026
2.099	0.289277	0.510112	0.0368224	0.730946	-0.215632
2.1	0.284666	0.505653	0.0321972	0.72664	-0.220272
2.101	0.284494	0.505529	0.0320335	0.726564	-0.220427
2.102	0.28617	0.507131	0.0338872	0.728092	-0.218396
2.103	0.287662	0.508537	0.0356241	0.729412	-0.216414
2.104	0.288032	0.508871	0.0362941	0.72971	-0.215444
2.105	0.289802	0.510637	0.0380335	0.731472	-0.213735
2.106	0.2901	0.510836	0.038518	0.731573	-0.213064
2.107	0.29038	0.511016	0.0390574	0.731652	-0.212265
2.108	0.289336	0.50993	0.0381836	0.730525	-0.212968
2.109	0.291601	0.512074	0.040713	0.732547	-0.210175
2.11	0.295307	0.515578	0.044828	0.735848	-0.205651
2.111	0.29631	0.516523	0.046032	0.736735	-0.204246
2.112	0.298593	0.518825	0.0483763	0.739056	-0.201841
2.113	0.297418	0.51774	0.0471662	0.738061	-0.203085
2.114	0.295543	0.515945	0.0452813	0.736346	-0.204981
2.115	0.299086	0.519506	0.0488919	0.739927	-0.201302
2.116	0.303325	0.523763	0.0538971	0.744202	-0.195531
2.117	0.307169	0.527686	0.0586823	0.748203	-0.189805
2.118	0.309546	0.530161	0.0610287	0.750776	-0.187488
2.119	0.311101	0.531822	0.0625295	0.752543	-0.186041
2.12	0.311609	0.53249	0.0628414	0.753371	-0.185926
2.121	0.312195	0.533152	0.0633208	0.754108	-0.185553
2.122	0.311601	0.532031	0.062651	0.752461	-0.186299
2.123	0.310804	0.531455	0.061604	0.752105	-0.187596
2.124	0.31252	0.533287	0.0631991	0.754055	-0.186121
2.125	0.314729	0.535555	0.0653903	0.756382	-0.183948
2.126	0.315161	0.536158	0.0656874	0.757154	-0.183786
2.127	0.315162	0.5363	0.0655898	0.757438	-0.183983
2.128	0.316447	0.537601	0.0669789	0.758756	-0.182489
2.129	0.318912	0.539956	0.069741	0.761001	-0.17943
2.13	0.31962	0.540662	0.0706017	0.761703	-0.178417
2.131	0.323914	0.54497	0.0749742	0.766026	-0.173966
2.132	0.324949	0.54607	0.0760694	0.767191	-0.17281
2.133	0.321953	0.54318	0.0730782	0.764407	-0.175797
2.134	0.322226	0.543542	0.0733191	0.764859	-0.175588
2.135	0.324815	0.546227	0.0758925	0.767638	-0.173031
2.136	0.323728	0.545151	0.0748887	0.766574	-0.173951
2.137	0.322404	0.543797	0.073638	0.76519	-0.175128
2.138	0.320355	0.542429	0.0717574	0.764502	-0.17684
2.139	0.318762	0.540971	0.0700532	0.76318	-0.178656
2.14	0.318244	0.540562	0.0694726	0.76288	-0.179298
2.141	0.318533	0.540968	0.0694614	0.763403	-0.179611
2.142	0.314423	0.537017	0.0652109	0.759611	-0.184001
2.143	0.311899	0.53468	0.0625023	0.75746	-0.186894
2.144	0.311089	0.534024	0.0615762	0.756959	-0.187936
2.145	0.309843	0.532885	0.0603244	0.755928	-0.189194
2.146	0.310114	0.533274	0.0605719	0.756434	-0.18897
2.147	0.309375	0.532651	0.0597752	0.755927	-0.189824
2.148	0.308575	0.531942	0.0589453	0.755309	-0.190684
2.149	0.310417	0.53382	0.0608069	0.757222	-0.188803
2.15	0.311656	0.535108	0.0620797	0.758559	-0.187497
2.151	0.312547	0.536081	0.0629551	0.759615	-0.186636
2.152	0.311324	0.534953	0.0616744	0.758582	-0.187975
2.153	0.311784	0.535497	0.0621075	0.759211	-0.187569
2.154	0.316346	0.540048	0.0667561	0.763751	-0.182834
2.155	0.321652	0.54557	0.0719486	0.769488	-0.177755
2.156	0.323659	0.547766	0.0738746	0.771874	-0.17591
2.157	0.32538	0.549489	0.0756533	0.773597	-0.174073
2.158	0.323948	0.548044	0.0743651	0.77214	-0.175218
2.159	0.324852	0.548957	0.0753655	0.773061	-0.174121
2.16	0.32602	0.550199	0.0764854	0.774378	-0.173049
2.161	0.325767	0.550033	0.0762231	0.774299	-0.17332
2.162	0.326132	0.550555	0.076493	0.774977	-0.173146
2.163	0.326628	0.551056	0.0769382	0.775484	-0.172751
2.164	0.32872	0.553123	0.0791538	0.777525	-0.170413
2.165	0.329271	0.553783	0.0796422	0.778294	-0.169987
2.166	0.327921	0.552517	0.0782959	0.777114	-0.171329
2.167	0.330484	0.555158	0.0809506	0.779833	-0.168583
2.168	0.334378	0.55916	0.084877	0.783941	-0.164624
2.169	0.334912	0.559931	0.0851859	0.78495	-0.164541
2.17	0.335654	0.560843	0.0857023	0.786031	-0.164249
2.171	0.334935	0.560248	0.0851767	0.785561	-0.164582
2.172	0.333276	0.558747	0.0834097	0.784218	-0.166457
2.173	0.332094	0.557679	0.0821689	0.783264	-0.167756
2.174	0.328385	0.554103	0.0784041	0.779821	-0.171577
2.175	0.328376	0.554142	0.0784092	0.779908	-0.171557
2.176	0.327162	0.553052	0.0771435	0.778943	-0.172875
2.177	0.323531	0.549576	0.072505	0.775622	-0.178521
2.178	0.322837	0.549046	0.0716884	0.775254	-0.17946
2.179	0.324723	0.551072	0.0734801	0.77742	-0.177763
2.18	0.325299	0.551653	0.0741863	0.778007	-0.176926
2.181	0.323164	0.549579	0.072105	0.775993	-0.178954
2.182	0.321406	0.547987	0.0703129	0.774568	-0.18078
2.183	0.321875	0.54852	0.0708018	0.775165	-0.180271
2.184	0.323384	0.550071	0.0723759	0.776758	-0.178632
2.185	0.323659	0.550443	0.0726324	0.777226	-0.178395
2.186	0.322943	0.549893	0.0717721	0.776843	-0.179399
2.187	0.324321	0.551375	0.073096	0.778429	-0.178129
2.188	0.324948	0.552035	0.0738229	0.779122	-0.177302
2.189	0.327675	0.554721	0.0767697	0.781767	-0.174136
2.19	0.327654	0.554782	0.0767668	0.78191	-0.174121
2.191	0.326833	0.554214	0.075953	0.781595	-0.174927
2.192	0.325154	0.552779	0.0739586	0.780403	-0.177237
2.193	0.32224	0.550145	0.0707426	0.778051	-0.180755
2.194	0.319614	0.547748	0.0679003	0.775882	-0.183813
2.195	0.315351	0.543643	0.0635436	0.771935	-0.188264
2.196	0.313125	0.541531	0.0612938	0.769937	-0.190537
2.197	0.313707	0.542262	0.0617364	0.770816	-0.190234
2.198	0.314528	0.543202	0.0624492	0.771876	-0.18963
2.199	0.316633	0.545535	0.0644853	0.774436	-0.187663
2.2	0.318043	0.547664	0.0659209	0.777285	-0.186201
2.201	0.318938	0.548635	0.0668253	0.778331	-0.185288
2.202	0.319305	0.549095	0.0672354	0.778885	-0.184834
2.203	0.317717	0.547496	0.0657674	0.777274	-0.186182
2.204	0.313402	0.543454	0.0611872	0.773506	-0.191028
2.205	0.314651	0.544864	0.0622934	0.775076	-0.190065
2.206	0.316502	0.546752	0.0642315	0.777002	-0.188039
[truncated: 8,573 more rows]

## Sheet: panel e
Note: The temperature values on this sheet are adapted from Cuffey et al. 2016.
Age	Mean Temp	1sigma+	1sigma-	2sigma+	2sigma-		Age	Mean Temp, 1,000-yr mean
(ka)	(C)	(C)	(C)	(C)	(C)		(ka)	(C)
0.06	-30.2263	-30.2014	-30.2458	-30.1765	-30.2654		0.21	-30.3093
0.061	-30.2311	-30.2063	-30.2507	-30.1814	-30.2702		0.211	-30.3099
0.062	-30.2383	-30.2135	-30.2578	-30.1886	-30.2774		0.212	-30.3107
0.063	-30.252	-30.2272	-30.2716	-30.2024	-30.2911		0.213	-30.3113
0.064	-30.2641	-30.2393	-30.2836	-30.2145	-30.303		0.214	-30.3119
0.065	-30.2745	-30.2497	-30.294	-30.225	-30.3135		0.215	-30.3124
0.066	-30.2816	-30.2569	-30.3011	-30.2321	-30.3205		0.216	-30.3128
0.067	-30.2882	-30.2634	-30.3076	-30.2387	-30.3271		0.217	-30.313
0.068	-30.2991	-30.2744	-30.3186	-30.2497	-30.338		0.218	-30.313
0.069	-30.3084	-30.2837	-30.3278	-30.259	-30.3472		0.219	-30.3129
0.07	-30.3143	-30.2896	-30.3337	-30.2649	-30.353		0.22	-30.3127
0.071	-30.3234	-30.2988	-30.3428	-30.2741	-30.3621		0.221	-30.3123
0.072	-30.3347	-30.3101	-30.354	-30.2854	-30.3734		0.222	-30.3118
0.073	-30.3539	-30.3293	-30.3733	-30.3047	-30.3926		0.223	-30.3112
0.074	-30.3726	-30.3481	-30.392	-30.3235	-30.4113		0.224	-30.3106
0.075	-30.3806	-30.3561	-30.3999	-30.3315	-30.4192		0.225	-30.31
0.076	-30.3885	-30.364	-30.4078	-30.3394	-30.4271		0.226	-30.3094
0.077	-30.3962	-30.3717	-30.4155	-30.3472	-30.4347		0.227	-30.3088
0.078	-30.4044	-30.3798	-30.4236	-30.3553	-30.4428		0.228	-30.3082
0.079	-30.4127	-30.3882	-30.4319	-30.3637	-30.4511		0.229	-30.3077
0.08	-30.4166	-30.3922	-30.4358	-30.3677	-30.455		0.23	-30.3074
0.081	-30.4215	-30.3971	-30.4407	-30.3726	-30.4599		0.231	-30.3073
0.082	-30.4308	-30.4064	-30.45	-30.3819	-30.4691		0.232	-30.3074
0.083	-30.438	-30.4136	-30.4572	-30.3892	-30.4763		0.233	-30.3077
0.084	-30.443	-30.4186	-30.4622	-30.3942	-30.4813		0.234	-30.308
0.085	-30.4468	-30.4224	-30.4659	-30.398	-30.485		0.235	-30.3084
0.086	-30.4501	-30.4257	-30.4692	-30.4014	-30.4883		0.236	-30.3088
0.087	-30.451	-30.4267	-30.4701	-30.4023	-30.4892		0.237	-30.3091
0.088	-30.4506	-30.4263	-30.4696	-30.402	-30.4887		0.238	-30.3095
0.089	-30.4468	-30.4225	-30.4658	-30.3982	-30.4849		0.239	-30.3098
0.09	-30.4449	-30.4206	-30.4639	-30.3964	-30.483		0.24	-30.3101
0.091	-30.4446	-30.4203	-30.4636	-30.3961	-30.4826		0.241	-30.3103
0.092	-30.4384	-30.4142	-30.4574	-30.39	-30.4764		0.242	-30.3103
0.093	-30.4312	-30.407	-30.4502	-30.3828	-30.4691		0.243	-30.3101
0.094	-30.4256	-30.4014	-30.4445	-30.3772	-30.4635		0.244	-30.3098
0.095	-30.4211	-30.3969	-30.44	-30.3728	-30.459		0.245	-30.3094
0.096	-30.4186	-30.3945	-30.4376	-30.3703	-30.4565		0.246	-30.3089
0.097	-30.4129	-30.3887	-30.4318	-30.3646	-30.4507		0.247	-30.3083
0.098	-30.4052	-30.3811	-30.4241	-30.3569	-30.4429		0.248	-30.3076
0.099	-30.3967	-30.3726	-30.4155	-30.3485	-30.4344		0.249	-30.307
0.1	-30.3874	-30.3634	-30.4063	-30.3393	-30.4251		0.25	-30.3063
0.101	-30.3752	-30.3511	-30.394	-30.3271	-30.4128		0.251	-30.3056
0.102	-30.3629	-30.3389	-30.3818	-30.3149	-30.4006		0.252	-30.3051
0.103	-30.3508	-30.3268	-30.3696	-30.3027	-30.3884		0.253	-30.3046
0.104	-30.34	-30.316	-30.3588	-30.292	-30.3776		0.254	-30.3041
0.105	-30.3298	-30.3058	-30.3486	-30.2818	-30.3673		0.255	-30.3037
0.106	-30.3223	-30.2983	-30.341	-30.2744	-30.3598		0.256	-30.3033
0.107	-30.3153	-30.2914	-30.3341	-30.2675	-30.3528		0.257	-30.3028
0.108	-30.31	-30.2861	-30.3287	-30.2621	-30.3474		0.258	-30.3024
0.109	-30.304	-30.2801	-30.3227	-30.2562	-30.3414		0.259	-30.302
0.11	-30.2975	-30.2737	-30.3162	-30.2498	-30.3349		0.26	-30.3017
0.111	-30.2887	-30.2649	-30.3074	-30.241	-30.326		0.261	-30.3015
0.112	-30.2796	-30.2558	-30.2982	-30.2319	-30.3169		0.262	-30.3013
0.113	-30.2783	-30.2545	-30.2969	-30.2307	-30.3156		0.263	-30.3012
0.114	-30.2777	-30.2539	-30.2963	-30.2301	-30.3149		0.264	-30.3011
0.115	-30.2784	-30.2547	-30.297	-30.2309	-30.3156		0.265	-30.3009
0.116	-30.2848	-30.2611	-30.3034	-30.2373	-30.322		0.266	-30.3008
0.117	-30.2952	-30.2715	-30.3138	-30.2477	-30.3323		0.267	-30.3008
0.118	-30.3106	-30.2868	-30.3291	-30.2631	-30.3476		0.268	-30.3008
0.119	-30.3262	-30.3025	-30.3447	-30.2788	-30.3632		0.269	-30.301
0.12	-30.3378	-30.3142	-30.3563	-30.2905	-30.3748		0.27	-30.3011
0.121	-30.3494	-30.3258	-30.3679	-30.3021	-30.3864		0.271	-30.3013
0.122	-30.3609	-30.3372	-30.3794	-30.3136	-30.3978		0.272	-30.3015
0.123	-30.3705	-30.3469	-30.389	-30.3233	-30.4074		0.273	-30.3016
0.124	-30.3792	-30.3556	-30.3976	-30.332	-30.416		0.274	-30.3018
0.125	-30.395	-30.3714	-30.4134	-30.3478	-30.4318		0.275	-30.302
0.126	-30.4118	-30.3882	-30.4302	-30.3647	-30.4486		0.276	-30.3024
0.127	-30.4306	-30.4071	-30.449	-30.3835	-30.4674		0.277	-30.3029
0.128	-30.447	-30.4235	-30.4654	-30.3999	-30.4837		0.278	-30.3034
0.129	-30.4605	-30.437	-30.4789	-30.4135	-30.4972		0.279	-30.3039
0.13	-30.471	-30.4475	-30.4894	-30.4241	-30.5077		0.28	-30.3043
0.131	-30.4805	-30.457	-30.4988	-30.4335	-30.5171		0.281	-30.3048
0.132	-30.4892	-30.4657	-30.5075	-30.4423	-30.5258		0.282	-30.3051
0.133	-30.4983	-30.4748	-30.5165	-30.4514	-30.5348		0.283	-30.3054
0.134	-30.5084	-30.485	-30.5266	-30.4615	-30.5449		0.284	-30.3057
0.135	-30.5235	-30.5001	-30.5418	-30.4767	-30.56		0.285	-30.306
0.136	-30.543	-30.5196	-30.5612	-30.4962	-30.5794		0.286	-30.3063
0.137	-30.5629	-30.5395	-30.5811	-30.5161	-30.5993		0.287	-30.3066
0.138	-30.5821	-30.5588	-30.6003	-30.5354	-30.6185		0.288	-30.3068
0.139	-30.5922	-30.5689	-30.6104	-30.5455	-30.6285		0.289	-30.3068
0.14	-30.5999	-30.5766	-30.6181	-30.5533	-30.6363		0.29	-30.3068
0.141	-30.6033	-30.58	-30.6214	-30.5567	-30.6396		0.291	-30.3065
0.142	-30.6036	-30.5803	-30.6217	-30.557	-30.6398		0.292	-30.3061
0.143	-30.6019	-30.5786	-30.62	-30.5554	-30.6381		0.293	-30.3056
0.144	-30.5947	-30.5715	-30.6128	-30.5482	-30.6309		0.294	-30.3049
0.145	-30.586	-30.5628	-30.6041	-30.5396	-30.6222		0.295	-30.3042
0.146	-30.5732	-30.55	-30.5913	-30.5268	-30.6093		0.296	-30.3034
0.147	-30.5679	-30.5448	-30.586	-30.5216	-30.604		0.297	-30.3024
0.148	-30.5732	-30.55	-30.5912	-30.5268	-30.6093		0.298	-30.3013
0.149	-30.5742	-30.551	-30.5922	-30.5277	-30.6102		0.299	-30.3
0.15	-30.5732	-30.55	-30.5913	-30.5267	-30.6093		0.3	-30.2985
0.151	-30.5717	-30.5484	-30.5898	-30.5251	-30.6078		0.301	-30.2968
0.152	-30.5721	-30.5488	-30.5901	-30.5255	-30.6082		0.302	-30.2952
0.153	-30.5792	-30.5559	-30.5972	-30.5325	-30.6153		0.303	-30.2937
0.154	-30.5849	-30.5615	-30.603	-30.5381	-30.621		0.304	-30.2925
0.155	-30.5892	-30.5658	-30.6072	-30.5423	-30.6252		0.305	-30.2915
0.156	-30.5946	-30.5712	-30.6126	-30.5477	-30.6306		0.306	-30.2907
0.157	-30.6004	-30.5769	-30.6185	-30.5534	-30.6365		0.307	-30.2902
0.158	-30.6079	-30.5844	-30.6259	-30.5609	-30.6439		0.308	-30.2898
0.159	-30.6128	-30.5892	-30.6308	-30.5656	-30.6488		0.309	-30.2896
0.16	-30.6114	-30.5878	-30.6294	-30.5642	-30.6474		0.31	-30.2897
0.161	-30.5957	-30.5721	-30.6137	-30.5484	-30.6317		0.311	-30.29
0.162	-30.569	-30.5453	-30.587	-30.5216	-30.605		0.312	-30.2906
0.163	-30.5444	-30.5207	-30.5624	-30.497	-30.5804		0.313	-30.2914
0.164	-30.5206	-30.4968	-30.5386	-30.4731	-30.5566		0.314	-30.2924
0.165	-30.4997	-30.4759	-30.5176	-30.4521	-30.5356		0.315	-30.2935
0.166	-30.4789	-30.455	-30.4968	-30.4312	-30.5148		0.316	-30.2946
0.167	-30.4583	-30.4344	-30.4763	-30.4106	-30.4942		0.317	-30.2957
0.168	-30.4427	-30.4188	-30.4607	-30.3949	-30.4786		0.318	-30.2968
0.169	-30.4299	-30.4059	-30.4478	-30.382	-30.4658		0.319	-30.2979
0.17	-30.425	-30.401	-30.443	-30.377	-30.4609		0.32	-30.2989
0.171	-30.42	-30.396	-30.4379	-30.3719	-30.4559		0.321	-30.3
0.172	-30.4107	-30.3867	-30.4287	-30.3626	-30.4466		0.322	-30.3012
0.173	-30.3974	-30.3733	-30.4153	-30.3492	-30.4333		0.323	-30.3023
0.174	-30.379	-30.3548	-30.3969	-30.3307	-30.4149		0.324	-30.3035
0.175	-30.3624	-30.3383	-30.3804	-30.3141	-30.3983		0.325	-30.3047
0.176	-30.3467	-30.3224	-30.3646	-30.2982	-30.3825		0.326	-30.3059
0.177	-30.3222	-30.298	-30.3401	-30.2737	-30.3581		0.327	-30.307
0.178	-30.2999	-30.2757	-30.3179	-30.2514	-30.3358		0.328	-30.308
0.179	-30.2847	-30.2604	-30.3026	-30.2361	-30.3206		0.329	-30.3091
0.18	-30.2722	-30.2479	-30.2901	-30.2235	-30.3081		0.33	-30.3102
0.181	-30.2622	-30.2378	-30.2802	-30.2135	-30.2981		0.331	-30.3112
0.182	-30.2526	-30.2282	-30.2705	-30.2038	-30.2885		0.332	-30.3122
0.183	-30.2437	-30.2193	-30.2616	-30.1948	-30.2796		0.333	-30.3131
0.184	-30.2448	-30.2203	-30.2627	-30.1958	-30.2806		0.334	-30.314
0.185	-30.2516	-30.2271	-30.2695	-30.2026	-30.2874		0.335	-30.3147
0.186	-30.2702	-30.2457	-30.2881	-30.2211	-30.306		0.336	-30.3152
0.187	-30.2942	-30.2696	-30.3121	-30.245	-30.33		0.337	-30.3157
0.188	-30.3219	-30.2972	-30.3398	-30.2726	-30.3577		0.338	-30.3161
0.189	-30.353	-30.3283	-30.3709	-30.3036	-30.3888		0.339	-30.3163
0.19	-30.3852	-30.3605	-30.4031	-30.3357	-30.421		0.34	-30.3164
0.191	-30.4207	-30.3959	-30.4385	-30.3712	-30.4564		0.341	-30.3164
0.192	-30.4519	-30.4272	-30.4698	-30.4024	-30.4877		0.342	-30.3162
0.193	-30.4769	-30.4521	-30.4948	-30.4273	-30.5127		0.343	-30.3159
0.194	-30.4966	-30.4717	-30.5144	-30.4468	-30.5323		0.344	-30.3156
0.195	-30.5136	-30.4887	-30.5315	-30.4638	-30.5493		0.345	-30.3152
0.196	-30.5172	-30.4922	-30.5351	-30.4673	-30.5529		0.346	-30.3147
0.197	-30.5203	-30.4953	-30.5382	-30.4703	-30.556		0.347	-30.3143
0.198	-30.5249	-30.4999	-30.5428	-30.4749	-30.5606		0.348	-30.3141
0.199	-30.5284	-30.5034	-30.5463	-30.4783	-30.5641		0.349	-30.3144
0.2	-30.5307	-30.5056	-30.5485	-30.4805	-30.5664		0.35	-30.3147
0.201	-30.5372	-30.512	-30.555	-30.4869	-30.5729		0.351	-30.315
0.202	-30.5451	-30.5199	-30.5629	-30.4948	-30.5808		0.352	-30.3152
0.203	-30.5502	-30.525	-30.5681	-30.4998	-30.5859		0.353	-30.3155
0.204	-30.5556	-30.5303	-30.5734	-30.5051	-30.5913		0.354	-30.3158
0.205	-30.5616	-30.5363	-30.5794	-30.5111	-30.5973		0.355	-30.316
0.206	-30.5643	-30.539	-30.5822	-30.5137	-30.6		0.356	-30.3163
0.207	-30.5643	-30.539	-30.5822	-30.5137	-30.6		0.357	-30.3165
0.208	-30.5586	-30.5332	-30.5764	-30.5078	-30.5943		0.358	-30.3167
0.209	-30.5505	-30.5251	-30.5684	-30.4997	-30.5862		0.359	-30.3169
0.21	-30.5315	-30.5061	-30.5494	-30.4806	-30.5672		0.36	-30.3171
0.211	-30.5137	-30.4882	-30.5315	-30.4627	-30.5494		0.361	-30.3173
0.212	-30.4979	-30.4724	-30.5158	-30.4469	-30.5336		0.362	-30.3174
0.213	-30.4763	-30.4508	-30.4942	-30.4252	-30.512		0.363	-30.3175
0.214	-30.4512	-30.4256	-30.469	-30.4	-30.4868		0.364	-30.3176
0.215	-30.4267	-30.4011	-30.4445	-30.3754	-30.4624		0.365	-30.3176
0.216	-30.403	-30.3773	-30.4208	-30.3516	-30.4386		0.366	-30.3176
0.217	-30.3827	-30.357	-30.4005	-30.3313	-30.4183		0.367	-30.3177
0.218	-30.3652	-30.3395	-30.383	-30.3137	-30.4008		0.368	-30.3176
0.219	-30.3515	-30.3257	-30.3693	-30.2999	-30.3871		0.369	-30.3176
0.22	-30.3479	-30.3221	-30.3657	-30.2962	-30.3835		0.37	-30.3176
0.221	-30.3487	-30.3228	-30.3665	-30.297	-30.3843		0.371	-30.3175
0.222	-30.3555	-30.3296	-30.3733	-30.3037	-30.3911		0.372	-30.3174
0.223	-30.3628	-30.3369	-30.3806	-30.3109	-30.3984		0.373	-30.3173
0.224	-30.3709	-30.345	-30.3887	-30.319	-30.4065		0.374	-30.3171
0.225	-30.3836	-30.3576	-30.4014	-30.3316	-30.4192		0.375	-30.317
0.226	-30.4006	-30.3746	-30.4184	-30.3485	-30.4362		0.376	-30.3168
0.227	-30.415	-30.389	-30.4328	-30.3629	-30.4506		0.377	-30.3166
0.228	-30.4284	-30.4023	-30.4462	-30.3762	-30.464		0.378	-30.3164
0.229	-30.4366	-30.4104	-30.4544	-30.3843	-30.4722		0.379	-30.3161
0.23	-30.4464	-30.4203	-30.4642	-30.3941	-30.482		0.38	-30.3159
0.231	-30.4601	-30.4338	-30.4779	-30.4076	-30.4956		0.381	-30.3156
0.232	-30.4734	-30.4471	-30.4912	-30.4209	-30.509		0.382	-30.3153
0.233	-30.4865	-30.4602	-30.5043	-30.4339	-30.5221		0.383	-30.315
0.234	-30.4941	-30.4677	-30.5119	-30.4414	-30.5296		0.384	-30.3147
0.235	-30.4995	-30.4731	-30.5173	-30.4467	-30.5351		0.385	-30.3144
0.236	-30.4964	-30.47	-30.5142	-30.4436	-30.532		0.386	-30.314
0.237	-30.4908	-30.4644	-30.5086	-30.4379	-30.5264		0.387	-30.3137
0.238	-30.4811	-30.4546	-30.4989	-30.4281	-30.5167		0.388	-30.3134
0.239	-30.4737	-30.4472	-30.4915	-30.4207	-30.5093		0.389	-30.313
0.24	-30.4676	-30.441	-30.4854	-30.4145	-30.5031		0.39	-30.3127
0.241	-30.459	-30.4324	-30.4767	-30.4058	-30.4945		0.391	-30.3123
0.242	-30.4499	-30.4233	-30.4677	-30.3966	-30.4854		0.392	-30.312
0.243	-30.4398	-30.4131	-30.4576	-30.3865	-30.4753		0.393	-30.3117
0.244	-30.4291	-30.4024	-30.4469	-30.3757	-30.4647		0.394	-30.3113
0.245	-30.4177	-30.391	-30.4355	-30.3642	-30.4533		0.395	-30.311
0.246	-30.4043	-30.3776	-30.4221	-30.3508	-30.4399		0.396	-30.3107
0.247	-30.3902	-30.3634	-30.408	-30.3366	-30.4257		0.397	-30.3104
0.248	-30.3676	-30.3408	-30.3854	-30.3139	-30.4031		0.398	-30.3101
0.249	-30.3423	-30.3154	-30.3601	-30.2885	-30.3778		0.399	-30.3097
0.25	-30.3094	-30.2825	-30.3272	-30.2556	-30.345		0.4	-30.3094
0.251	-30.2707	-30.2438	-30.2885	-30.2168	-30.3062		0.401	-30.3091
0.252	-30.2268	-30.1998	-30.2445	-30.1728	-30.2623		0.402	-30.3088
0.253	-30.1806	-30.1536	-30.1984	-30.1265	-30.2161		0.403	-30.3085
0.254	-30.1343	-30.1072	-30.152	-30.0801	-30.1698		0.404	-30.3082
0.255	-30.0928	-30.0657	-30.1106	-30.0386	-30.1283		0.405	-30.3079
0.256	-30.0535	-30.0263	-30.0712	-29.9992	-30.089		0.406	-30.3077
0.257	-30.0183	-29.9911	-30.0361	-29.9639	-30.0538		0.407	-30.3074
0.258	-29.9866	-29.9594	-30.0044	-29.9322	-30.0221		0.408	-30.3071
0.259	-29.9572	-29.9299	-29.9749	-29.9027	-29.9927		0.409	-30.3069
0.26	-29.9426	-29.9153	-29.9603	-29.888	-29.9781		0.41	-30.3067
0.261	-29.9333	-29.9059	-29.951	-29.8786	-29.9688		0.411	-30.3065
0.262	-29.9431	-29.9158	-29.9609	-29.8884	-29.9786		0.412	-30.3063
0.263	-29.9557	-29.9283	-29.9735	-29.9009	-29.9912		0.413	-30.3062
0.264	-29.9723	-29.9448	-29.99	-29.9174	-30.0078		0.414	-30.3061
0.265	-29.9827	-29.9552	-30.0004	-29.9277	-30.0182		0.415	-30.306
0.266	-29.9901	-29.9626	-30.0079	-29.9351	-30.0256		0.416	-30.3059
0.267	-30.0003	-29.9728	-30.018	-29.9452	-30.0358		0.417	-30.3059
0.268	-30.0077	-29.9801	-30.0254	-29.9525	-30.0431		0.418	-30.3058
0.269	-30.0042	-29.9766	-30.0219	-29.9489	-30.0397		0.419	-30.3058
0.27	-29.9975	-29.9698	-30.0152	-29.9421	-30.0329		0.42	-30.3058
0.271	-29.9873	-29.9596	-30.0051	-29.9319	-30.0228		0.421	-30.3059
0.272	-29.9807	-29.953	-29.9985	-29.9252	-30.0162		0.422	-30.3059
0.273	-29.9755	-29.9477	-29.9932	-29.92	-30.011		0.423	-30.306
0.274	-29.9797	-29.9519	-29.9974	-29.9241	-30.0152		0.424	-30.306
0.275	-29.9855	-29.9576	-30.0032	-29.9297	-30.0209		0.425	-30.3061
0.276	-29.995	-29.9671	-30.0127	-29.9392	-30.0305		0.426	-30.3062
0.277	-30.0121	-29.9842	-30.0298	-29.9562	-30.0476		0.427	-30.3063
0.278	-30.0352	-30.0072	-30.0529	-29.9792	-30.0706		0.428	-30.3065
0.279	-30.0475	-30.0195	-30.0652	-29.9914	-30.0829		0.429	-30.3066
0.28	-30.057	-30.0289	-30.0747	-30.0009	-30.0924		0.43	-30.3068
0.281	-30.0617	-30.0336	-30.0794	-30.0055	-30.0971		0.431	-30.3069
0.282	-30.0674	-30.0393	-30.0851	-30.0111	-30.1028		0.432	-30.3071
0.283	-30.0748	-30.0466	-30.0925	-30.0185	-30.1102		0.433	-30.3073
0.284	-30.0748	-30.0466	-30.0925	-30.0184	-30.1103		0.434	-30.3075
0.285	-30.0706	-30.0423	-30.0883	-30.0141	-30.1061		0.435	-30.3076
0.286	-30.0627	-30.0344	-30.0805	-30.0061	-30.0983		0.436	-30.3078
0.287	-30.0515	-30.0232	-30.0693	-29.9949	-30.0871		0.437	-30.308
0.288	-30.0261	-29.9977	-30.0439	-29.9694	-30.0618		0.438	-30.3082
0.289	-30.0061	-29.9778	-30.024	-29.9494	-30.0419		0.439	-30.3083
0.29	-29.9932	-29.9648	-30.0111	-29.9364	-30.029		0.44	-30.3085
0.291	-29.9847	-29.9562	-30.0026	-29.9278	-30.0205		0.441	-30.3087
0.292	-29.9779	-29.9494	-29.9958	-29.9209	-30.0138		0.442	-30.3088
0.293	-29.9767	-29.9482	-29.9947	-29.9197	-30.0127		0.443	-30.3089
0.294	-29.9773	-29.9487	-29.9953	-29.9202	-30.0133		0.444	-30.3091
0.295	-29.9826	-29.954	-30.0006	-29.9254	-30.0186		0.445	-30.3092
0.296	-29.9885	-29.9598	-30.0065	-29.9312	-30.0246		0.446	-30.3093
0.297	-29.995	-29.9664	-30.0131	-29.9377	-30.0312		0.447	-30.3094
0.298	-30.0038	-29.975	-30.0218	-29.9463	-30.0399		0.448	-30.3095
0.299	-30.0132	-29.9845	-30.0313	-29.9557	-30.0494		0.449	-30.3096
0.3	-30.0246	-29.9959	-30.0428	-29.9671	-30.0609		0.45	-30.3097
0.301	-30.0356	-30.0067	-30.0537	-29.9779	-30.0719		0.451	-30.3097
0.302	-30.0454	-30.0165	-30.0635	-29.9876	-30.0817		0.452	-30.3098
0.303	-30.058	-30.0291	-30.0762	-30.0002	-30.0945		0.453	-30.3098
0.304	-30.0728	-30.0438	-30.091	-30.0149	-30.1092		0.454	-30.3098
0.305	-30.0936	-30.0647	-30.1119	-30.0357	-30.1302		0.455	-30.3098
0.306	-30.1148	-30.0858	-30.1331	-30.0568	-30.1513		0.456	-30.3098
0.307	-30.1303	-30.1012	-30.1486	-30.0722	-30.1669		0.457	-30.3097
0.308	-30.1461	-30.117	-30.1644	-30.0879	-30.1827		0.458	-30.3097
0.309	-30.1624	-30.1332	-30.1807	-30.1041	-30.1991		0.459	-30.3096
0.31	-30.1763	-30.1471	-30.1946	-30.1179	-30.213		0.46	-30.3095
0.311	-30.1889	-30.1597	-30.2073	-30.1305	-30.2257		0.461	-30.3094
0.312	-30.2024	-30.1732	-30.2208	-30.1439	-30.2392		0.462	-30.3093
0.313	-30.2152	-30.1859	-30.2336	-30.1566	-30.2521		0.463	-30.3092
0.314	-30.2249	-30.1955	-30.2433	-30.1662	-30.2618		0.464	-30.309
0.315	-30.2306	-30.2012	-30.2491	-30.1719	-30.2676		0.465	-30.3088
0.316	-30.2318	-30.2024	-30.2503	-30.173	-30.2688		0.466	-30.3086
0.317	-30.2321	-30.2027	-30.2507	-30.1733	-30.2692		0.467	-30.3083
0.318	-30.2322	-30.2028	-30.2508	-30.1733	-30.2694		0.468	-30.3081
0.319	-30.2354	-30.2059	-30.254	-30.1764	-30.2726		0.469	-30.3078
0.32	-30.2376	-30.2081	-30.2562	-30.1785	-30.2748		0.47	-30.3075
0.321	-30.2371	-30.2076	-30.2558	-30.178	-30.2744		0.471	-30.3072
0.322	-30.2326	-30.203	-30.2512	-30.1733	-30.2699		0.472	-30.3069
0.323	-30.2245	-30.1949	-30.2432	-30.1652	-30.2619		0.473	-30.3065
0.324	-30.2143	-30.1846	-30.233	-30.1549	-30.2517		0.474	-30.3062
0.325	-30.2032	-30.1735	-30.222	-30.1438	-30.2407		0.475	-30.3058
0.326	-30.1891	-30.1593	-30.2078	-30.1296	-30.2266		0.476	-30.3054
0.327	-30.1747	-30.145	-30.1935	-30.1152	-30.2123		0.477	-30.305
0.328	-30.1601	-30.1303	-30.1789	-30.1005	-30.1977		0.478	-30.3046
0.329	-30.1466	-30.1167	-30.1654	-30.0868	-30.1842		0.479	-30.3042
0.33	-30.1337	-30.1038	-30.1525	-30.0739	-30.1714		0.48	-30.3037
0.331	-30.1215	-30.0916	-30.1404	-30.0616	-30.1593		0.481	-30.3033
0.332	-30.1095	-30.0795	-30.1284	-30.0496	-30.1473		0.482	-30.3028
0.333	-30.0979	-30.0679	-30.1169	-30.0379	-30.1358		0.483	-30.3023
0.334	-30.0851	-30.055	-30.104	-30.0249	-30.123		0.484	-30.3018
0.335	-30.0704	-30.0403	-30.0893	-30.0102	-30.1083		0.485	-30.3013
0.336	-30.0578	-30.0277	-30.0769	-29.9976	-30.0959		0.486	-30.3008
0.337	-30.0463	-30.0162	-30.0654	-29.986	-30.0844		0.487	-30.3003
0.338	-30.0464	-30.0162	-30.0655	-29.986	-30.0845		0.488	-30.2998
0.339	-30.048	-30.0178	-30.0671	-29.9875	-30.0862		0.489	-30.2993
0.34	-30.053	-30.0227	-30.0721	-29.9924	-30.0912		0.49	-30.2987
0.341	-30.0593	-30.0289	-30.0784	-29.9986	-30.0975		0.491	-30.2982
0.342	-30.0668	-30.0365	-30.086	-30.0061	-30.1051		0.492	-30.2977
0.343	-30.0812	-30.0508	-30.1004	-30.0204	-30.1196		0.493	-30.2972
0.344	-30.0977	-30.0673	-30.1169	-30.0369	-30.1361		0.494	-30.2967
0.345	-30.1141	-30.0836	-30.1333	-30.0532	-30.1526		0.495	-30.2961
0.346	-30.1313	-30.1008	-30.1506	-30.0703	-30.1698		0.496	-30.2956
0.347	-30.1504	-30.1199	-30.1697	-30.0893	-30.189		0.497	-30.2951
0.348	-30.1721	-30.1415	-30.1914	-30.111	-30.2107		0.498	-30.2945
0.349	-30.1958	-30.1652	-30.2151	-30.1346	-30.2344		0.499	-30.294
0.35	-30.2167	-30.186	-30.236	-30.1554	-30.2554		0.5	-30.2934
0.351	-30.2364	-30.2057	-30.2558	-30.175	-30.2751		0.501	-30.2929
0.352	-30.2508	-30.22	-30.2702	-30.1893	-30.2896		0.502	-30.2923
0.353	-30.2665	-30.2357	-30.2859	-30.2049	-30.3053		0.503	-30.2918
0.354	-30.2844	-30.2536	-30.3039	-30.2228	-30.3233		0.504	-30.2912
0.355	-30.3007	-30.2699	-30.3202	-30.239	-30.3396		0.505	-30.2906
0.356	-30.316	-30.2851	-30.3355	-30.2543	-30.355		0.506	-30.2901
0.357	-30.3292	-30.2983	-30.3487	-30.2673	-30.3682		0.507	-30.2895
0.358	-30.3438	-30.3128	-30.3633	-30.2819	-30.3829		0.508	-30.2889
0.359	-30.3662	-30.3352	-30.3858	-30.3042	-30.4054		0.509	-30.2884
0.36	-30.3853	-30.3543	-30.4049	-30.3233	-30.4245		0.51	-30.2878
0.361	-30.4004	-30.3693	-30.42	-30.3383	-30.4396		0.511	-30.2873
0.362	-30.4115	-30.3804	-30.4311	-30.3493	-30.4508		0.512	-30.2867
0.363	-30.421	-30.3899	-30.4407	-30.3587	-30.4603		0.513	-30.2862
0.364	-30.4189	-30.3878	-30.4386	-30.3566	-30.4583		0.514	-30.2856
0.365	-30.4163	-30.3851	-30.436	-30.3538	-30.4557		0.515	-30.285
0.366	-30.4124	-30.3812	-30.4321	-30.3499	-30.4519		0.516	-30.2845
0.367	-30.407	-30.3757	-30.4267	-30.3444	-30.4465		0.517	-30.2839
0.368	-30.4001	-30.3688	-30.4199	-30.3375	-30.4397		0.518	-30.2833
0.369	-30.3922	-30.3608	-30.412	-30.3294	-30.4318		0.519	-30.2828
0.37	-30.3838	-30.3524	-30.4037	-30.321	-30.4235		0.52	-30.2822
0.371	-30.3747	-30.3432	-30.3945	-30.3118	-30.4144		0.521	-30.2816
0.372	-30.3645	-30.333	-30.3844	-30.3016	-30.4043		0.522	-30.281
0.373	-30.3524	-30.3208	-30.3723	-30.2893	-30.3922		0.523	-30.2804
0.374	-30.3394	-30.3078	-30.3593	-30.2763	-30.3793		0.524	-30.2799
0.375	-30.3259	-30.2943	-30.3458	-30.2627	-30.3658		0.525	-30.2793
0.376	-30.3137	-30.2821	-30.3337	-30.2505	-30.3537		0.526	-30.2787
0.377	-30.3017	-30.27	-30.3217	-30.2384	-30.3417		0.527	-30.2782
0.378	-30.2892	-30.2575	-30.3092	-30.2257	-30.3292		0.528	-30.2776
0.379	-30.2768	-30.245	-30.2968	-30.2133	-30.3169		0.529	-30.277
0.38	-30.2647	-30.2329	-30.2847	-30.2011	-30.3048		0.53	-30.2765
0.381	-30.2542	-30.2224	-30.2744	-30.1906	-30.2945		0.531	-30.2759
0.382	-30.2447	-30.2128	-30.2648	-30.181	-30.2849		0.532	-30.2754
0.383	-30.2354	-30.2035	-30.2556	-30.1716	-30.2757		0.533	-30.2748
0.384	-30.2268	-30.1948	-30.2469	-30.1629	-30.2671		0.534	-30.2743
0.385	-30.2203	-30.1884	-30.2405	-30.1564	-30.2607		0.535	-30.2737
0.386	-30.2155	-30.1835	-30.2357	-30.1515	-30.256		0.536	-30.2732
0.387	-30.2124	-30.1804	-30.2327	-30.1483	-30.2529		0.537	-30.2726
0.388	-30.2111	-30.179	-30.2314	-30.1469	-30.2517		0.538	-30.2721
0.389	-30.2104	-30.1783	-30.2307	-30.1462	-30.251		0.539	-30.2715
0.39	-30.2102	-30.1781	-30.2306	-30.1459	-30.2509		0.54	-30.271
0.391	-30.2099	-30.1777	-30.2302	-30.1455	-30.2506		0.541	-30.2705
0.392	-30.209	-30.1767	-30.2294	-30.1445	-30.2497		0.542	-30.2699
0.393	-30.2077	-30.1755	-30.2281	-30.1432	-30.2485		0.543	-30.2693
0.394	-30.2062	-30.1739	-30.2266	-30.1416	-30.2471		0.544	-30.2688
0.395	-30.208	-30.1756	-30.2284	-30.1433	-30.2489		0.545	-30.2682
0.396	-30.211	-30.1786	-30.2315	-30.1463	-30.252		0.546	-30.2676
0.397	-30.2201	-30.1877	-30.2406	-30.1553	-30.2611		0.547	-30.2671
0.398	-30.2314	-30.1989	-30.2519	-30.1664	-30.2724		0.548	-30.2665
0.399	-30.2465	-30.214	-30.267	-30.1815	-30.2876		0.549	-30.2659
0.4	-30.2636	-30.2311	-30.2842	-30.1985	-30.3048		0.55	-30.2654
0.401	-30.2819	-30.2494	-30.3025	-30.2168	-30.3231		0.551	-30.2648
0.402	-30.3004	-30.2678	-30.321	-30.2352	-30.3417		0.552	-30.2642
0.403	-30.3185	-30.2859	-30.3392	-30.2532	-30.3598		0.553	-30.2637
0.404	-30.3345	-30.3018	-30.3552	-30.2692	-30.3759		0.554	-30.2631
0.405	-30.3484	-30.3157	-30.3691	-30.283	-30.3898		0.555	-30.2625
0.406	-30.3595	-30.3267	-30.3802	-30.2939	-30.4009		0.556	-30.2619
0.407	-30.367	-30.3342	-30.3877	-30.3014	-30.4085		0.557	-30.2613
0.408	-30.3729	-30.3401	-30.3937	-30.3073	-30.4145		0.558	-30.2607
0.409	-30.3745	-30.3416	-30.3953	-30.3087	-30.4161		0.559	-30.2601
0.41	-30.3752	-30.3423	-30.396	-30.3094	-30.4168		0.56	-30.2595
0.411	-30.3735	-30.3405	-30.3943	-30.3076	-30.4152		0.561	-30.2592
0.412	-30.3717	-30.3387	-30.3926	-30.3058	-30.4135		0.562	-30.2589
0.413	-30.37	-30.3369	-30.3909	-30.3039	-30.4118		0.563	-30.2586
0.414	-30.3709	-30.3379	-30.3919	-30.3048	-30.4128		0.564	-30.2583
0.415	-30.3727	-30.3396	-30.3937	-30.3065	-30.4146		0.565	-30.258
0.416	-30.3743	-30.3412	-30.3953	-30.3081	-30.4163		0.566	-30.2576
0.417	-30.3746	-30.3414	-30.3956	-30.3082	-30.4166		0.567	-30.2573
0.418	-30.3718	-30.3386	-30.3928	-30.3054	-30.4138		0.568	-30.2569
0.419	-30.3656	-30.3323	-30.3866	-30.2991	-30.4077		0.569	-30.2565
0.42	-30.3568	-30.3235	-30.3779	-30.2902	-30.399		0.57	-30.2561
0.421	-30.3443	-30.311	-30.3655	-30.2777	-30.3866		0.571	-30.2557
0.422	-30.331	-30.2976	-30.3522	-30.2643	-30.3734		0.572	-30.2553
0.423	-30.3159	-30.2825	-30.3371	-30.2491	-30.3584		0.573	-30.2549
0.424	-30.3009	-30.2675	-30.3222	-30.234	-30.3435		0.574	-30.2545
0.425	-30.2861	-30.2527	-30.3075	-30.2192	-30.3288		0.575	-30.254
0.426	-30.2724	-30.2389	-30.2938	-30.2054	-30.3151		0.576	-30.2535
0.427	-30.2592	-30.2257	-30.2807	-30.1921	-30.3021		0.577	-30.2531
0.428	-30.2478	-30.2142	-30.2693	-30.1807	-30.2908		0.578	-30.2526
0.429	-30.2369	-30.2033	-30.2584	-30.1697	-30.2799		0.579	-30.2521
0.43	-30.2275	-30.1938	-30.2491	-30.1602	-30.2706		0.58	-30.2516
0.431	-30.2186	-30.1849	-30.2402	-30.1512	-30.2618		0.581	-30.251
0.432	-30.2103	-30.1766	-30.2319	-30.1428	-30.2536		0.582	-30.2505
0.433	-30.2026	-30.1688	-30.2242	-30.135	-30.2459		0.583	-30.25
0.434	-30.195	-30.1612	-30.2168	-30.1274	-30.2385		0.584	-30.2494
0.435	-30.1891	-30.1553	-30.2109	-30.1214	-30.2327		0.585	-30.2489
0.436	-30.1839	-30.15	-30.2057	-30.1161	-30.2275		0.586	-30.2483
0.437	-30.1806	-30.1467	-30.2024	-30.1127	-30.2243		0.587	-30.2477
0.438	-30.1782	-30.1442	-30.2001	-30.1103	-30.222		0.588	-30.2472
0.439	-30.1767	-30.1427	-30.1986	-30.1087	-30.2206		0.589	-30.2466
0.44	-30.1777	-30.1437	-30.1997	-30.1097	-30.2217		0.59	-30.246
0.441	-30.1797	-30.1456	-30.2017	-30.1115	-30.2238		0.591	-30.2454
0.442	-30.1853	-30.1511	-30.2073	-30.117	-30.2294		0.592	-30.2449
0.443	-30.1916	-30.1575	-30.2137	-30.1233	-30.2359		0.593	-30.2443
0.444	-30.1995	-30.1654	-30.2217	-30.1312	-30.2439		0.594	-30.2437
0.445	-30.2071	-30.1729	-30.2293	-30.1387	-30.2516		0.595	-30.2431
0.446	-30.2145	-30.1802	-30.2367	-30.1459	-30.259		0.596	-30.2426
0.447	-30.2192	-30.1849	-30.2416	-30.1506	-30.2639		0.597	-30.242
0.448	-30.2231	-30.1888	-30.2455	-30.1544	-30.2678		0.598	-30.2415
0.449	-30.2237	-30.1893	-30.2461	-30.1549	-30.2685		0.599	-30.2409
0.45	-30.2227	-30.1883	-30.2452	-30.1539	-30.2676		0.6	-30.2403
0.451	-30.2195	-30.185	-30.242	-30.1506	-30.2645		0.601	-30.2398
0.452	-30.2158	-30.1813	-30.2383	-30.1468	-30.2609		0.602	-30.2393
0.453	-30.2119	-30.1774	-30.2345	-30.1428	-30.257		0.603	-30.2387
0.454	-30.2103	-30.1757	-30.2329	-30.1411	-30.2555		0.604	-30.2382
0.455	-30.2097	-30.1751	-30.2324	-30.1405	-30.2551		0.605	-30.2377
0.456	-30.2128	-30.1781	-30.2355	-30.1435	-30.2582		0.606	-30.2372
0.457	-30.2181	-30.1834	-30.2409	-30.1487	-30.2636		0.607	-30.2367
0.458	-30.2258	-30.1911	-30.2486	-30.1564	-30.2714		0.608	-30.2362
0.459	-30.2362	-30.2015	-30.2591	-30.1667	-30.2819		0.609	-30.2357
0.46	-30.2475	-30.2127	-30.2703	-30.1779	-30.2932		0.61	-30.2352
0.461	-30.258	-30.2232	-30.2809	-30.1883	-30.3039		0.611	-30.2347
0.462	-30.2673	-30.2325	-30.2903	-30.1976	-30.3133		0.612	-30.2342
0.463	-30.2738	-30.2389	-30.2968	-30.204	-30.3198		0.613	-30.2337
0.464	-30.2775	-30.2425	-30.3005	-30.2076	-30.3236		0.614	-30.2332
0.465	-30.2789	-30.244	-30.3021	-30.209	-30.3252		0.615	-30.2327
0.466	-30.277	-30.242	-30.3002	-30.207	-30.3233		0.616	-30.2322
0.467	-30.2745	-30.2394	-30.2977	-30.2043	-30.3209		0.617	-30.2317
0.468	-30.2723	-30.2372	-30.2955	-30.2021	-30.3188		0.618	-30.2311
0.469	-30.2714	-30.2363	-30.2947	-30.2011	-30.318		0.619	-30.2306
0.47	-30.2729	-30.2377	-30.2962	-30.2025	-30.3196		0.62	-30.23
0.471	-30.2767	-30.2415	-30.3	-30.2062	-30.3234		0.621	-30.2295
0.472	-30.2818	-30.2465	-30.3052	-30.2113	-30.3286		0.622	-30.2289
0.473	-30.2887	-30.2534	-30.3121	-30.2181	-30.3356		0.623	-30.2283
0.474	-30.296	-30.2606	-30.3195	-30.2253	-30.343		0.624	-30.2276
0.475	-30.3043	-30.269	-30.3279	-30.2336	-30.3514		0.625	-30.227
0.476	-30.3129	-30.2775	-30.3365	-30.2421	-30.3601		0.626	-30.2264
0.477	-30.3216	-30.2862	-30.3453	-30.2508	-30.3689		0.627	-30.2257
0.478	-30.3291	-30.2936	-30.3527	-30.2581	-30.3764		0.628	-30.225
0.479	-30.3359	-30.3004	-30.3597	-30.2649	-30.3834		0.629	-30.2243
0.48	-30.3389	-30.3033	-30.3626	-30.2678	-30.3864		0.63	-30.2236
0.481	-30.3407	-30.3051	-30.3645	-30.2695	-30.3883		0.631	-30.2228
0.482	-30.3392	-30.3036	-30.3631	-30.268	-30.387		0.632	-30.2221
0.483	-30.3366	-30.301	-30.3606	-30.2653	-30.3845		0.633	-30.2213
0.484	-30.333	-30.2973	-30.357	-30.2616	-30.3809		0.634	-30.2205
0.485	-30.331	-30.2953	-30.355	-30.2596	-30.379		0.635	-30.2197
0.486	-30.3298	-30.294	-30.3538	-30.2582	-30.3779		0.636	-30.2189
0.487	-30.3332	-30.2974	-30.3573	-30.2616	-30.3814		0.637	-30.2181
0.488	-30.3389	-30.303	-30.363	-30.2672	-30.3872		0.638	-30.2172
0.489	-30.3494	-30.3135	-30.3735	-30.2776	-30.3977		0.639	-30.2164
0.49	-30.3623	-30.3264	-30.3865	-30.2904	-30.4107		0.64	-30.2155
0.491	-30.377	-30.341	-30.4012	-30.305	-30.4255		0.641	-30.2146
0.492	-30.3906	-30.3546	-30.415	-30.3186	-30.4393		0.642	-30.2137
0.493	-30.4033	-30.3672	-30.4276	-30.3312	-30.452		0.643	-30.2128
0.494	-30.4095	-30.3734	-30.4339	-30.3373	-30.4583		0.644	-30.2118
0.495	-30.4136	-30.3775	-30.438	-30.3414	-30.4625		0.645	-30.2109
0.496	-30.4143	-30.3781	-30.4388	-30.342	-30.4633		0.646	-30.21
0.497	-30.4135	-30.3773	-30.438	-30.3411	-30.4626		0.647	-30.2091
0.498	-30.4119	-30.3757	-30.4365	-30.3394	-30.4611		0.648	-30.2083
0.499	-30.4093	-30.373	-30.4339	-30.3367	-30.4585		0.649	-30.2074
0.5	-30.4062	-30.3699	-30.4309	-30.3336	-30.4555		0.65	-30.2065
0.501	-30.4016	-30.3652	-30.4263	-30.3289	-30.451		0.651	-30.2056
0.502	-30.396	-30.3596	-30.4207	-30.3232	-30.4455		0.652	-30.2047
0.503	-30.3892	-30.3527	-30.414	-30.3163	-30.4388		0.653	-30.2038
0.504	-30.3821	-30.3457	-30.407	-30.3092	-30.4318		0.654	-30.2029
0.505	-30.375	-30.3385	-30.3999	-30.302	-30.4248		0.655	-30.2019
0.506	-30.3705	-30.334	-30.3954	-30.2974	-30.4204		0.656	-30.201
0.507	-30.3673	-30.3307	-30.3923	-30.2941	-30.4173		0.657	-30.2001
0.508	-30.3677	-30.331	-30.3927	-30.2944	-30.4177		0.658	-30.1992
0.509	-30.3692	-30.3325	-30.3943	-30.2959	-30.4193		0.659	-30.1982
0.51	-30.3717	-30.335	-30.3968	-30.2983	-30.422		0.66	-30.1973
0.511	-30.373	-30.3363	-30.3981	-30.2995	-30.4233		0.661	-30.1963
0.512	-30.3736	-30.3369	-30.3988	-30.3001	-30.424		0.662	-30.1954
0.513	-30.3703	-30.3335	-30.3955	-30.2967	-30.4208		0.663	-30.1945
0.514	-30.3651	-30.3283	-30.3904	-30.2915	-30.4157		0.664	-30.1936
0.515	-30.3566	-30.3197	-30.3819	-30.2829	-30.4073		0.665	-30.1928
0.516	-30.3452	-30.3083	-30.3706	-30.2713	-30.3959		0.666	-30.192
0.517	-30.3319	-30.2949	-30.3573	-30.258	-30.3828		0.667	-30.1911
0.518	-30.316	-30.279	-30.3414	-30.242	-30.3669		0.668	-30.1903
0.519	-30.2993	-30.2623	-30.3248	-30.2252	-30.3503		0.669	-30.1896
0.52	-30.2807	-30.2436	-30.3062	-30.2065	-30.3318		0.67	-30.1888
0.521	-30.2611	-30.224	-30.2867	-30.1869	-30.3123		0.671	-30.188
0.522	-30.2402	-30.2031	-30.2659	-30.166	-30.2915		0.672	-30.1873
0.523	-30.2198	-30.1826	-30.2455	-30.1455	-30.2712		0.673	-30.1865
0.524	-30.1996	-30.1624	-30.2254	-30.1252	-30.2511		0.674	-30.1858
0.525	-30.1832	-30.1459	-30.209	-30.1087	-30.2348		0.675	-30.1851
0.526	-30.1679	-30.1306	-30.1937	-30.0933	-30.2196		0.676	-30.1844
0.527	-30.1559	-30.1185	-30.1817	-30.0812	-30.2076		0.677	-30.1837
0.528	-30.1457	-30.1083	-30.1716	-30.0709	-30.1975		0.678	-30.183
0.529	-30.1373	-30.0999	-30.1633	-30.0625	-30.1892		0.679	-30.1824
0.53	-30.1294	-30.092	-30.1554	-30.0545	-30.1814		0.68	-30.1817
0.531	-30.1215	-30.084	-30.1476	-30.0466	-30.1736		0.681	-30.1811
0.532	-30.1088	-30.0713	-30.1349	-30.0337	-30.161		0.682	-30.1805
0.533	-30.0934	-30.0559	-30.1196	-30.0183	-30.1457		0.683	-30.1799
0.534	-30.0719	-30.0343	-30.0981	-29.9967	-30.1243		0.684	-30.1793
0.535	-30.0477	-30.0101	-30.074	-29.9725	-30.1002		0.685	-30.1787
0.536	-30.0215	-29.9838	-30.0478	-29.9461	-30.074		0.686	-30.1781
0.537	-29.9949	-29.9572	-30.0212	-29.9195	-30.0475		0.687	-30.1775
0.538	-29.9686	-29.9309	-29.995	-29.8931	-30.0214		0.688	-30.1768
0.539	-29.9457	-29.9079	-29.9721	-29.8701	-29.9985		0.689	-30.1761
0.54	-29.9258	-29.8879	-29.9522	-29.8501	-29.9787		0.69	-30.1754
0.541	-29.9107	-29.8729	-29.9372	-29.835	-29.9637		0.691	-30.1747
0.542	-29.9033	-29.8654	-29.9298	-29.8275	-29.9564		0.692	-30.1739
0.543	-29.9001	-29.8621	-29.9267	-29.8242	-29.9533		0.693	-30.1731
0.544	-29.9085	-29.8705	-29.9351	-29.8325	-29.9617		0.694	-30.1722
0.545	-29.9205	-29.8825	-29.9472	-29.8445	-29.9739		0.695	-30.1714
0.546	-29.9442	-29.9061	-29.9709	-29.868	-29.9976		0.696	-30.1705
0.547	-29.9713	-29.9332	-29.998	-29.8951	-30.0248		0.697	-30.1696
0.548	-30.0028	-29.9646	-30.0296	-29.9265	-30.0564		0.698	-30.1687
0.549	-30.0336	-29.9954	-30.0604	-29.9573	-30.0873		0.699	-30.1678
0.55	-30.0642	-30.026	-30.0911	-29.9878	-30.118		0.7	-30.1669
0.551	-30.0913	-30.053	-30.1182	-30.0148	-30.1452		0.701	-30.166
0.552	-30.1174	-30.0791	-30.1444	-30.0408	-30.1714		0.702	-30.1651
0.553	-30.1407	-30.1024	-30.1677	-30.064	-30.1948		0.703	-30.1641
0.554	-30.1629	-30.1246	-30.19	-30.0862	-30.2171		0.704	-30.1632
0.555	-30.1842	-30.1458	-30.2113	-30.1074	-30.2385		0.705	-30.1623
0.556	-30.207	-30.1685	-30.2341	-30.1301	-30.2613		0.706	-30.1613
0.557	-30.2304	-30.1919	-30.2576	-30.1535	-30.2848		0.707	-30.1604
0.558	-30.2587	-30.2201	-30.2859	-30.1816	-30.3131		0.708	-30.1594
0.559	-30.2882	-30.2497	-30.3155	-30.2111	-30.3428		0.709	-30.1585
0.56	-30.3204	-30.2818	-30.3477	-30.2432	-30.375		0.71	-30.1576
0.561	-30.3533	-30.3147	-30.3807	-30.2761	-30.4081		0.711	-30.1567
0.562	-30.3867	-30.3481	-30.4141	-30.3094	-30.4415		0.712	-30.1558
0.563	-30.4195	-30.3808	-30.4469	-30.3421	-30.4743		0.713	-30.1549
0.564	-30.4517	-30.4129	-30.4791	-30.3742	-30.5066		0.714	-30.154
0.565	-30.4812	-30.4425	-30.5088	-30.4037	-30.5363		0.715	-30.1532
0.566	-30.5087	-30.4699	-30.5363	-30.4311	-30.5638		0.716	-30.1524
0.567	-30.5331	-30.4942	-30.5607	-30.4554	-30.5883		0.717	-30.1516
0.568	-30.5527	-30.5138	-30.5803	-30.4749	-30.608		0.718	-30.1509
0.569	-30.5699	-30.531	-30.5976	-30.4921	-30.6253		0.719	-30.1501
0.57	-30.579	-30.54	-30.6067	-30.5011	-30.6344		0.72	-30.1494
0.571	-30.5857	-30.5467	-30.6135	-30.5077	-30.6413		0.721	-30.1487
0.572	-30.5856	-30.5465	-30.6134	-30.5075	-30.6412		0.722	-30.1479
0.573	-30.5834	-30.5444	-30.6113	-30.5053	-30.6391		0.723	-30.1472
0.574	-30.5791	-30.54	-30.607	-30.5009	-30.6349		0.724	-30.1464
0.575	-30.5756	-30.5364	-30.6035	-30.4973	-30.6314		0.725	-30.1457
0.576	-30.5724	-30.5332	-30.6004	-30.494	-30.6283		0.726	-30.1449
0.577	-30.5735	-30.5343	-30.6015	-30.495	-30.6295		0.727	-30.1441
0.578	-30.5753	-30.5361	-30.6034	-30.4968	-30.6314		0.728	-30.1434
0.579	-30.579	-30.5397	-30.6071	-30.5004	-30.6352		0.729	-30.1425
0.58	-30.5828	-30.5434	-30.6109	-30.5041	-30.639		0.73	-30.1417
0.581	-30.5866	-30.5472	-30.6147	-30.5078	-30.6429		0.731	-30.1409
0.582	-30.5906	-30.5511	-30.6188	-30.5117	-30.647		0.732	-30.1401
0.583	-30.5947	-30.5552	-30.6229	-30.5157	-30.6512		0.733	-30.1392
0.584	-30.5995	-30.56	-30.6278	-30.5205	-30.6561		0.734	-30.1383
0.585	-30.6044	-30.5649	-30.6328	-30.5254	-30.6611		0.735	-30.1375
0.586	-30.6093	-30.5698	-30.6377	-30.5302	-30.6661		0.736	-30.1366
0.587	-30.6132	-30.5736	-30.6416	-30.5339	-30.67		0.737	-30.1357
0.588	-30.6164	-30.5767	-30.6448	-30.5371	-30.6732		0.738	-30.1348
0.589	-30.6166	-30.5769	-30.6451	-30.5372	-30.6736		0.739	-30.134
0.59	-30.616	-30.5763	-30.6445	-30.5366	-30.6731		0.74	-30.1331
0.591	-30.6131	-30.5733	-30.6417	-30.5336	-30.6702		0.741	-30.1322
0.592	-30.6095	-30.5697	-30.6381	-30.5299	-30.6667		0.742	-30.1314
0.593	-30.6049	-30.5651	-30.6336	-30.5252	-30.6622		0.743	-30.1306
0.594	-30.6008	-30.5609	-30.6294	-30.521	-30.6581		0.744	-30.1297
0.595	-30.5968	-30.5568	-30.6255	-30.5169	-30.6542		0.745	-30.1289
0.596	-30.5949	-30.555	-30.6237	-30.515	-30.6525		0.746	-30.1281
0.597	-30.5938	-30.5538	-30.6226	-30.5138	-30.6514		0.747	-30.1273
0.598	-30.5946	-30.5546	-30.6235	-30.5146	-30.6523		0.748	-30.1265
0.599	-30.5957	-30.5556	-30.6245	-30.5155	-30.6534		0.749	-30.1258
0.6	-30.5969	-30.5568	-30.6258	-30.5167	-30.6548		0.75	-30.125
0.601	-30.5958	-30.5557	-30.6248	-30.5155	-30.6538		0.751	-30.1243
0.602	-30.5939	-30.5537	-30.6229	-30.5135	-30.6519		0.752	-30.1236
0.603	-30.5878	-30.5475	-30.6168	-30.5073	-30.6458		0.753	-30.123
0.604	-30.5806	-30.5404	-30.6097	-30.5001	-30.6388		0.754	-30.1224
0.605	-30.5712	-30.5309	-30.6004	-30.4906	-30.6295		0.755	-30.1219
0.606	-30.56	-30.5197	-30.5892	-30.4793	-30.6183		0.756	-30.1214
0.607	-30.5474	-30.507	-30.5766	-30.4667	-30.6058		0.757	-30.1209
0.608	-30.5323	-30.4919	-30.5616	-30.4515	-30.5908		0.758	-30.1204
0.609	-30.5167	-30.4762	-30.546	-30.4358	-30.5752		0.759	-30.12
0.61	-30.4999	-30.4594	-30.5292	-30.4189	-30.5585		0.76	-30.1196
0.611	-30.4833	-30.4427	-30.5126	-30.4022	-30.542		0.761	-30.1193
0.612	-30.4669	-30.4264	-30.4963	-30.3858	-30.5257		0.762	-30.1189
0.613	-30.4513	-30.4107	-30.4807	-30.3701	-30.5102		0.763	-30.1185
0.614	-30.436	-30.3954	-30.4655	-30.3547	-30.495		0.764	-30.1181
0.615	-30.4214	-30.3807	-30.4509	-30.34	-30.4804		0.765	-30.1177
0.616	-30.4065	-30.3658	-30.4361	-30.3251	-30.4657		0.766	-30.1173
0.617	-30.3908	-30.35	-30.4204	-30.3093	-30.45		0.767	-30.1168
0.618	-30.3742	-30.3334	-30.4038	-30.2926	-30.4334		0.768	-30.1164
0.619	-30.3564	-30.3156	-30.3861	-30.2747	-30.4158		0.769	-30.1159
0.62	-30.3375	-30.2966	-30.3672	-30.2558	-30.3969		0.77	-30.1155
0.621	-30.3181	-30.2772	-30.3479	-30.2363	-30.3777		0.771	-30.115
0.622	-30.2988	-30.2578	-30.3286	-30.2169	-30.3584		0.772	-30.1146
0.623	-30.2798	-30.2388	-30.3097	-30.1979	-30.3395		0.773	-30.1141
0.624	-30.262	-30.221	-30.2919	-30.1799	-30.3218		0.774	-30.1137
0.625	-30.2458	-30.2047	-30.2757	-30.1637	-30.3057		0.775	-30.1132
0.626	-30.2311	-30.19	-30.2611	-30.1489	-30.291		0.776	-30.1128
0.627	-30.2192	-30.178	-30.2492	-30.1369	-30.2792		0.777	-30.1123
0.628	-30.2082	-30.167	-30.2382	-30.1258	-30.2683		0.778	-30.1118
0.629	-30.2005	-30.1592	-30.2305	-30.118	-30.2606		0.779	-30.1113
0.63	-30.1938	-30.1526	-30.2239	-30.1113	-30.2541		0.78	-30.1108
0.631	-30.1893	-30.148	-30.2194	-30.1067	-30.2496		0.781	-30.1103
0.632	-30.1864	-30.1451	-30.2166	-30.1038	-30.2468		0.782	-30.1098
0.633	-30.1846	-30.1433	-30.2149	-30.1019	-30.2451		0.783	-30.1092
0.634	-30.1845	-30.1431	-30.2147	-30.1017	-30.245		0.784	-30.1087
0.635	-30.2021	-30.1607	-30.2324	-30.1192	-30.2628		0.785	-30.1082
0.636	-30.3254	-30.2839	-30.3558	-30.2424	-30.3861		0.786	-30.1076
0.637	-30.3979	-30.3564	-30.4283	-30.3149	-30.4587		0.787	-30.1071
0.638	-30.3978	-30.3563	-30.4283	-30.3147	-30.4587		0.788	-30.1066
0.639	-30.3977	-30.3561	-30.4282	-30.3145	-30.4586		0.789	-30.1061
0.64	-30.3975	-30.3559	-30.428	-30.3142	-30.4585		0.79	-30.1056
0.641	-30.3974	-30.3557	-30.4279	-30.314	-30.4585		0.791	-30.1052
0.642	-30.3973	-30.3556	-30.4279	-30.3138	-30.4585		0.792	-30.1047
0.643	-30.3973	-30.3556	-30.428	-30.3138	-30.4586		0.793	-30.1043
0.644	-30.3973	-30.3555	-30.428	-30.3137	-30.4587		0.794	-30.1038
0.645	-30.3971	-30.3553	-30.4278	-30.3134	-30.4585		0.795	-30.1034
0.646	-30.3964	-30.3546	-30.4272	-30.3127	-30.4579		0.796	-30.1029
0.647	-30.3956	-30.3537	-30.4264	-30.3118	-30.4572		0.797	-30.1025
0.648	-30.3943	-30.3523	-30.4251	-30.3104	-30.456		0.798	-30.102
0.649	-30.3929	-30.351	-30.4238	-30.309	-30.4547		0.799	-30.1016
0.65	-30.3915	-30.3495	-30.4224	-30.3075	-30.4533		0.8	-30.1011
0.651	-30.3899	-30.3479	-30.4209	-30.3058	-30.4519		0.801	-30.1006
0.652	-30.3882	-30.3462	-30.4193	-30.3041	-30.4503		0.802	-30.1001
0.653	-30.3863	-30.3441	-30.4173	-30.302	-30.4484		0.803	-30.0996
0.654	-30.3842	-30.342	-30.4153	-30.2998	-30.4464		0.804	-30.0991
0.655	-30.3817	-30.3395	-30.4128	-30.2973	-30.444		0.805	-30.0986
0.656	-30.3791	-30.3369	-30.4103	-30.2946	-30.4415		0.806	-30.098
0.657	-30.3764	-30.3341	-30.4076	-30.2918	-30.4388		0.807	-30.0975
0.658	-30.3736	-30.3312	-30.4048	-30.2889	-30.436		0.808	-30.0969
0.659	-30.3707	-30.3283	-30.402	-30.2859	-30.4332		0.809	-30.0963
0.66	-30.3675	-30.3251	-30.3988	-30.2827	-30.4301		0.81	-30.0956
0.661	-30.3642	-30.3218	-30.3956	-30.2793	-30.4269		0.811	-30.095
0.662	-30.3606	-30.3182	-30.392	-30.2757	-30.4234		0.812	-30.0943
0.663	-30.357	-30.3145	-30.3884	-30.272	-30.4199		0.813	-30.0937
0.664	-30.3533	-30.3107	-30.3848	-30.2682	-30.4162		0.814	-30.093
0.665	-30.3496	-30.307	-30.3811	-30.2644	-30.4127		0.815	-30.0923
0.666	-30.346	-30.3034	-30.3775	-30.2607	-30.4091		0.816	-30.0916
0.667	-30.3423	-30.2997	-30.3739	-30.257	-30.4056		0.817	-30.0909
0.668	-30.3388	-30.2961	-30.3704	-30.2533	-30.4021		0.818	-30.0902
0.669	-30.3354	-30.2926	-30.3671	-30.2499	-30.3988		0.819	-30.0895
0.67	-30.3321	-30.2893	-30.3638	-30.2465	-30.3955		0.82	-30.0888
0.671	-30.3289	-30.2861	-30.3607	-30.2433	-30.3924		0.821	-30.0881
0.672	-30.3258	-30.2829	-30.3576	-30.2401	-30.3894		0.822	-30.0874
0.673	-30.3227	-30.2798	-30.3545	-30.2369	-30.3864		0.823	-30.0867
0.674	-30.3197	-30.2768	-30.3516	-30.2338	-30.3835		0.824	-30.086
0.675	-30.3167	-30.2737	-30.3486	-30.2307	-30.3805		0.825	-30.0853
0.676	-30.3135	-30.2705	-30.3455	-30.2275	-30.3775		0.826	-30.0846
0.677	-30.3102	-30.2672	-30.3422	-30.2241	-30.3742		0.827	-30.0839
0.678	-30.3068	-30.2637	-30.3389	-30.2207	-30.3709		0.828	-30.0833
0.679	-30.3033	-30.2602	-30.3354	-30.2171	-30.3675		0.829	-30.0826
0.68	-30.2998	-30.2567	-30.332	-30.2135	-30.3641		0.83	-30.082
0.681	-30.2963	-30.2531	-30.3284	-30.2099	-30.3606		0.831	-30.0814
0.682	-30.2927	-30.2495	-30.3249	-30.2062	-30.3571		0.832	-30.0808
0.683	-30.2891	-30.2458	-30.3213	-30.2025	-30.3536		0.833	-30.0802
0.684	-30.2855	-30.2422	-30.3178	-30.1988	-30.3501		0.834	-30.0796
0.685	-30.2819	-30.2385	-30.3142	-30.1952	-30.3466		0.835	-30.079
0.686	-30.2784	-30.235	-30.3108	-30.1916	-30.3431		0.836	-30.0785
0.687	-30.2749	-30.2315	-30.3073	-30.188	-30.3397		0.837	-30.078
0.688	-30.2715	-30.228	-30.3039	-30.1845	-30.3364		0.838	-30.0774
0.689	-30.2682	-30.2247	-30.3007	-30.1812	-30.3332		0.839	-30.0769
0.69	-30.265	-30.2214	-30.2975	-30.1779	-30.3301		0.84	-30.0764
0.691	-30.2617	-30.2181	-30.2943	-30.1745	-30.3269		0.841	-30.0758
0.692	-30.2584	-30.2147	-30.291	-30.1711	-30.3237		0.842	-30.0753
0.693	-30.255	-30.2113	-30.2877	-30.1677	-30.3205		0.843	-30.0747
0.694	-30.2516	-30.2079	-30.2844	-30.1642	-30.3173		0.844	-30.0742
0.695	-30.2482	-30.2045	-30.2812	-30.1607	-30.3141		0.845	-30.0736
0.696	-30.2448	-30.201	-30.2778	-30.1572	-30.3108		0.846	-30.073
0.697	-30.2413	-30.1975	-30.2744	-30.1537	-30.3075		0.847	-30.0724
0.698	-30.2377	-30.1938	-30.2708	-30.15	-30.304		0.848	-30.0718
0.699	-30.234	-30.1902	-30.2673	-30.1463	-30.3005		0.849	-30.0712
0.7	-30.2305	-30.1865	-30.2638	-30.1426	-30.2971		0.85	-30.0705
0.701	-30.2271	-30.1831	-30.2605	-30.1391	-30.2939		0.851	-30.0698
0.702	-30.224	-30.18	-30.2575	-30.136	-30.291		0.852	-30.0691
0.703	-30.2215	-30.1774	-30.255	-30.1334	-30.2886		0.853	-30.0684
0.704	-30.2192	-30.1751	-30.2528	-30.131	-30.2865		0.854	-30.0677
0.705	-30.2171	-30.173	-30.2509	-30.1289	-30.2846		0.855	-30.067
0.706	-30.2152	-30.171	-30.249	-30.1269	-30.2828		0.856	-30.0662
0.707	-30.2136	-30.1694	-30.2475	-30.1252	-30.2813		0.857	-30.0655
0.708	-30.212	-30.1678	-30.2459	-30.1235	-30.2799		0.858	-30.0647
0.709	-30.2104	-30.1661	-30.2444	-30.1219	-30.2785		0.859	-30.0639
0.71	-30.209	-30.1647	-30.2431	-30.1204	-30.2772		0.86	-30.0631
0.711	-30.2076	-30.1633	-30.2418	-30.1189	-30.276		0.861	-30.0623
0.712	-30.2065	-30.1621	-30.2407	-30.1177	-30.275		0.862	-30.0615
0.713	-30.2053	-30.1609	-30.2397	-30.1165	-30.274		0.863	-30.0606
0.714	-30.2042	-30.1598	-30.2386	-30.1153	-30.2731		0.864	-30.0598
0.715	-30.2031	-30.1586	-30.2376	-30.1141	-30.2721		0.865	-30.0589
0.716	-30.202	-30.1575	-30.2366	-30.1129	-30.2712		0.866	-30.0581
0.717	-30.2011	-30.1565	-30.2357	-30.1119	-30.2704		0.867	-30.0573
0.718	-30.2002	-30.1556	-30.235	-30.111	-30.2697		0.868	-30.0564
0.719	-30.2	-30.1553	-30.2348	-30.1107	-30.2696		0.869	-30.0556
0.72	-30.2	-30.1553	-30.2348	-30.1106	-30.2697		0.87	-30.0548
0.721	-30.2004	-30.1557	-30.2354	-30.111	-30.2704		0.871	-30.054
0.722	-30.2011	-30.1563	-30.2361	-30.1115	-30.2712		0.872	-30.0532
0.723	-30.2018	-30.157	-30.237	-30.1122	-30.2721		0.873	-30.0524
0.724	-30.2024	-30.1576	-30.2376	-30.1127	-30.2728		0.874	-30.0517
0.725	-30.2029	-30.1581	-30.2382	-30.1132	-30.2735		0.875	-30.0509
0.726	-30.2031	-30.1581	-30.2384	-30.1132	-30.2738		0.876	-30.0502
0.727	-30.2031	-30.1581	-30.2385	-30.1132	-30.274		0.877	-30.0494
0.728	-30.2029	-30.1579	-30.2384	-30.1129	-30.274		0.878	-30.0487
0.729	-30.2028	-30.1577	-30.2384	-30.1127	-30.274		0.879	-30.048
0.73	-30.2026	-30.1576	-30.2383	-30.1125	-30.274		0.88	-30.0473
0.731	-30.2026	-30.1575	-30.2384	-30.1124	-30.2741		0.881	-30.0466
0.732	-30.2026	-30.1574	-30.2384	-30.1122	-30.2742		0.882	-30.046
0.733	-30.2025	-30.1574	-30.2385	-30.1122	-30.2744		0.883	-30.0453
0.734	-30.2025	-30.1573	-30.2385	-30.1121	-30.2745		0.884	-30.0446
0.735	-30.2025	-30.1572	-30.2386	-30.1119	-30.2746		0.885	-30.044
0.736	-30.2025	-30.1572	-30.2387	-30.1119	-30.2748		0.886	-30.0434
0.737	-30.2026	-30.1573	-30.2389	-30.1119	-30.2751		0.887	-30.0427
0.738	-30.2029	-30.1575	-30.2392	-30.1122	-30.2756		0.888	-30.0421
0.739	-30.2033	-30.1578	-30.2397	-30.1124	-30.2761		0.889	-30.0414
0.74	-30.2037	-30.1582	-30.2402	-30.1128	-30.2767		0.89	-30.0408
0.741	-30.2042	-30.1587	-30.2407	-30.1132	-30.2773		0.891	-30.0402
0.742	-30.2046	-30.1591	-30.2412	-30.1135	-30.2779		0.892	-30.0395
0.743	-30.205	-30.1594	-30.2417	-30.1139	-30.2784		0.893	-30.0389
0.744	-30.2054	-30.1598	-30.2422	-30.1142	-30.279		0.894	-30.0382
0.745	-30.2058	-30.1601	-30.2426	-30.1145	-30.2795		0.895	-30.0376
0.746	-30.2062	-30.1605	-30.2431	-30.1148	-30.2801		0.896	-30.0369
0.747	-30.2067	-30.161	-30.2437	-30.1153	-30.2808		0.897	-30.0363
0.748	-30.2074	-30.1616	-30.2445	-30.1159	-30.2816		0.898	-30.0356
0.749	-30.2082	-30.1624	-30.2454	-30.1166	-30.2826		0.899	-30.035
0.75	-30.2093	-30.1635	-30.2466	-30.1176	-30.2839		0.9	-30.0343
0.751	-30.2105	-30.1646	-30.2479	-30.1187	-30.2852		0.901	-30.0336
0.752	-30.212	-30.1661	-30.2494	-30.1202	-30.2869		0.902	-30.0328
0.753	-30.2137	-30.1677	-30.2512	-30.1218	-30.2887		0.903	-30.0321
0.754	-30.2156	-30.1696	-30.2532	-30.1236	-30.2908		0.904	-30.0313
0.755	-30.2179	-30.1719	-30.2556	-30.1258	-30.2932		0.905	-30.0305
0.756	-30.2204	-30.1743	-30.2581	-30.1282	-30.2959		0.906	-30.0297
0.757	-30.2233	-30.1772	-30.2611	-30.1311	-30.299		0.907	-30.0289
0.758	-30.2263	-30.1802	-30.2642	-30.134	-30.3021		0.908	-30.0281
0.759	-30.2297	-30.1835	-30.2677	-30.1373	-30.3056		0.909	-30.0272
0.76	-30.2333	-30.1871	-30.2713	-30.1408	-30.3094		0.91	-30.0264
0.761	-30.2372	-30.1909	-30.2753	-30.1447	-30.3135		0.911	-30.0256
0.762	-30.2413	-30.195	-30.2795	-30.1487	-30.3177		0.912	-30.0247
0.763	-30.2454	-30.1991	-30.2837	-30.1527	-30.322		0.913	-30.0239
0.764	-30.2498	-30.2034	-30.2882	-30.157	-30.3265		0.914	-30.0231
0.765	-30.2542	-30.2077	-30.2926	-30.1613	-30.3311		0.915	-30.0222
0.766	-30.2585	-30.212	-30.297	-30.1656	-30.3356		0.916	-30.0214
0.767	-30.2627	-30.2162	-30.3013	-30.1697	-30.3399		0.917	-30.0206
0.768	-30.2667	-30.2202	-30.3054	-30.1736	-30.3441		0.918	-30.0197
0.769	-30.2705	-30.2239	-30.3092	-30.1773	-30.348		0.919	-30.0189
0.77	-30.2742	-30.2276	-30.313	-30.181	-30.3519		0.92	-30.0181
0.771	-30.2779	-30.2313	-30.3169	-30.1846	-30.3558		0.921	-30.0172
0.772	-30.2817	-30.235	-30.3207	-30.1884	-30.3598		0.922	-30.0164
0.773	-30.2856	-30.2389	-30.3247	-30.1922	-30.3638		0.923	-30.0156
0.774	-30.2896	-30.2428	-30.3287	-30.196	-30.3679		0.924	-30.0148
0.775	-30.2935	-30.2467	-30.3327	-30.1999	-30.372		0.925	-30.0141
0.776	-30.2971	-30.2503	-30.3365	-30.2034	-30.3758		0.926	-30.0133
0.777	-30.3007	-30.2538	-30.3401	-30.2069	-30.3795		0.927	-30.0126
0.778	-30.3041	-30.2571	-30.3436	-30.2102	-30.383		0.928	-30.0119
0.779	-30.3074	-30.2605	-30.347	-30.2135	-30.3866		0.929	-30.0111
0.78	-30.3108	-30.2638	-30.3504	-30.2168	-30.3901		0.93	-30.0104
0.781	-30.3143	-30.2672	-30.354	-30.2202	-30.3937		0.931	-30.0097
0.782	-30.3178	-30.2707	-30.3576	-30.2237	-30.3974		0.932	-30.009
0.783	-30.3212	-30.2741	-30.3611	-30.2269	-30.4009		0.933	-30.0083
0.784	-30.3244	-30.2773	-30.3644	-30.2301	-30.4044		0.934	-30.0077
0.785	-30.3273	-30.2802	-30.3674	-30.233	-30.4074		0.935	-30.007
0.786	-30.33	-30.2828	-30.3701	-30.2356	-30.4103		0.936	-30.0063
0.787	-30.3325	-30.2852	-30.3727	-30.2379	-30.4129		0.937	-30.0057
0.788	-30.3348	-30.2875	-30.3751	-30.2402	-30.4154		0.938	-30.005
0.789	-30.3371	-30.2898	-30.3775	-30.2424	-30.4178		0.939	-30.0044
0.79	-30.3392	-30.2918	-30.3797	-30.2445	-30.4201		0.94	-30.0037
0.791	-30.3414	-30.294	-30.3819	-30.2466	-30.4224		0.941	-30.0031
0.792	-30.3437	-30.2962	-30.3843	-30.2487	-30.4249		0.942	-30.0024
0.793	-30.3461	-30.2986	-30.3868	-30.2511	-30.4274		0.943	-30.0018
0.794	-30.3486	-30.3011	-30.3894	-30.2536	-30.4301		0.944	-30.0011
0.795	-30.3512	-30.3036	-30.3921	-30.2561	-30.4329		0.945	-30.0004
0.796	-30.3538	-30.3062	-30.3947	-30.2586	-30.4357		0.946	-29.9998
0.797	-30.3565	-30.3088	-30.3975	-30.2612	-30.4385		0.947	-29.9991
0.798	-30.3592	-30.3115	-30.4003	-30.2639	-30.4414		0.948	-29.9984
0.799	-30.3621	-30.3144	-30.4033	-30.2666	-30.4444		0.949	-29.9977
0.8	-30.3649	-30.3171	-30.4061	-30.2693	-30.4473		0.95	-29.997
0.801	-30.3675	-30.3197	-30.4089	-30.2719	-30.4502		0.951	-29.9963
0.802	-30.3695	-30.3216	-30.4109	-30.2738	-30.4523		0.952	-29.9955
0.803	-30.3712	-30.3233	-30.4127	-30.2755	-30.4542		0.953	-29.9948
0.804	-30.3723	-30.3244	-30.4139	-30.2765	-30.4554		0.954	-29.9941
0.805	-30.3732	-30.3253	-30.4149	-30.2773	-30.4565		0.955	-29.9935
0.806	-30.3739	-30.3259	-30.4156	-30.2779	-30.4573		0.956	-29.9928
0.807	-30.3744	-30.3263	-30.4162	-30.2783	-30.458		0.957	-29.992
0.808	-30.3748	-30.3267	-30.4166	-30.2786	-30.4585		0.958	-29.9913
0.809	-30.375	-30.3268	-30.4169	-30.2787	-30.4589		0.959	-29.9906
0.81	-30.3751	-30.327	-30.4172	-30.2788	-30.4592		0.96	-29.9899
0.811	-30.3752	-30.327	-30.4173	-30.2788	-30.4594		0.961	-29.9892
0.812	-30.3752	-30.327	-30.4174	-30.2787	-30.4596		0.962	-29.9884
0.813	-30.3751	-30.3269	-30.4174	-30.2786	-30.4597		0.963	-29.9876
0.814	-30.3749	-30.3266	-30.4173	-30.2783	-30.4596		0.964	-29.9869
0.815	-30.3747	-30.3264	-30.4172	-30.278	-30.4596		0.965	-29.9861
0.816	-30.3744	-30.326	-30.4169	-30.2776	-30.4594		0.966	-29.9853
0.817	-30.374	-30.3256	-30.4166	-30.2772	-30.4592		0.967	-29.9846
0.818	-30.3734	-30.3249	-30.416	-30.2765	-30.4587		0.968	-29.9838
0.819	-30.3724	-30.3239	-30.4151	-30.2754	-30.4579		0.969	-29.983
0.82	-30.3712	-30.3226	-30.414	-30.2741	-30.4568		0.97	-29.9823
0.821	-30.3695	-30.321	-30.4125	-30.2724	-30.4554		0.971	-29.9815
0.822	-30.3678	-30.3192	-30.4108	-30.2706	-30.4538		0.972	-29.9808
0.823	-30.366	-30.3174	-30.4091	-30.2687	-30.4522		0.973	-29.98
0.824	-30.3643	-30.3156	-30.4074	-30.2669	-30.4506		0.974	-29.9792
0.825	-30.3626	-30.3139	-30.4059	-30.2652	-30.4491		0.975	-29.9785
0.826	-30.361	-30.3123	-30.4043	-30.2636	-30.4476		0.976	-29.9777
0.827	-30.3594	-30.3108	-30.4028	-30.2621	-30.4462		0.977	-29.9769
0.828	-30.3578	-30.3092	-30.4013	-30.2605	-30.4448		0.978	-29.9761
0.829	-30.3562	-30.3076	-30.3997	-30.2589	-30.4433		0.979	-29.9753
0.83	-30.3544	-30.3059	-30.3981	-30.2573	-30.4417		0.98	-29.9745
0.831	-30.3527	-30.3042	-30.3964	-30.2556	-30.4401		0.981	-29.9737
0.832	-30.351	-30.3025	-30.3948	-30.254	-30.4386		0.982	-29.9729
0.833	-30.3494	-30.301	-30.3933	-30.2525	-30.4372		0.983	-29.9721
0.834	-30.3479	-30.2994	-30.3918	-30.251	-30.4358		0.984	-29.9712
0.835	-30.3462	-30.2978	-30.3903	-30.2494	-30.4343		0.985	-29.9704
0.836	-30.3445	-30.2961	-30.3886	-30.2478	-30.4327		0.986	-29.9697
0.837	-30.3425	-30.2942	-30.3867	-30.2458	-30.4309		0.987	-29.9689
0.838	-30.3404	-30.2921	-30.3847	-30.2438	-30.429		0.988	-29.9681
0.839	-30.3382	-30.29	-30.3826	-30.2417	-30.4269		0.989	-29.9673
0.84	-30.3359	-30.2876	-30.3803	-30.2394	-30.4247		0.99	-29.9665
0.841	-30.3334	-30.2852	-30.378	-30.237	-30.4225		0.991	-29.9657
0.842	-30.3308	-30.2827	-30.3754	-30.2345	-30.42		0.992	-29.9648
0.843	-30.3281	-30.28	-30.3728	-30.2318	-30.4174		0.993	-29.964
0.844	-30.3252	-30.2771	-30.37	-30.229	-30.4147		0.994	-29.9632
0.845	-30.3223	-30.2743	-30.3672	-30.2262	-30.412		0.995	-29.9623
0.846	-30.3194	-30.2714	-30.3643	-30.2233	-30.4092		0.996	-29.9615
0.847	-30.3164	-30.2684	-30.3614	-30.2204	-30.4064		0.997	-29.9607
0.848	-30.3134	-30.2654	-30.3584	-30.2174	-30.4035		0.998	-29.9598
0.849	-30.3103	-30.2624	-30.3555	-30.2145	-30.4006		0.999	-29.959
0.85	-30.3074	-30.2596	-30.3527	-30.2117	-30.3979		1	-29.9582
0.851	-30.3047	-30.2568	-30.35	-30.209	-30.3953		1.001	-29.9574
0.852	-30.3019	-30.254	-30.3472	-30.2062	-30.3926		1.002	-29.9566
0.853	-30.299	-30.2512	-30.3444	-30.2034	-30.3899		1.003	-29.9558
0.854	-30.2957	-30.248	-30.3413	-30.2002	-30.3868		1.004	-29.955
0.855	-30.2924	-30.2447	-30.338	-30.197	-30.3836		1.005	-29.9542
0.856	-30.2888	-30.2411	-30.3345	-30.1934	-30.3802		1.006	-29.9535
0.857	-30.285	-30.2374	-30.3308	-30.1897	-30.3766		1.007	-29.9527
0.858	-30.2811	-30.2335	-30.3269	-30.1858	-30.3728		1.008	-29.952
0.859	-30.2769	-30.2293	-30.3228	-30.1817	-30.3688		1.009	-29.9512
0.86	-30.2726	-30.2251	-30.3186	-30.1775	-30.3647		1.01	-29.9505
0.861	-30.2681	-30.2206	-30.3142	-30.1731	-30.3603		1.011	-29.9498
0.862	-30.2635	-30.216	-30.3097	-30.1686	-30.3559		1.012	-29.949
0.863	-30.2588	-30.2114	-30.3051	-30.1639	-30.3513		1.013	-29.9483
0.864	-30.2542	-30.2068	-30.3005	-30.1594	-30.3469		1.014	-29.9476
0.865	-30.2496	-30.2022	-30.296	-30.1549	-30.3425		1.015	-29.9469
0.866	-30.2452	-30.1978	-30.2917	-30.1505	-30.3382		1.016	-29.9461
0.867	-30.2408	-30.1935	-30.2873	-30.1461	-30.3339		1.017	-29.9455
0.868	-30.2366	-30.1893	-30.2832	-30.142	-30.3299		1.018	-29.9448
0.869	-30.2324	-30.1852	-30.2791	-30.1379	-30.3259		1.019	-29.9441
0.87	-30.2283	-30.1811	-30.2751	-30.1339	-30.3219		1.02	-29.9435
0.871	-30.2241	-30.1769	-30.271	-30.1297	-30.3179		1.021	-29.9429
0.872	-30.2198	-30.1727	-30.2668	-30.1255	-30.3138		1.022	-29.9423
0.873	-30.2154	-30.1683	-30.2625	-30.1212	-30.3095		1.023	-29.9417
0.874	-30.211	-30.1639	-30.2581	-30.1169	-30.3053		1.024	-29.9412
0.875	-30.2068	-30.1598	-30.254	-30.1127	-30.3013		1.025	-29.9407
0.876	-30.2027	-30.1557	-30.25	-30.1087	-30.2973		1.026	-29.9402
0.877	-30.1987	-30.1517	-30.246	-30.1047	-30.2934		1.027	-29.9397
0.878	-30.1948	-30.1478	-30.2422	-30.1009	-30.2897		1.028	-29.9392
0.879	-30.1909	-30.144	-30.2385	-30.0971	-30.286		1.029	-29.9388
0.88	-30.187	-30.1401	-30.2346	-30.0933	-30.2823		1.03	-29.9383
0.881	-30.1831	-30.1362	-30.2308	-30.0894	-30.2785		1.031	-29.9379
0.882	-30.179	-30.1322	-30.2268	-30.0854	-30.2746		1.032	-29.9375
0.883	-30.1749	-30.1281	-30.2228	-30.0813	-30.2706		1.033	-29.9371
0.884	-30.1707	-30.124	-30.2187	-30.0773	-30.2666		1.034	-29.9367
0.885	-30.1666	-30.1199	-30.2147	-30.0732	-30.2627		1.035	-29.9364
0.886	-30.1626	-30.1159	-30.2107	-30.0692	-30.2588		1.036	-29.936
0.887	-30.1587	-30.1121	-30.2069	-30.0654	-30.2551		1.037	-29.9357
0.888	-30.1551	-30.1085	-30.2033	-30.0618	-30.2516		1.038	-29.9355
0.889	-30.1518	-30.1052	-30.2001	-30.0586	-30.2485		1.039	-29.9352
0.89	-30.1487	-30.1021	-30.1971	-30.0556	-30.2455		1.04	-29.935
0.891	-30.1456	-30.0991	-30.1941	-30.0526	-30.2426		1.041	-29.9348
0.892	-30.1424	-30.096	-30.191	-30.0495	-30.2396		1.042	-29.9346
0.893	-30.1392	-30.0928	-30.1879	-30.0463	-30.2365		1.043	-29.9345
0.894	-30.1358	-30.0894	-30.1845	-30.043	-30.2333		1.044	-29.9343
0.895	-30.1324	-30.086	-30.1812	-30.0396	-30.23		1.045	-29.9341
0.896	-30.1289	-30.0826	-30.1778	-30.0362	-30.2267		1.046	-29.9339
0.897	-30.1255	-30.0792	-30.1745	-30.0329	-30.2235		1.047	-29.9337
0.898	-30.1221	-30.0758	-30.1711	-30.0295	-30.2202		1.048	-29.9335
0.899	-30.1188	-30.0726	-30.168	-30.0263	-30.2171		1.049	-29.9333
0.9	-30.1156	-30.0694	-30.1649	-30.0232	-30.2141		1.05	-29.933
0.901	-30.1126	-30.0664	-30.1619	-30.0202	-30.2112		1.051	-29.9327
0.902	-30.1096	-30.0634	-30.159	-30.0173	-30.2084		1.052	-29.9323
0.903	-30.1067	-30.0606	-30.1562	-30.0145	-30.2056		1.053	-29.932
0.904	-30.1038	-30.0577	-30.1534	-30.0116	-30.2029		1.054	-29.9316
0.905	-30.1009	-30.0549	-30.1506	-30.0088	-30.2002		1.055	-29.9312
0.906	-30.098	-30.0519	-30.1477	-30.0059	-30.1974		1.056	-29.9308
0.907	-30.095	-30.049	-30.1448	-30.003	-30.1946		1.057	-29.9303
0.908	-30.0921	-30.0462	-30.142	-30.0002	-30.1918		1.058	-29.9299
0.909	-30.0894	-30.0434	-30.1393	-29.9975	-30.1893		1.059	-29.9294
0.91	-30.0868	-30.0409	-30.1368	-29.995	-30.1868		1.06	-29.9289
0.911	-30.0846	-30.0388	-30.1348	-29.9929	-30.1849		1.061	-29.9283
0.912	-30.0827	-30.0369	-30.1329	-29.9911	-30.1831		1.062	-29.9277
0.913	-30.0814	-30.0356	-30.1316	-29.9898	-30.1819		1.063	-29.9271
0.914	-30.0801	-30.0344	-30.1305	-29.9886	-30.1809		1.064	-29.9265
0.915	-30.0792	-30.0334	-30.1296	-29.9877	-30.18		1.065	-29.9258
0.916	-30.0783	-30.0326	-30.1288	-29.9869	-30.1793		1.066	-29.9251
0.917	-30.0774	-30.0317	-30.128	-29.9861	-30.1786		1.067	-29.9244
0.918	-30.0766	-30.031	-30.1273	-29.9854	-30.178		1.068	-29.9236
0.919	-30.0758	-30.0302	-30.1266	-29.9846	-30.1774		1.069	-29.9229
0.92	-30.0751	-30.0296	-30.126	-29.984	-30.1768		1.07	-29.9221
0.921	-30.0744	-30.0289	-30.1253	-29.9834	-30.1763		1.071	-29.9213
0.922	-30.0737	-30.0282	-30.1247	-29.9827	-30.1757		1.072	-29.9205
0.923	-30.0729	-30.0274	-30.124	-29.982	-30.175		1.073	-29.9197
0.924	-30.0721	-30.0266	-30.1232	-29.9812	-30.1744		1.074	-29.9189
0.925	-30.0713	-30.0259	-30.1226	-29.9805	-30.1738		1.075	-29.9181
0.926	-30.0705	-30.0251	-30.1218	-29.9798	-30.1732		1.076	-29.9173
0.927	-30.0696	-30.0242	-30.121	-29.9789	-30.1724		1.077	-29.9165
0.928	-30.0685	-30.0232	-30.12	-29.9778	-30.1714		1.078	-29.9158
0.929	-30.0673	-30.022	-30.1188	-29.9767	-30.1704		1.079	-29.915
0.93	-30.0659	-30.0207	-30.1176	-29.9754	-30.1692		1.08	-29.9142
0.931	-30.0645	-30.0193	-30.1163	-29.9741	-30.168		1.081	-29.9134
0.932	-30.0631	-30.0179	-30.1149	-29.9727	-30.1667		1.082	-29.9127
0.933	-30.0617	-30.0165	-30.1136	-29.9714	-30.1655		1.083	-29.9119
0.934	-30.0603	-30.0152	-30.1123	-29.9701	-30.1642		1.084	-29.9111
0.935	-30.059	-30.0139	-30.111	-29.9688	-30.163		1.085	-29.9103
0.936	-30.0576	-30.0125	-30.1097	-29.9675	-30.1618		1.086	-29.9095
0.937	-30.0562	-30.0111	-30.1084	-29.9661	-30.1606		1.087	-29.9087
0.938	-30.0547	-30.0097	-30.107	-29.9647	-30.1593		1.088	-29.9079
0.939	-30.0533	-30.0083	-30.1056	-29.9633	-30.158		1.089	-29.9071
0.94	-30.0518	-30.0069	-30.1043	-29.9619	-30.1567		1.09	-29.9063
0.941	-30.0503	-30.0054	-30.1029	-29.9605	-30.1554		1.091	-29.9055
0.942	-30.0488	-30.0039	-30.1014	-29.959	-30.154		1.092	-29.9047
0.943	-30.0472	-30.0024	-30.0999	-29.9575	-30.1526		1.093	-29.9039
0.944	-30.0457	-30.0009	-30.0984	-29.956	-30.1512		1.094	-29.9031
0.945	-30.0442	-29.9994	-30.097	-29.9546	-30.1499		1.095	-29.9023
0.946	-30.0428	-29.998	-30.0957	-29.9533	-30.1486		1.096	-29.9016
0.947	-30.0415	-29.9968	-30.0945	-29.9521	-30.1475		1.097	-29.9008
0.948	-30.0404	-29.9957	-30.0935	-29.951	-30.1465		1.098	-29.9
0.949	-30.0395	-29.9949	-30.0927	-29.9502	-30.1458		1.099	-29.8992
0.95	-30.0388	-29.9941	-30.092	-29.9495	-30.1453		1.1	-29.8984
0.951	-30.0383	-29.9937	-30.0917	-29.9491	-30.145		1.101	-29.8976
0.952	-30.038	-29.9934	-30.0914	-29.9488	-30.1448		1.102	-29.8968
0.953	-30.0377	-29.9932	-30.0912	-29.9487	-30.1447		1.103	-29.8961
0.954	-30.0376	-29.9931	-30.0912	-29.9486	-30.1447		1.104	-29.8953
0.955	-30.0375	-29.993	-30.0912	-29.9485	-30.1448		1.105	-29.8945
0.956	-30.0375	-29.993	-30.0912	-29.9485	-30.1449		1.106	-29.8938
0.957	-30.0374	-29.993	-30.0912	-29.9485	-30.145		1.107	-29.893
0.958	-30.0373	-29.9929	-30.0912	-29.9485	-30.145		1.108	-29.8923
0.959	-30.0372	-29.9928	-30.0911	-29.9484	-30.1451		1.109	-29.8915
0.96	-30.037	-29.9927	-30.0911	-29.9483	-30.1451		1.11	-29.8908
0.961	-30.0368	-29.9926	-30.091	-29.9483	-30.1451		1.111	-29.8902
0.962	-30.0367	-29.9924	-30.0909	-29.9482	-30.1451		1.112	-29.8895
0.963	-30.0365	-29.9924	-30.0908	-29.9482	-30.1451		1.113	-29.8888
0.964	-30.0363	-29.9922	-30.0907	-29.9481	-30.145		1.114	-29.8882
0.965	-30.0357	-29.9917	-30.0901	-29.9477	-30.1446		1.115	-29.8876
0.966	-30.0349	-29.991	-30.0894	-29.9471	-30.144		1.116	-29.887
0.967	-30.0339	-29.99	-30.0885	-29.9462	-30.1431		1.117	-29.8864
0.968	-30.0327	-29.9889	-30.0873	-29.9451	-30.142		1.118	-29.8859
0.969	-30.0313	-29.9876	-30.0861	-29.9439	-30.1409		1.119	-29.8853
0.97	-30.0298	-29.9862	-30.0847	-29.9426	-30.1395		1.12	-29.8848
0.971	-30.0283	-29.9847	-30.0832	-29.9412	-30.1381		1.121	-29.8843
0.972	-30.0267	-29.9833	-30.0817	-29.9398	-30.1367		1.122	-29.8838
0.973	-30.0252	-29.9818	-30.0803	-29.9384	-30.1354		1.123	-29.8833
0.974	-30.0238	-29.9805	-30.079	-29.9371	-30.1341		1.124	-29.8828
0.975	-30.0224	-29.9792	-30.0777	-29.9359	-30.1329		1.125	-29.8824
0.976	-30.0211	-29.9779	-30.0764	-29.9348	-30.1318		1.126	-29.882
0.977	-30.0198	-29.9767	-30.0752	-29.9336	-30.1306		1.127	-29.8816
0.978	-30.0186	-29.9756	-30.0741	-29.9326	-30.1296		1.128	-29.8812
0.979	-30.0175	-29.9746	-30.0731	-29.9316	-30.1287		1.129	-29.8808
0.98	-30.0166	-29.9737	-30.0722	-29.9308	-30.1279		1.13	-29.8804
0.981	-30.0157	-29.9729	-30.0715	-29.9301	-30.1272		1.131	-29.8801
0.982	-30.0152	-29.9724	-30.071	-29.9297	-30.1268		1.132	-29.8797
0.983	-30.0147	-29.9721	-30.0706	-29.9294	-30.1265		1.133	-29.8794
0.984	-30.0147	-29.9721	-30.0707	-29.9295	-30.1266		1.134	-29.879
0.985	-30.0148	-29.9723	-30.0709	-29.9298	-30.1269		1.135	-29.8786
0.986	-30.0152	-29.9728	-30.0713	-29.9303	-30.1275		1.136	-29.8783
0.987	-30.0155	-29.9732	-30.0717	-29.9308	-30.1279		1.137	-29.8778
0.988	-30.0158	-29.9735	-30.0721	-29.9313	-30.1284		1.138	-29.8772
0.989	-30.0158	-29.9736	-30.0722	-29.9314	-30.1286		1.139	-29.8766
0.99	-30.0157	-29.9736	-30.0722	-29.9315	-30.1287		1.14	-29.876
0.991	-30.0154	-29.9734	-30.072	-29.9313	-30.1285		1.141	-29.8754
0.992	-30.015	-29.973	-30.0716	-29.931	-30.1282		1.142	-29.8749
0.993	-30.0145	-29.9726	-30.0712	-29.9306	-30.1279		1.143	-29.8743
0.994	-30.0139	-29.972	-30.0706	-29.9302	-30.1274		1.144	-29.8737
0.995	-30.0132	-29.9715	-30.0701	-29.9297	-30.1269		1.145	-29.8731
0.996	-30.0125	-29.9708	-30.0695	-29.9291	-30.1264		1.146	-29.8726
0.997	-30.0119	-29.9702	-30.0689	-29.9286	-30.1259		1.147	-29.872
0.998	-30.0114	-29.9698	-30.0685	-29.9283	-30.1256		1.148	-29.8714
0.999	-30.011	-29.9695	-30.0682	-29.928	-30.1254		1.149	-29.8708
1	-30.0108	-29.9694	-30.068	-29.928	-30.1253		1.15	-29.8703
1.001	-30.0108	-29.9695	-30.0682	-29.9282	-30.1255		1.151	-29.8697
1.002	-30.011	-29.9697	-30.0684	-29.9284	-30.1258		1.152	-29.8691
1.003	-30.0114	-29.9702	-30.0689	-29.929	-30.1264		1.153	-29.8685
1.004	-30.0118	-29.9707	-30.0694	-29.9296	-30.127		1.154	-29.868
1.005	-30.0124	-29.9714	-30.0701	-29.9303	-30.1278		1.155	-29.8674
1.006	-30.0131	-29.9721	-30.0708	-29.9311	-30.1286		1.156	-29.8668
1.007	-30.0137	-29.9728	-30.0715	-29.9319	-30.1294		1.157	-29.8663
1.008	-30.0144	-29.9735	-30.0723	-29.9327	-30.1302		1.158	-29.8657
1.009	-30.0151	-29.9743	-30.0731	-29.9335	-30.131		1.159	-29.8652
1.01	-30.0157	-29.975	-30.0737	-29.9342	-30.1318		1.16	-29.8646
1.011	-30.0161	-29.9754	-30.0742	-29.9348	-30.1324		1.161	-29.8641
1.012	-30.0163	-29.9757	-30.0745	-29.9351	-30.1327		1.162	-29.8635
1.013	-30.0161	-29.9756	-30.0744	-29.935	-30.1327		1.163	-29.863
1.014	-30.0157	-29.9753	-30.0741	-29.9348	-30.1325		1.164	-29.8624
1.015	-30.015	-29.9746	-30.0735	-29.9342	-30.1319		1.165	-29.8619
1.016	-30.0141	-29.9738	-30.0727	-29.9335	-30.1312		1.166	-29.8614
1.017	-30.0129	-29.9727	-30.0716	-29.9325	-30.1302		1.167	-29.8608
1.018	-30.0116	-29.9714	-30.0703	-29.9312	-30.129		1.168	-29.8603
1.019	-30.01	-29.9699	-30.0688	-29.9298	-30.1276		1.169	-29.8598
1.02	-30.0083	-29.9683	-30.0672	-29.9282	-30.1261		1.17	-29.8593
1.021	-30.0066	-29.9666	-30.0656	-29.9266	-30.1245		1.171	-29.8587
1.022	-30.005	-29.9651	-30.064	-29.9252	-30.1231		1.172	-29.8582
1.023	-30.0034	-29.9636	-30.0625	-29.9237	-30.1217		1.173	-29.8577
1.024	-30.002	-29.9622	-30.0612	-29.9224	-30.1204		1.174	-29.8572
1.025	-30.0006	-29.9609	-30.0599	-29.9212	-30.1191		1.175	-29.8567
1.026	-29.9993	-29.9596	-30.0586	-29.92	-30.118		1.176	-29.8562
1.027	-29.998	-29.9584	-30.0574	-29.9188	-30.1169		1.177	-29.8557
1.028	-29.9968	-29.9573	-30.0563	-29.9177	-30.1158		1.178	-29.8552
1.029	-29.9958	-29.9563	-30.0554	-29.9169	-30.115		1.179	-29.8547
1.03	-29.9947	-29.9554	-30.0544	-29.916	-30.1141		1.18	-29.8542
1.031	-29.9938	-29.9544	-30.0535	-29.9151	-30.1133		1.181	-29.8537
1.032	-29.9928	-29.9535	-30.0526	-29.9142	-30.1124		1.182	-29.8532
1.033	-29.9918	-29.9526	-30.0517	-29.9134	-30.1116		1.183	-29.8527
1.034	-29.9909	-29.9517	-30.0509	-29.9126	-30.1109		1.184	-29.8523
1.035	-29.9899	-29.9508	-30.05	-29.9118	-30.1101		1.185	-29.8518
1.036	-29.9889	-29.9499	-30.0491	-29.9109	-30.1092		1.186	-29.8513
1.037	-29.988	-29.949	-30.0482	-29.91	-30.1084		1.187	-29.8508
1.038	-29.9871	-29.9482	-30.0474	-29.9093	-30.1077		1.188	-29.8504
1.039	-29.9863	-29.9475	-30.0467	-29.9086	-30.1071		1.189	-29.8499
1.04	-29.9856	-29.9468	-30.0461	-29.9081	-30.1066		1.19	-29.8495
1.041	-29.9851	-29.9464	-30.0457	-29.9077	-30.1062		1.191	-29.849
1.042	-29.9846	-29.9459	-30.0452	-29.9073	-30.1059		1.192	-29.8485
1.043	-29.984	-29.9454	-30.0447	-29.9068	-30.1054		1.193	-29.8481
1.044	-29.9832	-29.9447	-30.044	-29.9062	-30.1048		1.194	-29.8476
1.045	-29.9824	-29.9439	-30.0433	-29.9055	-30.1042		1.195	-29.8472
1.046	-29.9816	-29.9432	-30.0426	-29.9048	-30.1035		1.196	-29.8468
1.047	-29.9807	-29.9424	-30.0418	-29.904	-30.1028		1.197	-29.8463
1.048	-29.9795	-29.9412	-30.0406	-29.9029	-30.1017		1.198	-29.8459
1.049	-29.9779	-29.9397	-30.0392	-29.9015	-30.1004		1.199	-29.8454
1.05	-29.976	-29.9378	-30.0373	-29.8996	-30.0986		1.2	-29.845
1.051	-29.9737	-29.9356	-30.0351	-29.8975	-30.0964		1.201	-29.8446
1.052	-29.9712	-29.9331	-30.0326	-29.8951	-30.0941		1.202	-29.8441
1.053	-29.9683	-29.9303	-30.0299	-29.8923	-30.0914		1.203	-29.8437
1.054	-29.9654	-29.9274	-30.027	-29.8895	-30.0886		1.204	-29.8433
1.055	-29.9622	-29.9243	-30.0239	-29.8864	-30.0855		1.205	-29.8429
1.056	-29.9589	-29.9211	-30.0207	-29.8833	-30.0825		1.206	-29.8425
1.057	-29.9557	-29.9179	-30.0175	-29.8801	-30.0794		1.207	-29.842
1.058	-29.9523	-29.9146	-30.0142	-29.8769	-30.0762		1.208	-29.8416
1.059	-29.9489	-29.9112	-30.0109	-29.8735	-30.0729		1.209	-29.8412
1.06	-29.9456	-29.908	-30.0077	-29.8704	-30.0698		1.21	-29.8408
1.061	-29.9424	-29.9048	-30.0046	-29.8673	-30.0667		1.211	-29.8403
1.062	-29.9393	-29.9018	-30.0016	-29.8643	-30.0639		1.212	-29.8399
1.063	-29.9364	-29.899	-29.9988	-29.8615	-30.0611		1.213	-29.8395
1.064	-29.9336	-29.8962	-29.996	-29.8588	-30.0584		1.214	-29.8391
1.065	-29.931	-29.8937	-29.9935	-29.8563	-30.056		1.215	-29.8386
1.066	-29.9285	-29.8912	-29.9911	-29.8539	-30.0537		1.216	-29.8382
1.067	-29.9263	-29.889	-29.9889	-29.8518	-30.0516		1.217	-29.8378
1.068	-29.9241	-29.8869	-29.9868	-29.8497	-30.0496		1.218	-29.8373
1.069	-29.922	-29.8849	-29.9849	-29.8478	-30.0477		1.219	-29.8369
1.07	-29.9201	-29.883	-29.983	-29.8459	-30.0459		1.22	-29.8365
1.071	-29.9181	-29.8811	-29.9811	-29.8441	-30.0441		1.221	-29.836
1.072	-29.9164	-29.8795	-29.9795	-29.8425	-30.0426		1.222	-29.8356
1.073	-29.9148	-29.8779	-29.9779	-29.8409	-30.0411		1.223	-29.8351
1.074	-29.913	-29.8762	-29.9763	-29.8393	-30.0395		1.224	-29.8347
1.075	-29.9112	-29.8743	-29.9745	-29.8375	-30.0378		1.225	-29.8343
1.076	-29.9091	-29.8723	-29.9725	-29.8355	-30.0359		1.226	-29.8338
1.077	-29.9068	-29.8701	-29.9703	-29.8334	-30.0338		1.227	-29.8334
1.078	-29.9045	-29.8678	-29.968	-29.8311	-30.0316		1.228	-29.8329
1.079	-29.9021	-29.8655	-29.9657	-29.8288	-30.0294		1.229	-29.8325
1.08	-29.8997	-29.8631	-29.9634	-29.8266	-30.0272		1.23	-29.832
1.081	-29.8973	-29.8608	-29.9611	-29.8242	-30.0249		1.231	-29.8316
1.082	-29.8948	-29.8583	-29.9587	-29.8218	-30.0225		1.232	-29.8311
1.083	-29.8921	-29.8557	-29.9561	-29.8193	-30.02		1.233	-29.8307
1.084	-29.8893	-29.8529	-29.9533	-29.8165	-30.0174		1.234	-29.8303
1.085	-29.8864	-29.85	-29.9505	-29.8136	-30.0146		1.235	-29.8298
1.086	-29.8831	-29.8468	-29.9473	-29.8105	-30.0115		1.236	-29.8294
1.087	-29.8799	-29.8436	-29.9442	-29.8074	-30.0084		1.237	-29.8289
1.088	-29.8767	-29.8405	-29.9411	-29.8043	-30.0055		1.238	-29.8285
1.089	-29.8738	-29.8376	-29.9382	-29.8014	-30.0027		1.239	-29.8281
1.09	-29.871	-29.8349	-29.9355	-29.7987	-30		1.24	-29.8276
1.091	-29.8684	-29.8323	-29.933	-29.7963	-29.9976		1.241	-29.8272
1.092	-29.8659	-29.8299	-29.9306	-29.7938	-29.9953		1.242	-29.8268
1.093	-29.8635	-29.8275	-29.9282	-29.7915	-29.993		1.243	-29.8263
1.094	-29.861	-29.825	-29.9259	-29.7891	-29.9907		1.244	-29.8259
1.095	-29.8586	-29.8226	-29.9235	-29.7867	-29.9884		1.245	-29.8255
1.096	-29.8561	-29.8202	-29.9211	-29.7843	-29.9861		1.246	-29.825
1.097	-29.8536	-29.8177	-29.9188	-29.7818	-29.9839		1.247	-29.8246
1.098	-29.8508	-29.8148	-29.9161	-29.7788	-29.9814		1.248	-29.8242
1.099	-29.8478	-29.8117	-29.9133	-29.7755	-29.9788		1.249	-29.8238
1.1	-29.8444	-29.8081	-29.9101	-29.7718	-29.9758		1.25	-29.8233
1.101	-29.8408	-29.8044	-29.9066	-29.7679	-29.9725		1.251	-29.8229
1.102	-29.8369	-29.8003	-29.903	-29.7638	-29.969		1.252	-29.8225
1.103	-29.8328	-29.7961	-29.8991	-29.7594	-29.9653		1.253	-29.8221
1.104	-29.8286	-29.7918	-29.895	-29.755	-29.9615		1.254	-29.8216
1.105	-29.8241	-29.7872	-29.8907	-29.7502	-29.9574		1.255	-29.8212
1.106	-29.8195	-29.7824	-29.8864	-29.7454	-29.9532		1.256	-29.8208
1.107	-29.8147	-29.7775	-29.8817	-29.7402	-29.9487		1.257	-29.8204
1.108	-29.8097	-29.7724	-29.877	-29.735	-29.9442		1.258	-29.8199
1.109	-29.8047	-29.7672	-29.8721	-29.7297	-29.9395		1.259	-29.8195
1.11	-29.7998	-29.7622	-29.8674	-29.7246	-29.935		1.26	-29.8191
1.111	-29.795	-29.7572	-29.8628	-29.7194	-29.9306		1.261	-29.8186
1.112	-29.7906	-29.7527	-29.8586	-29.7148	-29.9265		1.262	-29.8182
1.113	-29.7863	-29.7482	-29.8545	-29.7102	-29.9226		1.263	-29.8177
1.114	-29.7824	-29.7442	-29.8507	-29.706	-29.9191		1.264	-29.8173
1.115	-29.7787	-29.7403	-29.8472	-29.702	-29.9158		1.265	-29.8168
1.116	-29.7752	-29.7367	-29.8439	-29.6982	-29.9127		1.266	-29.8164
1.117	-29.772	-29.7334	-29.841	-29.6948	-29.9099		1.267	-29.8159
1.118	-29.769	-29.7302	-29.8381	-29.6915	-29.9072		1.268	-29.8154
1.119	-29.7663	-29.7274	-29.8356	-29.6885	-29.9049		1.269	-29.815
1.12	-29.7636	-29.7246	-29.8331	-29.6855	-29.9026		1.27	-29.8145
1.121	-29.761	-29.7218	-29.8307	-29.6826	-29.9004		1.271	-29.814
1.122	-29.7584	-29.719	-29.8283	-29.6797	-29.8982		1.272	-29.8135
1.123	-29.7558	-29.7163	-29.8259	-29.6768	-29.896		1.273	-29.813
1.124	-29.7529	-29.7133	-29.8232	-29.6736	-29.8935		1.274	-29.8125
1.125	-29.7499	-29.7102	-29.8204	-29.6704	-29.8909		1.275	-29.812
1.126	-29.7467	-29.7068	-29.8174	-29.6669	-29.8881		1.276	-29.8115
1.127	-29.7435	-29.7035	-29.8144	-29.6634	-29.8852		1.277	-29.811
1.128	-29.7403	-29.7001	-29.8113	-29.6598	-29.8824		1.278	-29.8105
1.129	-29.737	-29.6966	-29.8082	-29.6563	-29.8795		1.279	-29.81
1.13	-29.7337	-29.6932	-29.8051	-29.6526	-29.8765		1.28	-29.8094
1.131	-29.7302	-29.6896	-29.8019	-29.6489	-29.8735		1.281	-29.8089
1.132	-29.7268	-29.686	-29.7986	-29.6451	-29.8704		1.282	-29.8084
1.133	-29.7233	-29.6823	-29.7953	-29.6413	-29.8673		1.283	-29.8078
1.134	-29.7199	-29.6787	-29.7921	-29.6376	-29.8643		1.284	-29.8072
1.135	-29.7165	-29.6753	-29.7889	-29.634	-29.8613		1.285	-29.8067
1.136	-29.7132	-29.6718	-29.7858	-29.6304	-29.8584		1.286	-29.8061
1.137	-29.7099	-29.6683	-29.7827	-29.6268	-29.8555		1.287	-29.8055
1.138	-29.7067	-29.665	-29.7797	-29.6233	-29.8527		1.288	-29.8049
1.139	-29.7036	-29.6617	-29.7768	-29.6198	-29.8499		1.289	-29.8044
1.14	-29.7006	-29.6585	-29.7739	-29.6165	-29.8473		1.29	-29.8038
1.141	-29.6975	-29.6553	-29.771	-29.6131	-29.8446		1.291	-29.8032
1.142	-29.6944	-29.6521	-29.7682	-29.6097	-29.8419		1.292	-29.8026
1.143	-29.6915	-29.649	-29.7654	-29.6065	-29.8394		1.293	-29.802
1.144	-29.6886	-29.646	-29.7628	-29.6033	-29.8369		1.294	-29.8013
1.145	-29.6859	-29.6431	-29.7602	-29.6003	-29.8346		1.295	-29.8007
1.146	-29.6833	-29.6403	-29.7578	-29.5973	-29.8323		1.296	-29.8001
1.147	-29.6808	-29.6376	-29.7555	-29.5945	-29.8302		1.297	-29.7995
1.148	-29.6785	-29.6352	-29.7534	-29.5919	-29.8283		1.298	-29.7988
1.149	-29.6764	-29.6329	-29.7515	-29.5895	-29.8265		1.299	-29.7982
1.15	-29.6745	-29.6308	-29.7497	-29.5872	-29.825		1.3	-29.7975
1.151	-29.6727	-29.6289	-29.7481	-29.5851	-29.8236		1.301	-29.7969
1.152	-29.6713	-29.6273	-29.7469	-29.5834	-29.8226		1.302	-29.7962
1.153	-29.6701	-29.626	-29.746	-29.5819	-29.8218		1.303	-29.7956
1.154	-29.6693	-29.6251	-29.7454	-29.5808	-29.8214		1.304	-29.7949
1.155	-29.6689	-29.6245	-29.7451	-29.5801	-29.8214		1.305	-29.7942
1.156	-29.6686	-29.624	-29.745	-29.5795	-29.8215		1.306	-29.7936
1.157	-29.6686	-29.6239	-29.7452	-29.5791	-29.8219		1.307	-29.7929
1.158	-29.6686	-29.6237	-29.7454	-29.5788	-29.8223		1.308	-29.7922
1.159	-29.6686	-29.6236	-29.7457	-29.5785	-29.8227		1.309	-29.7915
1.16	-29.6686	-29.6234	-29.7458	-29.5782	-29.8231		1.31	-29.7909
1.161	-29.6685	-29.6232	-29.7459	-29.5778	-29.8234		1.311	-29.7902
1.162	-29.6683	-29.6228	-29.7459	-29.5772	-29.8235		1.312	-29.7895
1.163	-29.668	-29.6223	-29.7458	-29.5766	-29.8236		1.313	-29.7888
1.164	-29.6675	-29.6216	-29.7455	-29.5758	-29.8235		1.314	-29.7881
1.165	-29.6669	-29.6209	-29.7451	-29.5748	-29.8233		1.315	-29.7874
1.166	-29.6662	-29.62	-29.7446	-29.5738	-29.823		1.316	-29.7867
1.167	-29.6655	-29.6192	-29.7441	-29.5728	-29.8227		1.317	-29.786
1.168	-29.6649	-29.6183	-29.7436	-29.5718	-29.8224		1.318	-29.7853
1.169	-29.6643	-29.6176	-29.7432	-29.5709	-29.8222		1.319	-29.7846
1.17	-29.6637	-29.6168	-29.7428	-29.57	-29.822		1.32	-29.7839
1.171	-29.663	-29.616	-29.7423	-29.5689	-29.8217		1.321	-29.7832
1.172	-29.6622	-29.615	-29.7417	-29.5678	-29.8213		1.322	-29.7825
1.173	-29.6612	-29.6138	-29.7409	-29.5665	-29.8207		1.323	-29.7818
1.174	-29.6601	-29.6126	-29.74	-29.565	-29.8199		1.324	-29.7811
1.175	-29.6589	-29.6112	-29.739	-29.5635	-29.8191		1.325	-29.7804
1.176	-29.6575	-29.6097	-29.7378	-29.5618	-29.8181		1.326	-29.7797
1.177	-29.6561	-29.6081	-29.7366	-29.5601	-29.8171		1.327	-29.779
1.178	-29.6546	-29.6064	-29.7353	-29.5582	-29.816		1.328	-29.7783
1.179	-29.6532	-29.6048	-29.734	-29.5565	-29.8149		1.329	-29.7776
1.18	-29.6518	-29.6033	-29.7329	-29.5548	-29.814		1.33	-29.7768
1.181	-29.6506	-29.6019	-29.7319	-29.5532	-29.8132		1.331	-29.7761
1.182	-29.6494	-29.6006	-29.7309	-29.5517	-29.8124		1.332	-29.7754
1.183	-29.6483	-29.5993	-29.73	-29.5503	-29.8117		1.333	-29.7747
1.184	-29.6473	-29.5981	-29.7291	-29.5489	-29.811		1.334	-29.7739
1.185	-29.6463	-29.5969	-29.7283	-29.5476	-29.8104		1.335	-29.7732
1.186	-29.6451	-29.5956	-29.7274	-29.5461	-29.8096		1.336	-29.7725
1.187	-29.6439	-29.5942	-29.7263	-29.5445	-29.8087		1.337	-29.7717
1.188	-29.6423	-29.5925	-29.725	-29.5426	-29.8076		1.338	-29.771
1.189	-29.6407	-29.5907	-29.7235	-29.5406	-29.8064		1.339	-29.7702
1.19	-29.6387	-29.5885	-29.7217	-29.5383	-29.8047		1.34	-29.7695
1.191	-29.6366	-29.5862	-29.7198	-29.5358	-29.803		1.341	-29.7687
1.192	-29.6343	-29.5838	-29.7177	-29.5332	-29.8011		1.342	-29.768
1.193	-29.6322	-29.5815	-29.7159	-29.5308	-29.7995		1.343	-29.7672
1.194	-29.6303	-29.5794	-29.7141	-29.5285	-29.7979		1.344	-29.7665
1.195	-29.6283	-29.5773	-29.7123	-29.5262	-29.7963		1.345	-29.7657
1.196	-29.6264	-29.5752	-29.7106	-29.524	-29.7948		1.346	-29.7649
1.197	-29.6245	-29.5731	-29.7088	-29.5217	-29.7932		1.347	-29.7642
1.198	-29.6227	-29.5711	-29.7072	-29.5195	-29.7918		1.348	-29.7634
1.199	-29.621	-29.5693	-29.7058	-29.5176	-29.7906		1.349	-29.7626
1.2	-29.6198	-29.5679	-29.7048	-29.516	-29.7897		1.35	-29.7619
1.201	-29.6187	-29.5667	-29.7039	-29.5146	-29.7891		1.351	-29.7611
1.202	-29.6182	-29.566	-29.7036	-29.5137	-29.7889		1.352	-29.7603
1.203	-29.6179	-29.5654	-29.7034	-29.513	-29.789		1.353	-29.7596
1.204	-29.6178	-29.5652	-29.7036	-29.5126	-29.7893		1.354	-29.7588
1.205	-29.6179	-29.5652	-29.7039	-29.5124	-29.7898		1.355	-29.758
1.206	-29.6182	-29.5653	-29.7044	-29.5124	-29.7905		1.356	-29.7572
1.207	-29.6187	-29.5656	-29.705	-29.5125	-29.7914		1.357	-29.7565
1.208	-29.6193	-29.566	-29.7058	-29.5127	-29.7923		1.358	-29.7557
1.209	-29.62	-29.5665	-29.7067	-29.513	-29.7934		1.359	-29.7549
1.21	-29.6206	-29.567	-29.7075	-29.5134	-29.7944		1.36	-29.7542
1.211	-29.6213	-29.5675	-29.7084	-29.5137	-29.7955		1.361	-29.7534
1.212	-29.6218	-29.5678	-29.7091	-29.5138	-29.7964		1.362	-29.7526
1.213	-29.6222	-29.568	-29.7097	-29.5139	-29.7972		1.363	-29.7519
1.214	-29.6222	-29.5679	-29.7099	-29.5136	-29.7976		1.364	-29.7511
1.215	-29.6222	-29.5677	-29.7101	-29.5132	-29.798		1.365	-29.7504
1.216	-29.6219	-29.5672	-29.71	-29.5126	-29.7981		1.366	-29.7496
1.217	-29.6216	-29.5667	-29.7098	-29.5119	-29.7981		1.367	-29.7489
1.218	-29.6211	-29.5661	-29.7096	-29.5111	-29.798		1.368	-29.7482
1.219	-29.6206	-29.5654	-29.7092	-29.5102	-29.7979		1.369	-29.7474
1.22	-29.62	-29.5647	-29.7089	-29.5093	-29.7977		1.37	-29.7467
1.221	-29.6196	-29.5641	-29.7086	-29.5085	-29.7977		1.371	-29.746
1.222	-29.6192	-29.5635	-29.7084	-29.5078	-29.7977		1.372	-29.7452
1.223	-29.6189	-29.563	-29.7083	-29.5071	-29.7977		1.373	-29.7445
1.224	-29.6185	-29.5624	-29.7081	-29.5064	-29.7978		1.374	-29.7438
1.225	-29.6181	-29.5619	-29.7079	-29.5056	-29.7977		1.375	-29.7431
1.226	-29.6178	-29.5613	-29.7078	-29.5049	-29.7978		1.376	-29.7424
1.227	-29.6175	-29.5609	-29.7077	-29.5043	-29.7979		1.377	-29.7417
1.228	-29.6173	-29.5606	-29.7077	-29.5038	-29.7981		1.378	-29.741
1.229	-29.6172	-29.5603	-29.7078	-29.5033	-29.7984		1.379	-29.7403
1.23	-29.6172	-29.5601	-29.708	-29.503	-29.7988		1.38	-29.7396
1.231	-29.6171	-29.5598	-29.7081	-29.5025	-29.7991		1.381	-29.7389
1.232	-29.617	-29.5595	-29.7082	-29.502	-29.7993		1.382	-29.7382
1.233	-29.617	-29.5593	-29.7085	-29.5016	-29.8		1.383	-29.7376
1.234	-29.617	-29.5591	-29.7088	-29.5013	-29.8007		1.384	-29.7369
1.235	-29.617	-29.559	-29.7093	-29.5009	-29.8015		1.385	-29.7362
1.236	-29.617	-29.5588	-29.7096	-29.5005	-29.8023		1.386	-29.7356
1.237	-29.6168	-29.5584	-29.7099	-29.5	-29.8029		1.387	-29.7349
1.238	-29.6165	-29.5579	-29.7099	-29.4993	-29.8034		1.388	-29.7343
1.239	-29.6161	-29.5573	-29.7099	-29.4985	-29.8037		1.389	-29.7336
1.24	-29.6153	-29.5563	-29.7095	-29.4973	-29.8036		1.39	-29.733
1.241	-29.6144	-29.5552	-29.7089	-29.4961	-29.8035		1.391	-29.7324
1.242	-29.6132	-29.5539	-29.7082	-29.4945	-29.8031		1.392	-29.7318
1.243	-29.612	-29.5524	-29.7073	-29.4929	-29.8026		1.393	-29.7312
1.244	-29.6106	-29.5509	-29.7063	-29.4911	-29.802		1.394	-29.7305
1.245	-29.6091	-29.5492	-29.7052	-29.4893	-29.8013		1.395	-29.7299
1.246	-29.6076	-29.5475	-29.7041	-29.4874	-29.8005		1.396	-29.7293
1.247	-29.6059	-29.5456	-29.7027	-29.4853	-29.7996		1.397	-29.7288
1.248	-29.6041	-29.5436	-29.7013	-29.4831	-29.7986		1.398	-29.7282
1.249	-29.6022	-29.5415	-29.6998	-29.4809	-29.7974		1.399	-29.7276
1.25	-29.6002	-29.5393	-29.6982	-29.4785	-29.7962		1.4	-29.727
1.251	-29.5981	-29.5371	-29.6965	-29.476	-29.7949		1.401	-29.7265
1.252	-29.5958	-29.5346	-29.6946	-29.4733	-29.7934		1.402	-29.7259
1.253	-29.5934	-29.532	-29.6926	-29.4706	-29.7918		1.403	-29.7254
1.254	-29.5908	-29.5291	-29.6903	-29.4675	-29.7899		1.404	-29.7248
1.255	-29.588	-29.5262	-29.6879	-29.4644	-29.7879		1.405	-29.7243
1.256	-29.585	-29.523	-29.6853	-29.461	-29.7856		1.406	-29.7237
1.257	-29.5818	-29.5196	-29.6825	-29.4575	-29.7832		1.407	-29.7232
1.258	-29.5786	-29.5162	-29.6797	-29.4538	-29.7807		1.408	-29.7227
1.259	-29.5752	-29.5127	-29.6767	-29.4501	-29.7782		1.409	-29.7222
1.26	-29.5719	-29.5091	-29.6737	-29.4464	-29.7756		1.41	-29.7217
1.261	-29.5686	-29.5057	-29.6709	-29.4427	-29.7731		1.411	-29.7212
1.262	-29.5654	-29.5023	-29.668	-29.4391	-29.7707		1.412	-29.7207
1.263	-29.5622	-29.4989	-29.6652	-29.4356	-29.7682		1.413	-29.7202
1.264	-29.5591	-29.4956	-29.6625	-29.4321	-29.7659		1.414	-29.7197
1.265	-29.5561	-29.4924	-29.6599	-29.4287	-29.7637		1.415	-29.7193
1.266	-29.5532	-29.4893	-29.6574	-29.4254	-29.7616		1.416	-29.7188
1.267	-29.5504	-29.4864	-29.655	-29.4223	-29.7595		1.417	-29.7183
1.268	-29.5478	-29.4835	-29.6527	-29.4192	-29.7577		1.418	-29.7179
1.269	-29.5453	-29.4808	-29.6506	-29.4163	-29.7559		1.419	-29.7174
1.27	-29.5429	-29.4782	-29.6486	-29.4135	-29.7543		1.42	-29.717
1.271	-29.5407	-29.4758	-29.6467	-29.4109	-29.7528		1.421	-29.7165
1.272	-29.5385	-29.4735	-29.645	-29.4084	-29.7515		1.422	-29.7161
1.273	-29.5369	-29.4716	-29.6437	-29.4064	-29.7506		1.423	-29.7157
1.274	-29.5354	-29.47	-29.6427	-29.4046	-29.7499		1.424	-29.7152
1.275	-29.5346	-29.469	-29.6423	-29.4034	-29.7499		1.425	-29.7148
1.276	-29.534	-29.4682	-29.642	-29.4024	-29.75		1.426	-29.7144
1.277	-29.5336	-29.4676	-29.642	-29.4015	-29.7504		1.427	-29.714
1.278	-29.5333	-29.4671	-29.6421	-29.4009	-29.7508		1.428	-29.7136
1.279	-29.533	-29.4666	-29.6422	-29.4002	-29.7514		1.429	-29.7132
1.28	-29.5329	-29.4663	-29.6425	-29.3998	-29.752		1.43	-29.7128
1.281	-29.5328	-29.466	-29.6428	-29.3993	-29.7527		1.431	-29.7124
1.282	-29.5327	-29.4657	-29.643	-29.3988	-29.7534		1.432	-29.712
1.283	-29.5325	-29.4654	-29.6432	-29.3982	-29.754		1.433	-29.7117
1.284	-29.5323	-29.4649	-29.6434	-29.3976	-29.7545		1.434	-29.7113
1.285	-29.5322	-29.4646	-29.6436	-29.3971	-29.7551		1.435	-29.7109
1.286	-29.5321	-29.4643	-29.6439	-29.3966	-29.7558		1.436	-29.7106
1.287	-29.5324	-29.4644	-29.6446	-29.3965	-29.7569		1.437	-29.7103
1.288	-29.5328	-29.4647	-29.6454	-29.3965	-29.7581		1.438	-29.7099
1.289	-29.5334	-29.4651	-29.6464	-29.3967	-29.7594		1.439	-29.7096
1.29	-29.5341	-29.4656	-29.6475	-29.3971	-29.7609		1.44	-29.7093
1.291	-29.5349	-29.4662	-29.6487	-29.3975	-29.7625		1.441	-29.7089
1.292	-29.5357	-29.4668	-29.6499	-29.3979	-29.7641		1.442	-29.7086
1.293	-29.5366	-29.4675	-29.6511	-29.3984	-29.7657		1.443	-29.7083
1.294	-29.5374	-29.4681	-29.6523	-29.3988	-29.7673		1.444	-29.708
1.295	-29.5381	-29.4686	-29.6535	-29.3992	-29.7688		1.445	-29.7078
1.296	-29.5388	-29.4692	-29.6546	-29.3995	-29.7703		1.446	-29.7075
1.297	-29.5396	-29.4697	-29.6557	-29.3998	-29.7718		1.447	-29.7072
1.298	-29.5403	-29.4703	-29.6568	-29.4002	-29.7733		1.448	-29.7069
1.299	-29.541	-29.4707	-29.6578	-29.4004	-29.7747		1.449	-29.7066
1.3	-29.5415	-29.471	-29.6588	-29.4006	-29.776		1.45	-29.7064
1.301	-29.5418	-29.4712	-29.6595	-29.4005	-29.7771		1.451	-29.7061
1.302	-29.5419	-29.4711	-29.66	-29.4003	-29.778		1.452	-29.7058
1.303	-29.5419	-29.4709	-29.6604	-29.3999	-29.7788		1.453	-29.7056
1.304	-29.5417	-29.4705	-29.6606	-29.3993	-29.7794		1.454	-29.7053
1.305	-29.5415	-29.4701	-29.6607	-29.3986	-29.7799		1.455	-29.705
1.306	-29.5408	-29.4692	-29.6604	-29.3976	-29.78		1.456	-29.7048
1.307	-29.5401	-29.4683	-29.6601	-29.3965	-29.78		1.457	-29.7045
1.308	-29.5393	-29.4673	-29.6596	-29.3953	-29.78		1.458	-29.7043
1.309	-29.5384	-29.4662	-29.6591	-29.394	-29.7798		1.459	-29.704
1.31	-29.5374	-29.465	-29.6585	-29.3926	-29.7797		1.46	-29.7037
1.311	-29.5364	-29.4638	-29.6579	-29.3912	-29.7794		1.461	-29.7035
1.312	-29.5354	-29.4626	-29.6573	-29.3898	-29.7792		1.462	-29.7032
1.313	-29.5344	-29.4615	-29.6567	-29.3885	-29.779		1.463	-29.703
1.314	-29.5334	-29.4603	-29.6561	-29.3871	-29.7788		1.464	-29.7027
1.315	-29.5324	-29.4591	-29.6555	-29.3857	-29.7786		1.465	-29.7025
1.316	-29.5313	-29.4577	-29.6547	-29.3842	-29.7782		1.466	-29.7022
1.317	-29.5301	-29.4563	-29.6539	-29.3826	-29.7777		1.467	-29.702
1.318	-29.5287	-29.4548	-29.653	-29.3808	-29.7772		1.468	-29.7017
1.319	-29.5274	-29.4533	-29.652	-29.3791	-29.7766		1.469	-29.7015
1.32	-29.5262	-29.4518	-29.6512	-29.3775	-29.7762		1.47	-29.7012
1.321	-29.525	-29.4504	-29.6503	-29.3759	-29.7757		1.471	-29.701
1.322	-29.5238	-29.4491	-29.6496	-29.3744	-29.7754		1.472	-29.7007
1.323	-29.523	-29.4481	-29.6491	-29.3731	-29.7753		1.473	-29.7005
1.324	-29.5222	-29.4471	-29.6488	-29.372	-29.7753		1.474	-29.7003
1.325	-29.5219	-29.4466	-29.6488	-29.3713	-29.7757		1.475	-29.7
1.326	-29.5217	-29.4461	-29.649	-29.3706	-29.7763		1.476	-29.6998
1.327	-29.5217	-29.446	-29.6494	-29.3703	-29.7771		1.477	-29.6996
1.328	-29.5216	-29.4457	-29.6497	-29.3698	-29.7778		1.478	-29.6993
1.329	-29.5214	-29.4453	-29.6498	-29.3692	-29.7783		1.479	-29.6991
1.33	-29.5208	-29.4445	-29.6497	-29.3683	-29.7786		1.48	-29.6989
1.331	-29.5202	-29.4437	-29.6495	-29.3673	-29.7787		1.481	-29.6987
1.332	-29.5194	-29.4427	-29.6491	-29.3661	-29.7787		1.482	-29.6984
1.333	-29.5187	-29.4418	-29.6487	-29.3649	-29.7787		1.483	-29.6982
1.334	-29.518	-29.4409	-29.6484	-29.3639	-29.7788		1.484	-29.698
1.335	-29.5174	-29.4401	-29.6482	-29.3629	-29.779		1.485	-29.6978
1.336	-29.5168	-29.4394	-29.648	-29.3619	-29.7792		1.486	-29.6976
1.337	-29.5164	-29.4387	-29.6479	-29.361	-29.7795		1.487	-29.6973
1.338	-29.516	-29.4381	-29.648	-29.3603	-29.7799		1.488	-29.6971
1.339	-29.5161	-29.438	-29.6484	-29.36	-29.7808		1.489	-29.6969
1.34	-29.5164	-29.4382	-29.6492	-29.3599	-29.7819		1.49	-29.6967
1.341	-29.5172	-29.4387	-29.6503	-29.3603	-29.7834		1.491	-29.6965
1.342	-29.5184	-29.4397	-29.6519	-29.3611	-29.7854		1.492	-29.6963
1.343	-29.5197	-29.4409	-29.6536	-29.3621	-29.7875		1.493	-29.6961
1.344	-29.5215	-29.4424	-29.6558	-29.3634	-29.79		1.494	-29.6959
1.345	-29.5233	-29.4441	-29.658	-29.3649	-29.7927		1.495	-29.6957
1.346	-29.5255	-29.4461	-29.6605	-29.3666	-29.7956		1.496	-29.6955
1.347	-29.5278	-29.4482	-29.6633	-29.3686	-29.7987		1.497	-29.6953
1.348	-29.5303	-29.4505	-29.6661	-29.3707	-29.802		1.498	-29.6951
1.349	-29.5329	-29.4529	-29.6691	-29.3729	-29.8054		1.499	-29.6949
1.35	-29.5355	-29.4553	-29.6721	-29.3751	-29.8088		1.5	-29.6947
1.351	-29.5383	-29.4579	-29.6753	-29.3775	-29.8124		1.501	-29.6944
1.352	-29.5412	-29.4606	-29.6785	-29.38	-29.8159		1.502	-29.6942
1.353	-29.544	-29.4632	-29.6817	-29.3824	-29.8195		1.503	-29.694
1.354	-29.5467	-29.4657	-29.6849	-29.3847	-29.823		1.504	-29.6938
1.355	-29.5494	-29.4682	-29.6879	-29.387	-29.8265		1.505	-29.6936
1.356	-29.5521	-29.4707	-29.691	-29.3893	-29.83		1.506	-29.6934
1.357	-29.5548	-29.4732	-29.6941	-29.3917	-29.8335		1.507	-29.6932
1.358	-29.5577	-29.4759	-29.6974	-29.3941	-29.8371		1.508	-29.693
1.359	-29.5605	-29.4786	-29.7006	-29.3966	-29.8408		1.509	-29.6927
1.36	-29.5634	-29.4813	-29.7039	-29.3991	-29.8444		1.51	-29.6925
1.361	-29.5662	-29.4839	-29.7071	-29.4015	-29.848		1.511	-29.6923
1.362	-29.569	-29.4864	-29.7103	-29.4039	-29.8515		1.512	-29.6921
1.363	-29.5714	-29.4886	-29.713	-29.4059	-29.8547		1.513	-29.6918
1.364	-29.5737	-29.4907	-29.7157	-29.4078	-29.8578		1.514	-29.6916
1.365	-29.5757	-29.4926	-29.7181	-29.4094	-29.8606		1.515	-29.6914
1.366	-29.5776	-29.4943	-29.7204	-29.4109	-29.8632		1.516	-29.6911
1.367	-29.5793	-29.4958	-29.7225	-29.4123	-29.8658		1.517	-29.6909
1.368	-29.5809	-29.4972	-29.7244	-29.4135	-29.8679		1.518	-29.6907
1.369	-29.5824	-29.4986	-29.7261	-29.4148	-29.8699		1.519	-29.6904
1.37	-29.5831	-29.4992	-29.727	-29.4153	-29.8709		1.52	-29.6902
1.371	-29.5837	-29.4997	-29.7277	-29.4157	-29.8718		1.521	-29.69
1.372	-29.5838	-29.4997	-29.728	-29.4156	-29.8722		1.522	-29.6897
1.373	-29.5837	-29.4995	-29.728	-29.4154	-29.8724		1.523	-29.6895
1.374	-29.5834	-29.4991	-29.7279	-29.4149	-29.8724		1.524	-29.6893
1.375	-29.583	-29.4987	-29.7276	-29.4143	-29.8723		1.525	-29.689
1.376	-29.5825	-29.4981	-29.7274	-29.4137	-29.8722		1.526	-29.6888
1.377	-29.5821	-29.4976	-29.7271	-29.4131	-29.8721		1.527	-29.6886
1.378	-29.5817	-29.4971	-29.7268	-29.4126	-29.872		1.528	-29.6883
1.379	-29.5813	-29.4967	-29.7266	-29.412	-29.8719		1.529	-29.6881
1.38	-29.581	-29.4962	-29.7264	-29.4115	-29.8719		1.53	-29.6878
1.381	-29.5807	-29.4958	-29.7263	-29.411	-29.8718		1.531	-29.6876
1.382	-29.5803	-29.4953	-29.726	-29.4104	-29.8718		1.532	-29.6874
1.383	-29.5798	-29.4948	-29.7257	-29.4098	-29.8716		1.533	-29.6871
1.384	-29.5792	-29.4942	-29.7253	-29.4091	-29.8713		1.534	-29.6869
1.385	-29.5786	-29.4934	-29.7248	-29.4082	-29.871		1.535	-29.6867
1.386	-29.5777	-29.4925	-29.7241	-29.4072	-29.8704		1.536	-29.6864
1.387	-29.5767	-29.4913	-29.7232	-29.406	-29.8697		1.537	-29.6862
1.388	-29.5755	-29.4901	-29.7222	-29.4047	-29.8688		1.538	-29.6859
1.389	-29.5739	-29.4884	-29.7208	-29.4029	-29.8676		1.539	-29.6857
1.39	-29.5723	-29.4867	-29.7192	-29.4011	-29.8662		1.54	-29.6854
1.391	-29.5703	-29.4847	-29.7175	-29.399	-29.8646		1.541	-29.6852
1.392	-29.5684	-29.4827	-29.7157	-29.3969	-29.863		1.542	-29.685
1.393	-29.5665	-29.4807	-29.714	-29.3948	-29.8614		1.543	-29.6847
1.394	-29.5646	-29.4786	-29.7122	-29.3927	-29.8598		1.544	-29.6845
1.395	-29.5626	-29.4765	-29.7103	-29.3905	-29.8581		1.545	-29.6842
1.396	-29.5606	-29.4745	-29.7085	-29.3884	-29.8564		1.546	-29.684
1.397	-29.5588	-29.4726	-29.7068	-29.3864	-29.8549		1.547	-29.6837
1.398	-29.557	-29.4708	-29.7053	-29.3845	-29.8535		1.548	-29.6835
1.399	-29.5554	-29.4691	-29.7038	-29.3827	-29.8522		1.549	-29.6833
1.4	-29.5539	-29.4674	-29.7024	-29.381	-29.8509		1.55	-29.683
1.401	-29.5522	-29.4657	-29.7009	-29.3791	-29.8495		1.551	-29.6828
1.402	-29.5505	-29.4638	-29.6993	-29.3772	-29.8481		1.552	-29.6825
1.403	-29.5487	-29.462	-29.6977	-29.3753	-29.8466		1.553	-29.6823
1.404	-29.5469	-29.4601	-29.6961	-29.3734	-29.8452		1.554	-29.6821
1.405	-29.5453	-29.4584	-29.6946	-29.3715	-29.8439		1.555	-29.6818
1.406	-29.5437	-29.4567	-29.6931	-29.3698	-29.8426		1.556	-29.6816
1.407	-29.5421	-29.4551	-29.6917	-29.368	-29.8413		1.557	-29.6814
1.408	-29.5409	-29.4538	-29.6906	-29.3666	-29.8404		1.558	-29.6812
1.409	-29.5397	-29.4525	-29.6897	-29.3653	-29.8396		1.559	-29.6809
1.41	-29.5389	-29.4516	-29.689	-29.3643	-29.839		1.56	-29.6807
1.411	-29.5381	-29.4507	-29.6883	-29.3634	-29.8386		1.561	-29.6805
1.412	-29.5374	-29.45	-29.6878	-29.3625	-29.8382		1.562	-29.6803
1.413	-29.5368	-29.4493	-29.6873	-29.3617	-29.8379		1.563	-29.6801
1.414	-29.5362	-29.4486	-29.6869	-29.361	-29.8376		1.564	-29.6799
1.415	-29.5359	-29.4482	-29.6868	-29.3605	-29.8376		1.565	-29.6797
1.416	-29.5357	-29.4479	-29.6867	-29.3601	-29.8377		1.566	-29.6794
1.417	-29.5358	-29.4479	-29.6869	-29.36	-29.8381		1.567	-29.6792
1.418	-29.5358	-29.4478	-29.6871	-29.3599	-29.8384		1.568	-29.679
1.419	-29.5358	-29.4478	-29.6873	-29.3597	-29.8388		1.569	-29.6788
1.42	-29.5356	-29.4475	-29.6872	-29.3593	-29.8388		1.57	-29.6786
1.421	-29.5353	-29.4471	-29.6871	-29.3589	-29.8389		1.571	-29.6784
1.422	-29.5347	-29.4464	-29.6866	-29.3581	-29.8385		1.572	-29.6782
1.423	-29.5339	-29.4455	-29.686	-29.3572	-29.8381		1.573	-29.678
1.424	-29.533	-29.4445	-29.6852	-29.356	-29.8374		1.574	-29.6778
1.425	-29.5319	-29.4433	-29.6843	-29.3548	-29.8367		1.575	-29.6776
1.426	-29.5307	-29.4421	-29.6833	-29.3534	-29.8358		1.576	-29.6774
1.427	-29.5295	-29.4408	-29.6822	-29.3521	-29.8349		1.577	-29.6772
1.428	-29.5284	-29.4396	-29.6812	-29.3507	-29.8341		1.578	-29.677
1.429	-29.5274	-29.4385	-29.6804	-29.3496	-29.8334		1.579	-29.6768
1.43	-29.5266	-29.4376	-29.6797	-29.3486	-29.8329		1.58	-29.6766
1.431	-29.526	-29.4369	-29.6793	-29.3478	-29.8326		1.581	-29.6764
1.432	-29.5258	-29.4366	-29.6792	-29.3475	-29.8327		1.582	-29.6762
1.433	-29.5258	-29.4366	-29.6794	-29.3473	-29.833		1.583	-29.676
1.434	-29.5261	-29.4368	-29.6799	-29.3475	-29.8337		1.584	-29.6758
1.435	-29.5264	-29.437	-29.6804	-29.3476	-29.8343		1.585	-29.6756
1.436	-29.5268	-29.4373	-29.6809	-29.3478	-29.835		1.586	-29.6754
1.437	-29.5272	-29.4376	-29.6814	-29.3481	-29.8357		1.587	-29.6752
1.438	-29.5276	-29.4379	-29.682	-29.3483	-29.8364		1.588	-29.675
1.439	-29.5278	-29.4381	-29.6823	-29.3483	-29.8369		1.589	-29.6748
1.44	-29.528	-29.4381	-29.6827	-29.3483	-29.8374		1.59	-29.6746
1.441	-29.5278	-29.4379	-29.6826	-29.3479	-29.8375		1.591	-29.6744
1.442	-29.5275	-29.4375	-29.6825	-29.3475	-29.8375		1.592	-29.6742
1.443	-29.5269	-29.4368	-29.6821	-29.3467	-29.8372		1.593	-29.674
1.444	-29.5261	-29.436	-29.6815	-29.3458	-29.8368		1.594	-29.6738
1.445	-29.5252	-29.435	-29.6807	-29.3447	-29.8362		1.595	-29.6736
1.446	-29.524	-29.4337	-29.6797	-29.3434	-29.8353		1.596	-29.6734
1.447	-29.5228	-29.4324	-29.6786	-29.3419	-29.8344		1.597	-29.6732
1.448	-29.5212	-29.4307	-29.6772	-29.3402	-29.8331		1.598	-29.673
1.449	-29.5197	-29.4291	-29.6758	-29.3385	-29.8319		1.599	-29.6728
1.45	-29.518	-29.4273	-29.6743	-29.3367	-29.8305		1.6	-29.6726
1.451	-29.5164	-29.4257	-29.6729	-29.3349	-29.8293		1.601	-29.6724
1.452	-29.5149	-29.4241	-29.6715	-29.3332	-29.8281		1.602	-29.6722
1.453	-29.5136	-29.4227	-29.6704	-29.3318	-29.8271		1.603	-29.672
1.454	-29.5124	-29.4214	-29.6693	-29.3304	-29.8262		1.604	-29.6718
1.455	-29.5113	-29.4202	-29.6684	-29.3292	-29.8254		1.605	-29.6716
1.456	-29.5103	-29.4192	-29.6675	-29.328	-29.8247		1.606	-29.6714
1.457	-29.5094	-29.4181	-29.6668	-29.3269	-29.8241		1.607	-29.6713
1.458	-29.5085	-29.4172	-29.666	-29.3258	-29.8235		1.608	-29.6711
1.459	-29.5076	-29.4162	-29.6652	-29.3247	-29.8229		1.609	-29.6709
1.46	-29.507	-29.4155	-29.6648	-29.324	-29.8226		1.61	-29.6708
1.461	-29.5066	-29.415	-29.6646	-29.3234	-29.8226		1.611	-29.6706
1.462	-29.5067	-29.4151	-29.6649	-29.3234	-29.823		1.612	-29.6705
1.463	-29.507	-29.4152	-29.6652	-29.3234	-29.8235		1.613	-29.6703
1.464	-29.5073	-29.4154	-29.6657	-29.3236	-29.8241		1.614	-29.6702
1.465	-29.5077	-29.4158	-29.6663	-29.3238	-29.8249		1.615	-29.67
1.466	-29.5082	-29.4162	-29.6669	-29.3241	-29.8256		1.616	-29.6699
1.467	-29.5089	-29.4167	-29.6677	-29.3246	-29.8266		1.617	-29.6698
1.468	-29.5096	-29.4174	-29.6687	-29.3252	-29.8277		1.618	-29.6696
1.469	-29.5106	-29.4184	-29.6698	-29.3261	-29.829		1.619	-29.6695
1.47	-29.5119	-29.4195	-29.6712	-29.3272	-29.8306		1.62	-29.6694
1.471	-29.5133	-29.4209	-29.6728	-29.3284	-29.8323		1.621	-29.6693
1.472	-29.515	-29.4224	-29.6746	-29.3299	-29.8343		1.622	-29.6692
1.473	-29.5166	-29.424	-29.6764	-29.3314	-29.8362		1.623	-29.669
1.474	-29.5183	-29.4255	-29.6782	-29.3328	-29.8382		1.624	-29.6689
1.475	-29.5198	-29.427	-29.6799	-29.3342	-29.8401		1.625	-29.6688
1.476	-29.5213	-29.4284	-29.6816	-29.3356	-29.8419		1.626	-29.6687
1.477	-29.5228	-29.4298	-29.6832	-29.3369	-29.8436		1.627	-29.6686
1.478	-29.5242	-29.4312	-29.6848	-29.3382	-29.8454		1.628	-29.6685
1.479	-29.5256	-29.4324	-29.6863	-29.3393	-29.847		1.629	-29.6684
1.48	-29.5268	-29.4336	-29.6877	-29.3404	-29.8486		1.63	-29.6683
1.481	-29.5279	-29.4346	-29.6889	-29.3413	-29.85		1.631	-29.6682
1.482	-29.529	-29.4356	-29.6902	-29.3422	-29.8514		1.632	-29.6681
1.483	-29.5302	-29.4367	-29.6915	-29.3432	-29.8529		1.633	-29.668
1.484	-29.5317	-29.4381	-29.6932	-29.3446	-29.8547		1.634	-29.6679
1.485	-29.5333	-29.4397	-29.695	-29.346	-29.8566		1.635	-29.6679
1.486	-29.5355	-29.4418	-29.6974	-29.3481	-29.8592		1.636	-29.6678
1.487	-29.5379	-29.4441	-29.6999	-29.3503	-29.8619		1.637	-29.6677
1.488	-29.5408	-29.4469	-29.7029	-29.353	-29.8651		1.638	-29.6676
1.489	-29.544	-29.45	-29.7063	-29.356	-29.8685		1.639	-29.6676
1.49	-29.5475	-29.4534	-29.7099	-29.3593	-29.8723		1.64	-29.6675
1.491	-29.5514	-29.4572	-29.714	-29.3631	-29.8766		1.641	-29.6674
1.492	-29.5554	-29.4612	-29.7182	-29.367	-29.8809		1.642	-29.6674
1.493	-29.5599	-29.4656	-29.7228	-29.3712	-29.8857		1.643	-29.6673
1.494	-29.5643	-29.4699	-29.7274	-29.3755	-29.8905		1.644	-29.6672
1.495	-29.5689	-29.4744	-29.7321	-29.3799	-29.8953		1.645	-29.6672
1.496	-29.5733	-29.4788	-29.7367	-29.3842	-29.9001		1.646	-29.6671
1.497	-29.5777	-29.483	-29.7412	-29.3884	-29.9047		1.647	-29.6671
1.498	-29.5821	-29.4874	-29.7458	-29.3926	-29.9095		1.648	-29.667
1.499	-29.5866	-29.4917	-29.7504	-29.3969	-29.9142		1.649	-29.667
1.5	-29.591	-29.4961	-29.755	-29.4012	-29.919		1.65	-29.6669
1.501	-29.5953	-29.5003	-29.7595	-29.4054	-29.9236		1.651	-29.6669
1.502	-29.5995	-29.5045	-29.7638	-29.4094	-29.9281		1.652	-29.6668
1.503	-29.6036	-29.5085	-29.768	-29.4134	-29.9324		1.653	-29.6667
1.504	-29.6077	-29.5125	-29.7721	-29.4173	-29.9366		1.654	-29.6667
1.505	-29.6116	-29.5165	-29.776	-29.4214	-29.9403		1.655	-29.6666
1.506	-29.6156	-29.5205	-29.7798	-29.4254	-29.944		1.656	-29.6666
1.507	-29.6195	-29.5245	-29.7836	-29.4295	-29.9477		1.657	-29.6665
1.508	-29.6233	-29.5283	-29.7872	-29.4334	-29.9512		1.658	-29.6665
1.509	-29.6269	-29.532	-29.7907	-29.4371	-29.9545		1.659	-29.6664
1.51	-29.6302	-29.5354	-29.7939	-29.4405	-29.9576		1.66	-29.6664
1.511	-29.6334	-29.5386	-29.7969	-29.4438	-29.9605		1.661	-29.6663
1.512	-29.6364	-29.5416	-29.7998	-29.4469	-29.9632		1.662	-29.6663
1.513	-29.6394	-29.5447	-29.8027	-29.45	-29.966		1.663	-29.6662
1.514	-29.6425	-29.5479	-29.8057	-29.4532	-29.9688		1.664	-29.6661
1.515	-29.6457	-29.5511	-29.8087	-29.4565	-29.9717		1.665	-29.6661
1.516	-29.649	-29.5544	-29.8119	-29.4599	-29.9747		1.666	-29.666
1.517	-29.6522	-29.5577	-29.815	-29.4632	-29.9777		1.667	-29.666
1.518	-29.6555	-29.561	-29.8181	-29.4666	-29.9807		1.668	-29.6659
1.519	-29.6588	-29.5644	-29.8212	-29.47	-29.9837		1.669	-29.6659
1.52	-29.6621	-29.5678	-29.8245	-29.4735	-29.9868		1.67	-29.6658
1.521	-29.6656	-29.5713	-29.8278	-29.4771	-29.99		1.671	-29.6658
1.522	-29.6693	-29.5751	-29.8314	-29.4809	-29.9935		1.672	-29.6657
1.523	-29.6732	-29.579	-29.8351	-29.4849	-29.9971		1.673	-29.6657
1.524	-29.6772	-29.5831	-29.839	-29.489	-30.0008		1.674	-29.6656
1.525	-29.6813	-29.5872	-29.8429	-29.4932	-30.0046		1.675	-29.6656
1.526	-29.6853	-29.5913	-29.8468	-29.4973	-30.0083		1.676	-29.6655
1.527	-29.6892	-29.5952	-29.8506	-29.5013	-30.012		1.677	-29.6655
1.528	-29.6931	-29.5992	-29.8543	-29.5053	-30.0156		1.678	-29.6654
1.529	-29.6968	-29.6029	-29.8579	-29.5091	-30.0191		1.679	-29.6654
1.53	-29.7005	-29.6067	-29.8615	-29.5129	-30.0225		1.68	-29.6654
1.531	-29.7039	-29.6101	-29.8648	-29.5164	-30.0256		1.681	-29.6653
1.532	-29.7072	-29.6135	-29.868	-29.5199	-30.0287		1.682	-29.6653
1.533	-29.7103	-29.6167	-29.8709	-29.5231	-30.0315		1.683	-29.6652
1.534	-29.7133	-29.6197	-29.8738	-29.5261	-30.0343		1.684	-29.6652
1.535	-29.7162	-29.6227	-29.8765	-29.5292	-30.0369		1.685	-29.6652
1.536	-29.7189	-29.6255	-29.8791	-29.532	-30.0394		1.686	-29.6652
1.537	-29.7216	-29.6282	-29.8817	-29.5348	-30.0418		1.687	-29.6651
1.538	-29.724	-29.6307	-29.884	-29.5373	-30.0439		1.688	-29.6651
1.539	-29.7264	-29.6331	-29.8862	-29.5398	-30.046		1.689	-29.6651
1.54	-29.7285	-29.6353	-29.8882	-29.542	-30.0479		1.69	-29.6651
1.541	-29.7307	-29.6375	-29.8902	-29.5443	-30.0498		1.691	-29.6651
1.542	-29.7328	-29.6396	-29.8922	-29.5465	-30.0516		1.692	-29.6651
1.543	-29.735	-29.6419	-29.8943	-29.5488	-30.0536		1.693	-29.665
1.544	-29.7373	-29.6442	-29.8964	-29.5512	-30.0556		1.694	-29.665
1.545	-29.7396	-29.6466	-29.8986	-29.5537	-30.0577		1.695	-29.665
1.546	-29.742	-29.649	-29.9009	-29.5561	-30.0597		1.696	-29.665
1.547	-29.7443	-29.6514	-29.9031	-29.5585	-30.0618		1.697	-29.665
1.548	-29.7466	-29.6537	-29.9052	-29.5609	-30.0638		1.698	-29.665
1.549	-29.7488	-29.656	-29.9073	-29.5633	-30.0658		1.699	-29.665
1.55	-29.751	-29.6583	-29.9093	-29.5655	-30.0677		1.7	-29.6651
1.551	-29.7531	-29.6604	-29.9113	-29.5678	-30.0696		1.701	-29.6651
1.552	-29.7551	-29.6625	-29.9132	-29.5699	-30.0713		1.702	-29.6651
1.553	-29.7572	-29.6646	-29.9151	-29.5721	-30.0731		1.703	-29.6651
1.554	-29.7592	-29.6667	-29.917	-29.5742	-30.0749		1.704	-29.6651
1.555	-29.7614	-29.669	-29.9191	-29.5765	-30.0768		1.705	-29.6651
1.556	-29.7637	-29.6713	-29.9212	-29.5789	-30.0788		1.706	-29.6651
1.557	-29.7658	-29.6734	-29.9232	-29.5811	-30.0807		1.707	-29.6651
1.558	-29.7678	-29.6755	-29.9251	-29.5832	-30.0824		1.708	-29.6651
1.559	-29.7696	-29.6773	-29.9267	-29.5851	-30.0839		1.709	-29.6651
1.56	-29.7711	-29.6789	-29.9281	-29.5867	-30.0851		1.71	-29.6652
1.561	-29.7723	-29.6802	-29.9292	-29.5881	-30.0861		1.711	-29.6652
1.562	-29.7733	-29.6812	-29.9301	-29.5892	-30.0869		1.712	-29.6652
1.563	-29.7743	-29.6822	-29.9309	-29.5902	-30.0876		1.713	-29.6652
1.564	-29.7752	-29.6832	-29.9317	-29.5912	-30.0882		1.714	-29.6652
1.565	-29.7761	-29.6841	-29.9324	-29.5922	-30.0888		1.715	-29.6652
1.566	-29.777	-29.6851	-29.9332	-29.5933	-30.0895		1.716	-29.6652
1.567	-29.7781	-29.6863	-29.9342	-29.5944	-30.0903		1.717	-29.6651
1.568	-29.7792	-29.6874	-29.9352	-29.5957	-30.0912		1.718	-29.6651
1.569	-29.7806	-29.6889	-29.9365	-29.5972	-30.0923		1.719	-29.6651
1.57	-29.7822	-29.6905	-29.9379	-29.5988	-30.0936		1.72	-29.6651
1.571	-29.7839	-29.6923	-29.9395	-29.6007	-30.0951		1.721	-29.6651
1.572	-29.7857	-29.6941	-29.9411	-29.6026	-30.0966		1.722	-29.6651
1.573	-29.7875	-29.696	-29.9428	-29.6045	-30.0981		1.723	-29.6651
1.574	-29.7894	-29.6979	-29.9445	-29.6065	-30.0997		1.724	-29.6651
1.575	-29.7912	-29.6999	-29.9463	-29.6085	-30.1013		1.725	-29.6651
1.576	-29.7932	-29.7018	-29.9481	-29.6105	-30.103		1.726	-29.6651
1.577	-29.7951	-29.7038	-29.9499	-29.6125	-30.1047		1.727	-29.6651
1.578	-29.797	-29.7058	-29.9517	-29.6146	-30.1063		1.728	-29.6651
1.579	-29.799	-29.7078	-29.9536	-29.6167	-30.1081		1.729	-29.6651
1.58	-29.8011	-29.71	-29.9555	-29.6188	-30.1099		1.73	-29.6651
1.581	-29.8034	-29.7123	-29.9577	-29.6213	-30.1119		1.731	-29.665
1.582	-29.8058	-29.7148	-29.9599	-29.6237	-30.114		1.732	-29.665
1.583	-29.808	-29.717	-29.962	-29.626	-30.1159		1.733	-29.665
1.584	-29.81	-29.719	-29.9638	-29.6281	-30.1177		1.734	-29.665
1.585	-29.8116	-29.7207	-29.9653	-29.6298	-30.119		1.735	-29.665
1.586	-29.8129	-29.722	-29.9665	-29.6312	-30.12		1.736	-29.665
1.587	-29.8139	-29.7232	-29.9674	-29.6324	-30.1208		1.737	-29.6649
1.588	-29.8145	-29.7238	-29.9679	-29.6331	-30.1212		1.738	-29.6649
1.589	-29.815	-29.7244	-29.9682	-29.6337	-30.1214		1.739	-29.6649
1.59	-29.8149	-29.7243	-29.9679	-29.6336	-30.121		1.74	-29.6649
1.591	-29.8145	-29.724	-29.9675	-29.6334	-30.1204		1.741	-29.6649
1.592	-29.8139	-29.7234	-29.9667	-29.6329	-30.1195		1.742	-29.6648
1.593	-29.8133	-29.7229	-29.966	-29.6324	-30.1187		1.743	-29.6648
1.594	-29.8127	-29.7223	-29.9653	-29.6319	-30.1178		1.744	-29.6648
1.595	-29.8121	-29.7218	-29.9646	-29.6315	-30.117		1.745	-29.6648
1.596	-29.8116	-29.7213	-29.9638	-29.631	-30.1161		1.746	-29.6648
1.597	-29.8109	-29.7207	-29.9631	-29.6305	-30.1152		1.747	-29.6648
1.598	-29.8103	-29.7201	-29.9623	-29.6299	-30.1143		1.748	-29.6647
1.599	-29.8096	-29.7194	-29.9615	-29.6293	-30.1133		1.749	-29.6647
1.6	-29.809	-29.7189	-29.9608	-29.6289	-30.1125		1.75	-29.6647
1.601	-29.8085	-29.7185	-29.9601	-29.6285	-30.1118		1.751	-29.6647
1.602	-29.8083	-29.7183	-29.9598	-29.6283	-30.1113		1.752	-29.6647
1.603	-29.8082	-29.7182	-29.9595	-29.6283	-30.1109		1.753	-29.6647
1.604	-29.8082	-29.7183	-29.9594	-29.6285	-30.1106		1.754	-29.6646
1.605	-29.8084	-29.7186	-29.9595	-29.6287	-30.1106		1.755	-29.6646
1.606	-29.8087	-29.7189	-29.9597	-29.6291	-30.1106		1.756	-29.6646
1.607	-29.8094	-29.7197	-29.9602	-29.6299	-30.111		1.757	-29.6646
1.608	-29.8102	-29.7205	-29.9609	-29.6308	-30.1116		1.758	-29.6646
1.609	-29.8114	-29.7218	-29.962	-29.6322	-30.1126		1.759	-29.6646
1.61	-29.8128	-29.7232	-29.9632	-29.6337	-30.1137		1.76	-29.6646
1.611	-29.8144	-29.7249	-29.9647	-29.6354	-30.115		1.761	-29.6646
1.612	-29.8162	-29.7267	-29.9663	-29.6372	-30.1165		1.762	-29.6647
1.613	-29.818	-29.7286	-29.968	-29.6392	-30.118		1.763	-29.6647
1.614	-29.8196	-29.7303	-29.9695	-29.6409	-30.1194		1.764	-29.6647
1.615	-29.8212	-29.7319	-29.971	-29.6426	-30.1208		1.765	-29.6647
1.616	-29.8225	-29.7332	-29.9721	-29.644	-30.1218		1.766	-29.6647
1.617	-29.8236	-29.7344	-29.9731	-29.6452	-30.1226		1.767	-29.6647
1.618	-29.8246	-29.7354	-29.974	-29.6463	-30.1233		1.768	-29.6648
1.619	-29.8253	-29.7362	-29.9746	-29.6471	-30.1238		1.769	-29.6648
1.62	-29.826	-29.7369	-29.9751	-29.6479	-30.1242		1.77	-29.6648
1.621	-29.8265	-29.7375	-29.9754	-29.6485	-30.1244		1.771	-29.6648
1.622	-29.8269	-29.7379	-29.9757	-29.649	-30.1245		1.772	-29.6649
1.623	-29.8271	-29.7382	-29.9758	-29.6493	-30.1245		1.773	-29.6649
1.624	-29.8273	-29.7385	-29.9759	-29.6496	-30.1245		1.774	-29.6649
1.625	-29.8274	-29.7386	-29.9758	-29.6498	-30.1243		1.775	-29.665
1.626	-29.8273	-29.7386	-29.9756	-29.6498	-30.1239		1.776	-29.665
1.627	-29.8272	-29.7385	-29.9754	-29.6498	-30.1235		1.777	-29.665
1.628	-29.8269	-29.7383	-29.975	-29.6496	-30.123		1.778	-29.6651
1.629	-29.8266	-29.738	-29.9745	-29.6494	-30.1224		1.779	-29.6651
1.63	-29.8262	-29.7377	-29.974	-29.6492	-30.1218		1.78	-29.6651
1.631	-29.8258	-29.7373	-29.9735	-29.6488	-30.1211		1.781	-29.6652
1.632	-29.8253	-29.7369	-29.9729	-29.6485	-30.1204		1.782	-29.6652
1.633	-29.8247	-29.7364	-29.9721	-29.648	-30.1195		1.783	-29.6652
1.634	-29.8241	-29.7358	-29.9714	-29.6475	-30.1187		1.784	-29.6653
1.635	-29.8236	-29.7353	-29.9707	-29.647	-30.1179		1.785	-29.6653
1.636	-29.8231	-29.7349	-29.9701	-29.6466	-30.1171		1.786	-29.6653
1.637	-29.8227	-29.7345	-29.9695	-29.6463	-30.1164		1.787	-29.6654
1.638	-29.8222	-29.734	-29.9689	-29.6459	-30.1156		1.788	-29.6654
1.639	-29.8216	-29.7335	-29.9682	-29.6455	-30.1148		1.789	-29.6654
1.64	-29.8209	-29.7329	-29.9674	-29.6449	-30.1139		1.79	-29.6655
1.641	-29.8203	-29.7323	-29.9666	-29.6444	-30.113		1.791	-29.6655
1.642	-29.8197	-29.7318	-29.9659	-29.6439	-30.1121		1.792	-29.6655
1.643	-29.8192	-29.7313	-29.9653	-29.6435	-30.1113		1.793	-29.6656
1.644	-29.8188	-29.731	-29.9648	-29.6432	-30.1107		1.794	-29.6656
1.645	-29.8186	-29.7308	-29.9644	-29.6431	-30.1102		1.795	-29.6656
1.646	-29.8183	-29.7306	-29.964	-29.6429	-30.1096		1.796	-29.6657
1.647	-29.8182	-29.7305	-29.9637	-29.6429	-30.1092		1.797	-29.6657
1.648	-29.8181	-29.7305	-29.9634	-29.6429	-30.1088		1.798	-29.6657
1.649	-29.8181	-29.7305	-29.9633	-29.643	-30.1086		1.799	-29.6658
1.65	-29.8182	-29.7307	-29.9633	-29.6432	-30.1084		1.8	-29.6658
1.651	-29.8184	-29.731	-29.9634	-29.6436	-30.1084		1.801	-29.6658
1.652	-29.8186	-29.7313	-29.9635	-29.6439	-30.1083		1.802	-29.6658
1.653	-29.8188	-29.7315	-29.9635	-29.6442	-30.1083		1.803	-29.6659
1.654	-29.8188	-29.7315	-29.9634	-29.6442	-30.1079		1.804	-29.6659
1.655	-29.8186	-29.7314	-29.963	-29.6442	-30.1075		1.805	-29.6659
1.656	-29.8181	-29.7309	-29.9624	-29.6437	-30.1067		1.806	-29.666
1.657	-29.8174	-29.7303	-29.9616	-29.6432	-30.1058		1.807	-29.666
1.658	-29.8167	-29.7296	-29.9607	-29.6426	-30.1048		1.808	-29.666
1.659	-29.8162	-29.7292	-29.9601	-29.6422	-30.104		1.809	-29.6661
1.66	-29.8158	-29.7288	-29.9596	-29.6419	-30.1033		1.81	-29.6661
1.661	-29.8157	-29.7288	-29.9593	-29.6419	-30.103		1.811	-29.6662
1.662	-29.8157	-29.7288	-29.9592	-29.642	-30.1027		1.812	-29.6662
1.663	-29.8158	-29.729	-29.9592	-29.6422	-30.1025		1.813	-29.6663
1.664	-29.816	-29.7292	-29.9592	-29.6425	-30.1024		1.814	-29.6663
1.665	-29.8162	-29.7295	-29.9592	-29.6428	-30.1023		1.815	-29.6664
1.666	-29.8162	-29.7295	-29.9591	-29.6429	-30.1021		1.816	-29.6664
1.667	-29.8162	-29.7296	-29.959	-29.643	-30.1018		1.817	-29.6665
1.668	-29.816	-29.7294	-29.9587	-29.6429	-30.1014		1.818	-29.6665
1.669	-29.8157	-29.7293	-29.9583	-29.6428	-30.1008		1.819	-29.6666
1.67	-29.8154	-29.729	-29.9578	-29.6425	-30.1002		1.82	-29.6667
1.671	-29.8151	-29.7287	-29.9573	-29.6423	-30.0996		1.821	-29.6667
1.672	-29.8147	-29.7284	-29.9569	-29.642	-30.099		1.822	-29.6668
1.673	-29.8141	-29.7278	-29.9561	-29.6415	-30.0981		1.823	-29.6669
1.674	-29.8134	-29.7272	-29.9553	-29.641	-30.0972		1.824	-29.667
1.675	-29.8126	-29.7264	-29.9543	-29.6402	-30.0961		1.825	-29.667
1.676	-29.8118	-29.7256	-29.9534	-29.6395	-30.095		1.826	-29.6671
1.677	-29.8109	-29.7248	-29.9524	-29.6388	-30.0939		1.827	-29.6672
1.678	-29.8102	-29.7241	-29.9515	-29.6381	-30.0928		1.828	-29.6673
1.679	-29.8094	-29.7234	-29.9506	-29.6375	-30.0918		1.829	-29.6674
1.68	-29.8088	-29.7229	-29.9498	-29.6369	-30.0909		1.83	-29.6674
1.681	-29.8082	-29.7223	-29.9491	-29.6364	-30.09		1.831	-29.6675
1.682	-29.8077	-29.7218	-29.9484	-29.636	-30.0892		1.832	-29.6676
1.683	-29.8073	-29.7216	-29.948	-29.6358	-30.0886		1.833	-29.6677
1.684	-29.8072	-29.7214	-29.9477	-29.6357	-30.0882		1.834	-29.6678
1.685	-29.8073	-29.7217	-29.9477	-29.636	-30.0881		1.835	-29.6679
1.686	-29.8076	-29.7219	-29.9478	-29.6363	-30.0881		1.836	-29.668
1.687	-29.8079	-29.7223	-29.948	-29.6367	-30.0881		1.837	-29.6681
1.688	-29.8081	-29.7226	-29.9481	-29.6371	-30.0881		1.838	-29.6682
1.689	-29.8083	-29.7228	-29.9481	-29.6373	-30.088		1.839	-29.6683
1.69	-29.8082	-29.7228	-29.948	-29.6374	-30.0877		1.84	-29.6684
1.691	-29.8081	-29.7228	-29.9477	-29.6374	-30.0873		1.841	-29.6685
1.692	-29.8076	-29.7223	-29.9471	-29.637	-30.0865		1.842	-29.6687
1.693	-29.807	-29.7218	-29.9464	-29.6365	-30.0857		1.843	-29.6688
1.694	-29.8062	-29.721	-29.9454	-29.6358	-30.0846		1.844	-29.6689
1.695	-29.8053	-29.7202	-29.9443	-29.635	-30.0834		1.845	-29.669
1.696	-29.8043	-29.7192	-29.9432	-29.6341	-30.0821		1.846	-29.6691
1.697	-29.8032	-29.7182	-29.942	-29.6331	-30.0807		1.847	-29.6692
1.698	-29.8021	-29.7171	-29.9407	-29.6321	-30.0794		1.848	-29.6694
1.699	-29.8011	-29.7162	-29.9396	-29.6312	-30.0781		1.849	-29.6695
1.7	-29.8002	-29.7153	-29.9386	-29.6304	-30.0769		1.85	-29.6696
1.701	-29.7993	-29.7145	-29.9376	-29.6296	-30.0758		1.851	-29.6697
1.702	-29.7985	-29.7137	-29.9366	-29.6289	-30.0747		1.852	-29.6698
1.703	-29.7976	-29.7129	-29.9356	-29.6281	-30.0735		1.853	-29.6699
1.704	-29.7967	-29.712	-29.9345	-29.6273	-30.0723		1.854	-29.6701
1.705	-29.7957	-29.7111	-29.9334	-29.6264	-30.0711		1.855	-29.6702
1.706	-29.7944	-29.7099	-29.932	-29.6253	-30.0696		1.856	-29.6703
1.707	-29.7931	-29.7085	-29.9305	-29.624	-30.0679		1.857	-29.6704
1.708	-29.7914	-29.7069	-29.9287	-29.6224	-30.066		1.858	-29.6705
1.709	-29.7895	-29.705	-29.9266	-29.6206	-30.0638		1.859	-29.6706
1.71	-29.7874	-29.703	-29.9244	-29.6186	-30.0614		1.86	-29.6707
1.711	-29.7849	-29.7006	-29.9218	-29.6162	-30.0587		1.861	-29.6708
1.712	-29.7823	-29.698	-29.9191	-29.6138	-30.0558		1.862	-29.6709
1.713	-29.7796	-29.6954	-29.9162	-29.6111	-30.0528		1.863	-29.6711
1.714	-29.7769	-29.6927	-29.9134	-29.6086	-30.0499		1.864	-29.6712
1.715	-29.7743	-29.6902	-29.9107	-29.6061	-30.047		1.865	-29.6713
1.716	-29.772	-29.6879	-29.9082	-29.6038	-30.0444		1.866	-29.6714
1.717	-29.7698	-29.6858	-29.9059	-29.6017	-30.0419		1.867	-29.6715
1.718	-29.7677	-29.6838	-29.9037	-29.5998	-30.0396		1.868	-29.6716
1.719	-29.7657	-29.6818	-29.9015	-29.5979	-30.0374		1.869	-29.6717
1.72	-29.7639	-29.68	-29.8996	-29.5962	-30.0353		1.87	-29.6719
1.721	-29.7623	-29.6785	-29.8978	-29.5946	-30.0334		1.871	-29.672
1.722	-29.7608	-29.6771	-29.8962	-29.5933	-30.0316		1.872	-29.6721
1.723	-29.7597	-29.676	-29.895	-29.5923	-30.0303		1.873	-29.6722
1.724	-29.7588	-29.6751	-29.8939	-29.5915	-30.0291		1.874	-29.6724
1.725	-29.7582	-29.6746	-29.8932	-29.5909	-30.0282		1.875	-29.6725
1.726	-29.7577	-29.6741	-29.8925	-29.5905	-30.0274		1.876	-29.6726
1.727	-29.7573	-29.6738	-29.8921	-29.5903	-30.0268		1.877	-29.6728
1.728	-29.7572	-29.6737	-29.8918	-29.5903	-30.0264		1.878	-29.6729
1.729	-29.7572	-29.6738	-29.8916	-29.5903	-30.0261		1.879	-29.673
1.73	-29.7575	-29.6741	-29.8918	-29.5907	-30.0262		1.88	-29.6732
1.731	-29.7579	-29.6746	-29.8921	-29.5913	-30.0263		1.881	-29.6733
1.732	-29.7587	-29.6754	-29.8928	-29.5922	-30.0268		1.882	-29.6735
1.733	-29.7596	-29.6764	-29.8935	-29.5932	-30.0275		1.883	-29.6736
1.734	-29.7607	-29.6775	-29.8945	-29.5943	-30.0283		1.884	-29.6738
1.735	-29.7617	-29.6786	-29.8954	-29.5955	-30.029		1.885	-29.6739
1.736	-29.7627	-29.6796	-29.8962	-29.5966	-30.0298		1.886	-29.6741
1.737	-29.7636	-29.6806	-29.897	-29.5976	-30.0304		1.887	-29.6742
1.738	-29.7646	-29.6816	-29.8978	-29.5986	-30.0311		1.888	-29.6744
1.739	-29.7658	-29.6828	-29.8989	-29.5999	-30.032		1.889	-29.6745
1.74	-29.7671	-29.6842	-29.9001	-29.6014	-30.0331		1.89	-29.6747
1.741	-29.7687	-29.6859	-29.9015	-29.603	-30.0344		1.891	-29.6749
1.742	-29.7703	-29.6876	-29.9031	-29.6048	-30.0358		1.892	-29.675
1.743	-29.7721	-29.6893	-29.9047	-29.6066	-30.0373		1.893	-29.6752
1.744	-29.7737	-29.6911	-29.9062	-29.6084	-30.0387		1.894	-29.6754
1.745	-29.7754	-29.6928	-29.9077	-29.6102	-30.0401		1.895	-29.6756
1.746	-29.777	-29.6945	-29.9092	-29.6119	-30.0414		1.896	-29.6757
1.747	-29.7787	-29.6961	-29.9107	-29.6136	-30.0428		1.897	-29.6759
1.748	-29.7803	-29.6978	-29.9122	-29.6153	-30.0441		1.898	-29.6761
1.749	-29.7816	-29.6992	-29.9134	-29.6168	-30.0452		1.899	-29.6763
1.75	-29.7829	-29.7006	-29.9146	-29.6182	-30.0463		1.9	-29.6765
1.751	-29.784	-29.7017	-29.9156	-29.6194	-30.0471		1.901	-29.6767
1.752	-29.7851	-29.7029	-29.9165	-29.6206	-30.0479		1.902	-29.6769
1.753	-29.7863	-29.704	-29.9175	-29.6218	-30.0488		1.903	-29.6771
1.754	-29.7874	-29.7053	-29.9186	-29.6231	-30.0497		1.904	-29.6773
1.755	-29.7886	-29.7065	-29.9196	-29.6244	-30.0506		1.905	-29.6775
1.756	-29.7898	-29.7078	-29.9207	-29.6257	-30.0516		1.906	-29.6777
1.757	-29.791	-29.709	-29.9218	-29.627	-30.0525		1.907	-29.6779
1.758	-29.7922	-29.7102	-29.9227	-29.6282	-30.0533		1.908	-29.6781
1.759	-29.7931	-29.7112	-29.9236	-29.6293	-30.0541		1.909	-29.6783
1.76	-29.7939	-29.712	-29.9242	-29.6302	-30.0546		1.91	-29.6785
1.761	-29.7944	-29.7125	-29.9246	-29.6307	-30.0548		1.911	-29.6787
1.762	-29.7947	-29.7129	-29.9247	-29.6311	-30.0548		1.912	-29.6789
1.763	-29.7946	-29.7129	-29.9245	-29.6312	-30.0545		1.913	-29.6791
1.764	-29.7945	-29.7128	-29.9243	-29.6311	-30.0541		1.914	-29.6793
1.765	-29.7943	-29.7126	-29.9239	-29.631	-30.0536		1.915	-29.6795
1.766	-29.7941	-29.7125	-29.9236	-29.6309	-30.0531		1.916	-29.6797
1.767	-29.7938	-29.7123	-29.9232	-29.6308	-30.0526		1.917	-29.6799
1.768	-29.7935	-29.712	-29.9228	-29.6305	-30.052		1.918	-29.6801
1.769	-29.7931	-29.7117	-29.9223	-29.6303	-30.0514		1.919	-29.6804
1.77	-29.7924	-29.711	-29.9214	-29.6296	-30.0504		1.92	-29.6806
1.771	-29.7916	-29.7102	-29.9204	-29.6289	-30.0493		1.921	-29.6808
1.772	-29.7904	-29.7091	-29.9192	-29.6278	-30.0479		1.922	-29.681
1.773	-29.7892	-29.708	-29.9178	-29.6267	-30.0464		1.923	-29.6812
1.774	-29.7879	-29.7067	-29.9164	-29.6255	-30.0448		1.924	-29.6814
1.775	-29.7865	-29.7054	-29.9149	-29.6242	-30.0432		1.925	-29.6816
1.776	-29.7851	-29.704	-29.9133	-29.6229	-30.0415		1.926	-29.6818
1.777	-29.7833	-29.7023	-29.9114	-29.6212	-30.0395		1.927	-29.682
1.778	-29.7813	-29.7003	-29.9093	-29.6193	-30.0372		1.928	-29.6823
1.779	-29.779	-29.698	-29.9068	-29.6171	-30.0346		1.929	-29.6825
1.78	-29.7764	-29.6955	-29.904	-29.6146	-30.0317		1.93	-29.6827
1.781	-29.7735	-29.6927	-29.9011	-29.6118	-30.0286		1.931	-29.6829
1.782	-29.7704	-29.6896	-29.8978	-29.6088	-30.0252		1.932	-29.6831
1.783	-29.7671	-29.6864	-29.8944	-29.6056	-30.0217		1.933	-29.6833
1.784	-29.7635	-29.6828	-29.8906	-29.602	-30.0178		1.934	-29.6836
1.785	-29.7598	-29.6791	-29.8868	-29.5984	-30.0138		1.935	-29.6838
1.786	-29.756	-29.6754	-29.8828	-29.5947	-30.0097		1.936	-29.684
1.787	-29.7523	-29.6717	-29.879	-29.5911	-30.0058		1.937	-29.6842
1.788	-29.7486	-29.6681	-29.8752	-29.5876	-30.0018		1.938	-29.6844
1.789	-29.7452	-29.6648	-29.8717	-29.5843	-29.9982		1.939	-29.6846
1.79	-29.7419	-29.6615	-29.8683	-29.5811	-29.9946		1.94	-29.6848
1.791	-29.7389	-29.6585	-29.8651	-29.5781	-29.9913		1.941	-29.6851
1.792	-29.736	-29.6557	-29.8621	-29.5753	-29.9882		1.942	-29.6853
1.793	-29.7332	-29.653	-29.8592	-29.5727	-29.9851		1.943	-29.6855
1.794	-29.7307	-29.6505	-29.8566	-29.5703	-29.9824		1.944	-29.6857
1.795	-29.7283	-29.6481	-29.854	-29.5679	-29.9797		1.945	-29.6859
1.796	-29.726	-29.6459	-29.8516	-29.5657	-29.9771		1.946	-29.6861
1.797	-29.7237	-29.6436	-29.8491	-29.5635	-29.9745		1.947	-29.6863
1.798	-29.7213	-29.6413	-29.8466	-29.5613	-29.9719		1.948	-29.6865
1.799	-29.719	-29.639	-29.8441	-29.559	-29.9693		1.949	-29.6867
1.8	-29.7166	-29.6367	-29.8416	-29.5567	-29.9667		1.95	-29.687
1.801	-29.7143	-29.6344	-29.8392	-29.5545	-29.9641		1.951	-29.6872
1.802	-29.712	-29.6321	-29.8367	-29.5522	-29.9615		1.952	-29.6874
1.803	-29.7095	-29.6297	-29.8341	-29.5498	-29.9587		1.953	-29.6876
1.804	-29.7069	-29.6272	-29.8314	-29.5474	-29.9559		1.954	-29.6878
1.805	-29.7043	-29.6246	-29.8287	-29.5449	-29.9531		1.955	-29.688
1.806	-29.7018	-29.6221	-29.826	-29.5424	-29.9502		1.956	-29.6882
1.807	-29.6992	-29.6196	-29.8233	-29.54	-29.9474		1.957	-29.6885
1.808	-29.6967	-29.6172	-29.8207	-29.5376	-29.9447		1.958	-29.6887
1.809	-29.6943	-29.6148	-29.8182	-29.5353	-29.942		1.959	-29.6889
1.81	-29.6921	-29.6126	-29.8158	-29.5332	-29.9395		1.96	-29.6891
1.811	-29.69	-29.6105	-29.8135	-29.5311	-29.9371		1.961	-29.6893
1.812	-29.6879	-29.6085	-29.8114	-29.5291	-29.9348		1.962	-29.6895
1.813	-29.6859	-29.6065	-29.8092	-29.5272	-29.9325		1.963	-29.6897
1.814	-29.6838	-29.6045	-29.807	-29.5252	-29.9302		1.964	-29.6899
1.815	-29.6816	-29.6024	-29.8047	-29.5231	-29.9277		1.965	-29.6902
1.816	-29.6794	-29.6002	-29.8023	-29.521	-29.9252		1.966	-29.6904
1.817	-29.6771	-29.598	-29.7999	-29.5188	-29.9227		1.967	-29.6906
1.818	-29.6747	-29.5956	-29.7974	-29.5165	-29.92		1.968	-29.6908
1.819	-29.6722	-29.5932	-29.7947	-29.5141	-29.9173		1.969	-29.691
1.82	-29.6697	-29.5907	-29.7921	-29.5117	-29.9145		1.97	-29.6911
1.821	-29.6672	-29.5882	-29.7895	-29.5093	-29.9117		1.971	-29.6913
1.822	-29.6647	-29.5858	-29.7869	-29.5069	-29.909		1.972	-29.6915
1.823	-29.6622	-29.5833	-29.7842	-29.5044	-29.9062		1.973	-29.6917
1.824	-29.6595	-29.5806	-29.7813	-29.5018	-29.9032		1.974	-29.6919
1.825	-29.6565	-29.5777	-29.7782	-29.4989	-29.8999		1.975	-29.6921
1.826	-29.6533	-29.5746	-29.7749	-29.4959	-29.8965		1.976	-29.6922
1.827	-29.6497	-29.571	-29.7712	-29.4923	-29.8927		1.977	-29.6924
1.828	-29.646	-29.5673	-29.7673	-29.4887	-29.8886		1.978	-29.6926
1.829	-29.6417	-29.5631	-29.7629	-29.4845	-29.8841		1.979	-29.6927
1.83	-29.6373	-29.5588	-29.7584	-29.4802	-29.8795		1.98	-29.6929
1.831	-29.6327	-29.5542	-29.7536	-29.4756	-29.8745		1.981	-29.693
1.832	-29.6278	-29.5494	-29.7486	-29.4709	-29.8694		1.982	-29.6932
1.833	-29.6229	-29.5445	-29.7436	-29.4661	-29.8643		1.983	-29.6934
1.834	-29.6181	-29.5397	-29.7386	-29.4613	-29.8592		1.984	-29.6935
1.835	-29.6132	-29.5349	-29.7337	-29.4566	-29.8541		1.985	-29.6936
1.836	-29.6084	-29.5301	-29.7287	-29.4519	-29.849		1.986	-29.6938
1.837	-29.6036	-29.5253	-29.7237	-29.4471	-29.8439		1.987	-29.6939
1.838	-29.5987	-29.5205	-29.7187	-29.4423	-29.8387		1.988	-29.6941
1.839	-29.5936	-29.5154	-29.7135	-29.4373	-29.8334		1.989	-29.6942
1.84	-29.5884	-29.5103	-29.7082	-29.4322	-29.828		1.99	-29.6943
1.841	-29.5831	-29.505	-29.7027	-29.427	-29.8223		1.991	-29.6944
1.842	-29.5777	-29.4997	-29.6972	-29.4217	-29.8167		1.992	-29.6946
1.843	-29.5724	-29.4945	-29.6918	-29.4165	-29.8112		1.993	-29.6947
1.844	-29.5673	-29.4894	-29.6865	-29.4115	-29.8058		1.994	-29.6948
1.845	-29.5623	-29.4844	-29.6814	-29.4066	-29.8005		1.995	-29.6949
1.846	-29.5576	-29.4798	-29.6766	-29.4019	-29.7956		1.996	-29.695
1.847	-29.553	-29.4752	-29.6718	-29.3974	-29.7907		1.997	-29.695
1.848	-29.5486	-29.4709	-29.6674	-29.3932	-29.7861		1.998	-29.6951
1.849	-29.5444	-29.4668	-29.663	-29.3891	-29.7816		1.999	-29.6952
1.85	-29.5405	-29.4629	-29.659	-29.3852	-29.7774		2	-29.6953
1.851	-29.5368	-29.4592	-29.6551	-29.3816	-29.7734		2.001	-29.6953
1.852	-29.5332	-29.4556	-29.6514	-29.3781	-29.7696		2.002	-29.6954
1.853	-29.5297	-29.4522	-29.6478	-29.3747	-29.7659		2.003	-29.6954
1.854	-29.5263	-29.4489	-29.6443	-29.3714	-29.7622		2.004	-29.6955
1.855	-29.523	-29.4456	-29.6408	-29.3681	-29.7586		2.005	-29.6955
1.856	-29.5198	-29.4424	-29.6375	-29.365	-29.7551		2.006	-29.6955
1.857	-29.5168	-29.4395	-29.6343	-29.3621	-29.7519		2.007	-29.6956
1.858	-29.5142	-29.437	-29.6317	-29.3597	-29.7491		2.008	-29.6956
1.859	-29.5119	-29.4346	-29.6292	-29.3574	-29.7465		2.009	-29.6956
1.86	-29.5101	-29.4329	-29.6273	-29.3557	-29.7444		2.01	-29.6957
1.861	-29.5085	-29.4313	-29.6255	-29.3542	-29.7425		2.011	-29.6957
1.862	-29.5072	-29.4301	-29.6241	-29.353	-29.741		2.012	-29.6957
1.863	-29.5062	-29.4291	-29.6229	-29.352	-29.7397		2.013	-29.6957
1.864	-29.5052	-29.4282	-29.6218	-29.3512	-29.7385		2.014	-29.6957
1.865	-29.5041	-29.4271	-29.6206	-29.3501	-29.7371		2.015	-29.6957
1.866	-29.5029	-29.426	-29.6193	-29.3491	-29.7357		2.016	-29.6957
1.867	-29.5019	-29.425	-29.6181	-29.3481	-29.7344		2.017	-29.6957
1.868	-29.5009	-29.4241	-29.617	-29.3472	-29.7331		2.018	-29.6957
1.869	-29.5001	-29.4233	-29.6161	-29.3465	-29.7321		2.019	-29.6957
1.87	-29.4996	-29.4228	-29.6154	-29.3461	-29.7313		2.02	-29.6957
1.871	-29.4991	-29.4224	-29.6148	-29.3457	-29.7306		2.021	-29.6957
1.872	-29.4989	-29.4223	-29.6145	-29.3456	-29.7301		2.022	-29.6957
1.873	-29.4988	-29.4222	-29.6143	-29.3455	-29.7297		2.023	-29.6956
1.874	-29.4986	-29.4221	-29.614	-29.3455	-29.7293		2.024	-29.6956
1.875	-29.4986	-29.4221	-29.6138	-29.3455	-29.729		2.025	-29.6956
1.876	-29.4987	-29.4222	-29.6138	-29.3457	-29.7288		2.026	-29.6955
1.877	-29.4991	-29.4226	-29.614	-29.3462	-29.729		2.027	-29.6955
1.878	-29.4997	-29.4233	-29.6145	-29.3469	-29.7293		2.028	-29.6955
1.879	-29.5006	-29.4243	-29.6153	-29.3479	-29.73		2.029	-29.6954
1.88	-29.5017	-29.4253	-29.6162	-29.349	-29.7308		2.03	-29.6954
1.881	-29.5029	-29.4267	-29.6174	-29.3504	-29.7318		2.031	-29.6953
1.882	-29.5043	-29.4281	-29.6186	-29.3519	-29.733		2.032	-29.6952
1.883	-29.5059	-29.4297	-29.62	-29.3535	-29.7342		2.033	-29.6952
1.884	-29.5076	-29.4314	-29.6216	-29.3553	-29.7357		2.034	-29.6951
1.885	-29.5093	-29.4332	-29.6233	-29.3571	-29.7372		2.035	-29.695
1.886	-29.5113	-29.4352	-29.625	-29.3591	-29.7388		2.036	-29.695
1.887	-29.5132	-29.4372	-29.6269	-29.3612	-29.7405		2.037	-29.6949
1.888	-29.5152	-29.4393	-29.6288	-29.3633	-29.7423		2.038	-29.6948
1.889	-29.5174	-29.4414	-29.6308	-29.3655	-29.7442		2.039	-29.6947
1.89	-29.5196	-29.4437	-29.6329	-29.3678	-29.7461		2.04	-29.6946
1.891	-29.522	-29.4462	-29.6352	-29.3703	-29.7483		2.041	-29.6945
1.892	-29.5245	-29.4487	-29.6375	-29.3729	-29.7505		2.042	-29.6944
1.893	-29.5272	-29.4514	-29.6401	-29.3756	-29.753		2.043	-29.6944
1.894	-29.5299	-29.4542	-29.6427	-29.3785	-29.7555		2.044	-29.6943
1.895	-29.5328	-29.4571	-29.6455	-29.3815	-29.7581		2.045	-29.6942
1.896	-29.5359	-29.4603	-29.6484	-29.3847	-29.761		2.046	-29.6941
1.897	-29.5391	-29.4635	-29.6515	-29.388	-29.7639		2.047	-29.694
1.898	-29.5425	-29.4669	-29.6547	-29.3914	-29.767		2.048	-29.6939
1.899	-29.5458	-29.4703	-29.658	-29.3948	-29.7701		2.049	-29.6938
1.9	-29.5491	-29.4736	-29.6611	-29.3981	-29.7731		2.05	-29.6937
1.901	-29.5522	-29.4768	-29.6641	-29.4014	-29.776		2.051	-29.6935
1.902	-29.5553	-29.4799	-29.667	-29.4045	-29.7788		2.052	-29.6934
1.903	-29.5584	-29.483	-29.67	-29.4077	-29.7816		2.053	-29.6933
1.904	-29.5615	-29.4862	-29.6729	-29.4108	-29.7844		2.054	-29.6932
1.905	-29.5647	-29.4894	-29.676	-29.4142	-29.7874		2.055	-29.6931
1.906	-29.568	-29.4928	-29.6792	-29.4175	-29.7904		2.056	-29.693
1.907	-29.5715	-29.4963	-29.6826	-29.4212	-29.7937		2.057	-29.6929
1.908	-29.5753	-29.5002	-29.6863	-29.425	-29.7972		2.058	-29.6927
1.909	-29.5793	-29.5042	-29.6901	-29.4291	-29.801		2.059	-29.6926
1.91	-29.5836	-29.5085	-29.6943	-29.4334	-29.805		2.06	-29.6925
1.911	-29.5879	-29.5128	-29.6985	-29.4377	-29.8091		2.061	-29.6924
1.912	-29.5923	-29.5172	-29.7028	-29.442	-29.8133		2.062	-29.6923
1.913	-29.5968	-29.5215	-29.7071	-29.4462	-29.8174		2.063	-29.6921
1.914	-29.6012	-29.5258	-29.7114	-29.4505	-29.8216		2.064	-29.692
1.915	-29.6057	-29.5303	-29.7158	-29.4548	-29.8259		2.065	-29.6919
1.916	-29.6102	-29.5347	-29.7202	-29.4592	-29.8301		2.066	-29.6918
1.917	-29.6148	-29.5392	-29.7246	-29.4636	-29.8344		2.067	-29.6916
1.918	-29.6194	-29.5437	-29.7291	-29.468	-29.8388		2.068	-29.6915
1.919	-29.624	-29.5483	-29.7336	-29.4725	-29.8432		2.069	-29.6914
1.92	-29.6287	-29.5529	-29.7382	-29.477	-29.8476		2.07	-29.6913
1.921	-29.6335	-29.5575	-29.7428	-29.4816	-29.8521		2.071	-29.6911
1.922	-29.6381	-29.5621	-29.7473	-29.486	-29.8565		2.072	-29.691
1.923	-29.6427	-29.5666	-29.7518	-29.4905	-29.8609		2.073	-29.6909
1.924	-29.6473	-29.5711	-29.7563	-29.4949	-29.8652		2.074	-29.6907
1.925	-29.6519	-29.5756	-29.7607	-29.4993	-29.8695		2.075	-29.6906
1.926	-29.6566	-29.5803	-29.7653	-29.5039	-29.874		2.076	-29.6905
1.927	-29.6615	-29.585	-29.77	-29.5085	-29.8786		2.077	-29.6903
1.928	-29.6665	-29.5899	-29.7749	-29.5134	-29.8833		2.078	-29.6902
1.929	-29.6716	-29.5949	-29.7799	-29.5183	-29.8882		2.079	-29.6901
1.93	-29.6767	-29.6	-29.7849	-29.5232	-29.8931		2.08	-29.6899
1.931	-29.6819	-29.605	-29.7899	-29.5282	-29.8979		2.081	-29.6898
1.932	-29.687	-29.6101	-29.7949	-29.5332	-29.9028		2.082	-29.6897
1.933	-29.6921	-29.6151	-29.7999	-29.5381	-29.9077		2.083	-29.6895
1.934	-29.6974	-29.6203	-29.8051	-29.5432	-29.9127		2.084	-29.6894
1.935	-29.7027	-29.6255	-29.8102	-29.5484	-29.9178		2.085	-29.6892
1.936	-29.7082	-29.6309	-29.8156	-29.5536	-29.923		2.086	-29.6891
1.937	-29.7136	-29.6363	-29.8209	-29.5589	-29.9282		2.087	-29.6889
1.938	-29.7192	-29.6417	-29.8263	-29.5643	-29.9335		2.088	-29.6888
1.939	-29.7247	-29.6472	-29.8317	-29.5696	-29.9388		2.089	-29.6886
1.94	-29.7302	-29.6526	-29.8371	-29.575	-29.944		2.09	-29.6885
1.941	-29.7356	-29.6579	-29.8424	-29.5802	-29.9492		2.091	-29.6883
1.942	-29.7409	-29.6631	-29.8476	-29.5853	-29.9542		2.092	-29.6882
1.943	-29.7459	-29.6681	-29.8525	-29.5902	-29.959		2.093	-29.6881
1.944	-29.7508	-29.6729	-29.8572	-29.5949	-29.9636		2.094	-29.6879
1.945	-29.7552	-29.6771	-29.8615	-29.5991	-29.9677		2.095	-29.6878
1.946	-29.7588	-29.6807	-29.865	-29.6026	-29.9712		2.096	-29.6876
1.947	-29.7616	-29.6834	-29.8676	-29.6052	-29.9736		2.097	-29.6875
1.948	-29.7639	-29.6856	-29.8698	-29.6073	-29.9757		2.098	-29.6874
1.949	-29.766	-29.6876	-29.8718	-29.6092	-29.9775		2.099	-29.6873
1.95	-29.7677	-29.6892	-29.8734	-29.6107	-29.979		2.1	-29.6871
1.951	-29.7693	-29.6907	-29.8748	-29.6122	-29.9804		2.101	-29.687
1.952	-29.7706	-29.6919	-29.876	-29.6133	-29.9814		2.102	-29.6869
1.953	-29.7719	-29.6931	-29.8771	-29.6144	-29.9824		2.103	-29.6868
1.954	-29.7732	-29.6944	-29.8784	-29.6156	-29.9835		2.104	-29.6866
1.955	-29.7747	-29.6958	-29.8797	-29.6168	-29.9847		2.105	-29.6865
1.956	-29.7762	-29.6971	-29.8811	-29.6181	-29.986		2.106	-29.6864
1.957	-29.7774	-29.6983	-29.8822	-29.6192	-29.987		2.107	-29.6863
1.958	-29.7786	-29.6995	-29.8833	-29.6203	-29.9879		2.108	-29.6862
1.959	-29.7798	-29.7005	-29.8843	-29.6212	-29.9888		2.109	-29.686
1.96	-29.7804	-29.7011	-29.8848	-29.6217	-29.9892		2.11	-29.6859
1.961	-29.7807	-29.7013	-29.885	-29.6219	-29.9893		2.111	-29.6858
1.962	-29.7812	-29.7017	-29.8854	-29.6222	-29.9896		2.112	-29.6857
1.963	-29.7818	-29.7022	-29.8858	-29.6225	-29.9898		2.113	-29.6856
1.964	-29.7821	-29.7024	-29.886	-29.6227	-29.99		2.114	-29.6854
1.965	-29.7825	-29.7027	-29.8863	-29.6229	-29.9901		2.115	-29.6853
1.966	-29.7829	-29.703	-29.8865	-29.6231	-29.9902		2.116	-29.6852
1.967	-29.7832	-29.7033	-29.8868	-29.6233	-29.9903		2.117	-29.685
1.968	-29.7837	-29.7036	-29.8871	-29.6235	-29.9905		2.118	-29.6849
1.969	-29.784	-29.7039	-29.8873	-29.6238	-29.9906		2.119	-29.6848
1.97	-29.7845	-29.7042	-29.8876	-29.624	-29.9908		2.12	-29.6846
1.971	-29.7851	-29.7048	-29.8881	-29.6244	-29.9911		2.121	-29.6845
1.972	-29.7857	-29.7053	-29.8886	-29.6249	-29.9915		2.122	-29.6844
1.973	-29.7863	-29.7058	-29.8891	-29.6253	-29.9919		2.123	-29.6842
1.974	-29.7872	-29.7066	-29.8898	-29.626	-29.9925		2.124	-29.6841
1.975	-29.7881	-29.7074	-29.8906	-29.6268	-29.9932		2.125	-29.684
1.976	-29.789	-29.7083	-29.8914	-29.6275	-29.9938		2.126	-29.6838
1.977	-29.7899	-29.7091	-29.8922	-29.6283	-29.9945		2.127	-29.6837
1.978	-29.7909	-29.71	-29.8931	-29.629	-29.9952		2.128	-29.6836
1.979	-29.7919	-29.7109	-29.894	-29.6299	-29.996		2.129	-29.6834
1.98	-29.793	-29.7119	-29.8949	-29.6308	-29.9968		2.13	-29.6833
1.981	-29.7939	-29.7127	-29.8957	-29.6315	-29.9975		2.131	-29.6832
1.982	-29.7949	-29.7136	-29.8965	-29.6323	-29.9982		2.132	-29.6831
1.983	-29.796	-29.7147	-29.8976	-29.6333	-29.9992		2.133	-29.6829
1.984	-29.7973	-29.7159	-29.8987	-29.6344	-30.0002		2.134	-29.6828
1.985	-29.7987	-29.7172	-29.9	-29.6356	-30.0014		2.135	-29.6827
1.986	-29.8	-29.7184	-29.9012	-29.6368	-30.0024		2.136	-29.6826
1.987	-29.8012	-29.7195	-29.9023	-29.6378	-30.0033		2.137	-29.6824
1.988	-29.8023	-29.7205	-29.9032	-29.6386	-30.0041		2.138	-29.6823
1.989	-29.8033	-29.7214	-29.9041	-29.6395	-30.0049		2.139	-29.6822
1.99	-29.8042	-29.7223	-29.9049	-29.6403	-30.0056		2.14	-29.6821
1.991	-29.8051	-29.7231	-29.9057	-29.641	-30.0063		2.141	-29.682
1.992	-29.8059	-29.7238	-29.9064	-29.6416	-30.0068		2.142	-29.6819
1.993	-29.8067	-29.7245	-29.907	-29.6422	-30.0074		2.143	-29.6818
1.994	-29.8075	-29.7251	-29.9077	-29.6428	-30.0079		2.144	-29.6816
1.995	-29.8079	-29.7255	-29.908	-29.643	-30.008		2.145	-29.6815
1.996	-29.8082	-29.7256	-29.9081	-29.6431	-30.0081		2.146	-29.6814
1.997	-29.8081	-29.7255	-29.9079	-29.6429	-30.0077		2.147	-29.6813
1.998	-29.8077	-29.725	-29.9074	-29.6423	-30.0071		2.148	-29.6812
1.999	-29.8071	-29.7243	-29.9067	-29.6415	-30.0063		2.149	-29.6811
2	-29.8061	-29.7232	-29.9056	-29.6404	-30.0051		2.15	-29.681
2.001	-29.805	-29.7221	-29.9044	-29.6391	-30.0037		2.151	-29.6809
2.002	-29.8039	-29.7209	-29.9032	-29.6379	-30.0024		2.152	-29.6807
2.003	-29.8028	-29.7197	-29.9019	-29.6365	-30.001		2.153	-29.6806
2.004	-29.8015	-29.7183	-29.9005	-29.6351	-29.9995		2.154	-29.6805
2.005	-29.8001	-29.7168	-29.899	-29.6335	-29.9978		2.155	-29.6804
2.006	-29.7985	-29.7152	-29.8973	-29.6318	-29.996		2.156	-29.6803
2.007	-29.797	-29.7135	-29.8956	-29.63	-29.9942		2.157	-29.6802
2.008	-29.7954	-29.7118	-29.8939	-29.6283	-29.9924		2.158	-29.6801
2.009	-29.7937	-29.7101	-29.8921	-29.6264	-29.9905		2.159	-29.68
2.01	-29.792	-29.7082	-29.8903	-29.6245	-29.9885		2.16	-29.6799
2.011	-29.7902	-29.7064	-29.8883	-29.6225	-29.9865		2.161	-29.6798
2.012	-29.7883	-29.7044	-29.8863	-29.6205	-29.9844		2.162	-29.6796
2.013	-29.7864	-29.7024	-29.8843	-29.6184	-29.9822		2.163	-29.6795
2.014	-29.7846	-29.7005	-29.8824	-29.6164	-29.9801		2.164	-29.6794
2.015	-29.7828	-29.6986	-29.8805	-29.6144	-29.9781		2.165	-29.6793
2.016	-29.7811	-29.6968	-29.8787	-29.6126	-29.9762		2.166	-29.6792
2.017	-29.7794	-29.6951	-29.8769	-29.6107	-29.9743		2.167	-29.6791
2.018	-29.7778	-29.6933	-29.8751	-29.6089	-29.9724		2.168	-29.679
2.019	-29.7761	-29.6915	-29.8733	-29.607	-29.9704		2.169	-29.6789
2.02	-29.7744	-29.6897	-29.8714	-29.6051	-29.9685		2.17	-29.6788
2.021	-29.7727	-29.6879	-29.8696	-29.6032	-29.9665		2.171	-29.6787
2.022	-29.771	-29.6862	-29.8678	-29.6013	-29.9646		2.172	-29.6786
2.023	-29.7694	-29.6845	-29.8661	-29.5996	-29.9628		2.173	-29.6786
2.024	-29.7679	-29.6829	-29.8645	-29.5979	-29.9611		2.174	-29.6785
2.025	-29.7664	-29.6814	-29.8629	-29.5963	-29.9593		2.175	-29.6784
2.026	-29.7648	-29.6797	-29.8612	-29.5945	-29.9575		2.176	-29.6783
2.027	-29.7632	-29.6779	-29.8594	-29.5927	-29.9556		2.177	-29.6782
2.028	-29.7618	-29.6764	-29.8579	-29.5911	-29.954		2.178	-29.6781
2.029	-29.7603	-29.6749	-29.8563	-29.5895	-29.9523		2.179	-29.678
2.03	-29.7589	-29.6734	-29.8547	-29.5878	-29.9506		2.18	-29.6779
2.031	-29.7574	-29.6718	-29.8532	-29.5862	-29.9489		2.181	-29.6779
2.032	-29.756	-29.6703	-29.8516	-29.5846	-29.9472		2.182	-29.6778
2.033	-29.7545	-29.6688	-29.85	-29.583	-29.9455		2.183	-29.6777
2.034	-29.7532	-29.6673	-29.8485	-29.5814	-29.9439		2.184	-29.6776
2.035	-29.7518	-29.6658	-29.847	-29.5798	-29.9423		2.185	-29.6775
2.036	-29.7503	-29.6643	-29.8455	-29.5782	-29.9406		2.186	-29.6775
2.037	-29.7487	-29.6626	-29.8437	-29.5764	-29.9388		2.187	-29.6774
2.038	-29.7472	-29.661	-29.8421	-29.5748	-29.937		2.188	-29.6773
2.039	-29.7458	-29.6595	-29.8406	-29.5732	-29.9354		2.189	-29.6772
2.04	-29.7444	-29.658	-29.8391	-29.5716	-29.9337		2.19	-29.6771
2.041	-29.743	-29.6565	-29.8375	-29.57	-29.9321		2.191	-29.6771
2.042	-29.7417	-29.6551	-29.8361	-29.5685	-29.9305		2.192	-29.677
2.043	-29.7405	-29.6538	-29.8348	-29.5671	-29.9291		2.193	-29.6769
2.044	-29.7394	-29.6526	-29.8336	-29.5659	-29.9278		2.194	-29.6768
2.045	-29.7386	-29.6517	-29.8327	-29.5649	-29.9267		2.195	-29.6768
2.046	-29.7378	-29.6509	-29.8318	-29.5639	-29.9258		2.196	-29.6767
2.047	-29.7373	-29.6502	-29.8312	-29.563	-29.925		2.197	-29.6766
2.048	-29.7369	-29.6496	-29.8306	-29.5622	-29.9243		2.198	-29.6765
2.049	-29.7367	-29.6492	-29.8303	-29.5617	-29.9239		2.199	-29.6765
2.05	-29.7365	-29.6488	-29.83	-29.5611	-29.9235		2.2	-29.6764
2.051	-29.7364	-29.6485	-29.8297	-29.5606	-29.9231		2.201	-29.6763
2.052	-29.736	-29.6479	-29.8293	-29.5598	-29.9226		2.202	-29.6763
2.053	-29.7357	-29.6474	-29.8288	-29.5591	-29.9219		2.203	-29.6762
2.054	-29.7349	-29.6464	-29.8279	-29.5579	-29.921		2.204	-29.6761
2.055	-29.7341	-29.6454	-29.827	-29.5567	-29.9199		2.205	-29.6761
2.056	-29.7331	-29.6442	-29.8259	-29.5553	-29.9186		2.206	-29.676
[truncated: 8,919 more rows]
