# Supplementary material for: Seasonal temperatures in West Antarctica during the Holocene
Source: Nature. 2023 Jan 11;613(7943):292–7. doi: 10.1038/s41586-022-05411-8 (PMC9834049; doi:10.1038/s41586-022-05411-8)
Supplement: Supplementary file 3 — Source Data Fig. 3 [file 41586_2022_5411_MOESM3_ESM.xlsx]

## Sheet: panel a
	Insolation	Insolation	Insolation
Age	December	January	DJ
(ka)	(Wm^-2)	(Wm^-2)	(Wm^-2)
0	534.647	488.967	511.777
0.5	537.07	488.791	512.899
1	539.13	488.072	513.568
1.5	540.779	486.84	513.774
2	541.977	485.14	513.521
2.5	542.699	483.035	512.828
3	542.929	480.59	511.719
3.5	542.667	477.884	510.233
4	541.941	475.01	508.432
4.5	540.794	472.065	506.385
5	539.279	469.142	504.164
5.5	537.458	466.329	501.846
6	535.401	463.707	499.507
6.5	533.185	461.349	497.22
7	530.884	459.318	495.054
7.5	528.573	457.666	493.073
8	526.327	456.435	491.335
8.5	524.21	455.658	489.889
9	522.263	455.34	488.758
9.5	520.516	455.475	487.953
10	519.006	456.059	487.491
10.5	517.759	457.076	487.377
11	516.773	458.488	487.592
11	516.773	458.488	487.592

## Sheet: panel d
	Insolation	Integrated Insolation Anomaly	Integrated Insolation Anomaly
Age	Annual Mean	Summer (>250Wm^-2)	Annual
(ka)	(Wm^-2)	(GJm^-2)	(GJm^-2)
0	178.635	-0.1108	-0.1106
0.5	179.05	-0.0945	-0.0975
1	179.463	-0.0783	-0.0845
1.5	179.87	-0.0639	-0.0716
2	180.27	-0.0515	-0.059
2.5	180.661	-0.0358	-0.0466
3	181.039	-0.0239	-0.0347
3.5	181.399	-0.0122	-0.0233
4	181.742	-0.0025	-0.0125
4.5	182.065	0.0056	-0.0023
5	182.367	0.0137	0.0072
5.5	182.644	0.0204	0.0159
6	182.895	0.0276	0.0238
6.5	183.116	0.0319	0.0308
7	183.305	0.0371	0.0368
7.5	183.461	0.04	0.0417
8	183.585	0.0391	0.0456
8.5	183.678	0.0416	0.0486
9	183.735	0.0425	0.0504
9.5	183.754	0.0402	0.051
10	183.736	0.0383	0.0504
10.5	183.684	0.0355	0.0487
11	183.594	0.03	0.0459
11	183.594	0.03	0.0459

## Sheet: panel e
	Insolation	Duration	Duration
Age	Annual Max	Threshold >275Wm^-2	Threshold >250Wm^-2
(ka)	(Wm^-2)	(days > threshold)	(days > threshold)
0	553.431	117.45	123.3
0.25	554.476	117.45	123.4
0.5	555.419	117.55	123.4
0.75	556.256	117.65	123.45
1	556.985	117.65	123.55
1.25	557.602	117.75	123.6
1.5	558.108	117.9	123.7
1.75	558.5	118	123.85
2	558.779	118.15	123.95
2.25	558.946	118.25	124.1
2.5	559	118.4	124.25
2.75	558.942	118.55	124.4
3	558.773	118.7	124.55
3.25	558.495	118.9	124.75
3.5	558.113	119.1	124.95
3.75	557.63	119.25	125.15
4	557.053	119.5	125.35
4.25	556.386	119.65	125.6
4.5	555.636	119.9	125.85
4.75	554.807	120.1	126.05
5	553.906	120.35	126.3
5.25	552.939	120.55	126.55
5.5	551.913	120.8	126.8
5.75	550.835	121.05	127.05
6	549.713	121.3	127.3
6.25	548.554	121.55	127.55
6.5	547.366	121.75	127.85
6.75	546.158	121.95	128.05
7	544.936	122.2	128.3
7.25	543.709	122.45	128.55
7.5	542.486	122.65	128.8
7.75	541.277	122.85	129.05
8	540.091	123.05	129.2
8.25	538.935	123.25	129.45
8.5	537.816	123.4	129.6
8.75	536.74	123.55	129.85
9	535.711	123.7	129.95
9.25	534.735	123.8	130.15
9.5	533.819	124	130.3
9.75	532.971	124.1	130.4
10	532.197	124.15	130.55
10.25	531.501	124.25	130.6
10.5	530.887	124.3	130.65
10.75	530.355	124.3	130.7
11	529.908	124.3	130.75
11.25	529.544	124.35	130.75
11.5	529.266	124.35	130.75
11.75	529.076	124.25	130.7
12	528.975	124.2	130.6

## Sheet: panel g
	Temperature	Temperature	Temperature
Age	Max Summer	Min Winter	Annual Amp
(ka)	(K)	(K)	(K)
0	0.162	-0.1279	0.1211
0.5	0.2619	-0.1434	0.1706
1	0.3426	-0.1558	0.2106
1.5	0.4026	-0.1653	0.2407
2	0.4428	-0.1705	0.2605
2.5	0.4628	-0.1714	0.2699
3	0.4633	-0.1675	0.269
3.5	0.4443	-0.1591	0.2577
4	0.4079	-0.1461	0.2371
4.5	0.3516	-0.1354	0.2091
5	0.2841	-0.1158	0.1723
5.5	0.206	-0.0907	0.1285
6	0.1186	-0.0618	0.0791
6.5	0.0243	-0.0299	0.0254
7	-0.073	0.0061	-0.0315
7.5	-0.1716	0.0443	-0.09
8	-0.2675	0.0846	-0.1485
8.5	-0.3589	0.1253	-0.2052
9	-0.4426	0.1666	-0.2592
9.5	-0.5179	0.207	-0.3093
10	-0.5812	0.2476	-0.3546
10.5	-0.63	0.2889	-0.3945
11	-0.6604	0.3428	-0.4304
11	-0.6717	0.3272	-0.4283
