# Supplementary material for: Seasonal temperatures in West Antarctica during the Holocene
Source: Nature. 2023 Jan 11;613(7943):292–7. doi: 10.1038/s41586-022-05411-8 (PMC9834049; doi:10.1038/s41586-022-05411-8)
Supplement: Supplementary file 4 — Source Data Fig. 4 [file 41586_2022_5411_MOESM4_ESM.xlsx]

## Sheet: panel a
Age	Elev. GLAC1D		Age	Elev. ICE-6G
(ka)	(m)		(ka)	(m)
0	1614.73		0	1614.73
1	1613.16		1	1612.28
2	1615.61		2	1608.91
3	1618.31		3	1604.26
4	1621.02		4	1597.8
5	1621.78		5	1602.13
6	1623.7		6	1602.26
7	1627.18		7	1628.81
8	1633.75		8	1705.92
9	1647.77		9	1748.08
10	1666.38		10	1791.72
11	1710.31		11	1836.38

## Sheet: panel b
	Lapse Rate 9.8°C/km	Lapse Rate 12°C/km	Lapse Rate 14°C/km			Lapse Rate 9.8°C/km	Lapse Rate 12°C/km	Lapse Rate 14°C/km
	GLAC1D	GLAC1D	GLAC1D			ICE-6G	ICE-6G	ICE-6G
Age	Temp. Anom.	Temp. Anom.	Temp. Anom.		Age	Temp. Anom.	Temp. Anom.	Temp. Anom.
(ka)	(K)	(K)	(K)		(ka)	(K)	(K)	(K)
0	0	0	0		0	0	0	0
1	0.0154046	0.0188628	0.0220066		1	0.0240933	0.029502	0.034419
2	-0.00854462	-0.0104628	-0.0122066		2	0.0570615	0.0698712	0.0815164
3	-0.035036	-0.0429012	-0.0500514		3	0.10267	0.125718	0.146671
4	-0.0616489	-0.0754884	-0.0880698		4	0.165985	0.203246	0.237121
5	-0.0690596	-0.0845628	-0.0986566		5	0.123471	0.151189	0.176387
6	-0.0878335	-0.107551	-0.125476		6	0.122279	0.14973	0.174685
7	-0.122011	-0.149401	-0.174301		7	-0.137909	-0.168868	-0.197012
8	-0.186323	-0.228151	-0.266176		8	-0.893599	-1.0942	-1.27657
9	-0.323768	-0.39645	-0.462525		9	-1.3068	-1.60017	-1.86686
10	-0.506109	-0.619726	-0.723013		10	-1.73448	-2.12385	-2.47783
11	-0.936636	-1.1469	-1.33805		11	-2.17215	-2.65978	-3.10308

## Sheet: panel c
	GLAC1D - ORBIT			ICE-6G - ORBIT
Age	Temp. Anom.		Age	Temp. Anom.
(ka)	(K)		(ka)	(K)
1	-0.0207		1	-0.0789
2	0.2764		2	0.1263
3	-0.1249		3	-0.1716
4	0.073		4	-0.108
5	-0.084		5	-0.1108
6	-0.1578		6	-0.3359
7	-0.3868		7	-0.6319
8	-0.4585		8	-0.9696
9	-0.7624		9	-1.2095
10	-1.0163		10	-1.532
11	-1.7169		11	-3.1212

## Sheet: panel d
	Lapse Rate 9.8°C/km	Lapse Rate 12°C/km	Lapse Rate 14°C/km			Lapse Rate 9.8°C/km	Lapse Rate 12°C/km	Lapse Rate 14°C/km
	GLAC1D - ORBIT - LR	GLAC1D - ORBIT - LR	GLAC1D - ORBIT - LR			ICE-6G - ORBIT - LR	ICE-6G - ORBIT - LR	ICE-6G - ORBIT - LR
Age	Temp. Anom.	Temp. Anom.	Temp. Anom.		Age	Temp. Anom.	Temp. Anom.	Temp. Anom.
(ka)	(K)	(K)	(K)		(ka)	(K)	(K)	(K)
1	-0.0361	-0.0396	-0.0427		1	-0.103	-0.1084	-0.1133
2	0.2849	0.2869	0.2886		2	0.0693	0.0565	0.0448
3	-0.0899	-0.082	-0.0749		3	-0.2743	-0.2973	-0.3183
4	0.1346	0.1485	0.161		4	-0.274	-0.3113	-0.3451
5	-0.015	0.0005	0.0146		5	-0.2343	-0.262	-0.2872
6	-0.0699	-0.0502	-0.0323		6	-0.4582	-0.4857	-0.5106
7	-0.2648	-0.2374	-0.2125		7	-0.494	-0.463	-0.4349
8	-0.2722	-0.2303	-0.1923		8	-0.076	0.1246	0.307
9	-0.4386	-0.3659	-0.2999		9	0.0973	0.3907	0.6574
10	-0.5102	-0.3966	-0.2933		10	0.2025	0.5918	0.9458
11	-0.7803	-0.57	-0.3788		11	-0.9491	-0.4614	-0.0181
