# Supplementary material for: Seasonal temperatures in West Antarctica during the Holocene
Source: Nature. 2023 Jan 11;613(7943):292–7. doi: 10.1038/s41586-022-05411-8 (PMC9834049; doi:10.1038/s41586-022-05411-8)
Supplement: Supplementary file 5 — Source Data Extended Data Fig. 1 [file 41586_2022_5411_MOESM5_ESM.xlsx]

## Sheet: panel a
Note: The raw and diffusion-corrected data used to create this panel can be found at the following DOIs, and is also included here.
Raw WDC water-isotope data citations
Jones, T. R. et al. "Mid-Holocene high-resolution water isotope time series for the WAIS Divide ice core”. U.S. Antarctic Program (USAP) Data Center. (2020). doi: https://doi.org/10.15784/601326.
White, J. W. C. et al. "Stable Isotopes of Ice in the Transition and Glacial Sections of the WAIS Divide Deep Ice Core" U.S. Antarctic Program (USAP) Data Center. (2019). doi: https://doi.org/10.15784/601274.
Raw data citation for data in the range 0-31 ka, in addition to the above citations
Jones, T. R., Roberts, W. H. G., Steig, E. J., Cuffey, K. M., Markle, B. R., & White, J. W. C. Southern Hemisphere climate variability forced by Northern Hemisphere ice-sheet topography. Nature, 554, 351-355 (2018).
Diffusion-corrected WDC water-isotope data citation
Jones, T. R. (2022) "Seasonal temperatures in West Antarctica during the Holocene " U.S. Antarctic Program (USAP) Data Center. doi: https://doi.org/10.15784/601603.
Diffusion-corrected data citation in the range 0-11 ka (this study), in addition to the above citations
Jones, T. R., Cuffey, K. M., Roberts, W. H. G., Markle, B. R., Steig, E. J., Stevens, C. M., Valdes, P. J., Fudge, T. J., Sigl, M., Hughes, A. G., Morris, V., Vaughn, B. H., Garland, J., Vinther, B. M., Rozmiarek, K. S., Brashear, C. A., & White, J. W. C. (2022, in press). Seasonal temperatures in West Antarctica during the Holocene. Nature.
	Raw	Diffusion-corrected
Age	dD	dD
(ka)	(per mil)	(per mil)
0.029025	-279.459	-279.838
0.029075	-277.05	-275.487
0.029125	-274.84	-271.009
0.029175	-272.508	-266.705
0.029225	-270.073	-262.864
0.029275	-265.027	-259.681
0.029325	-264.018	-257.257
0.029375	-264.054	-255.649
0.029425	-263.714	-254.84
0.029475	-263.578	-254.768
0.029525	-263.546	-255.299
0.029575	-263.26	-256.29
0.029625	-262.975	-257.588
0.029675	-263.018	-259.054
0.029725	-263.33	-260.611
0.029775	-263.925	-262.209
0.029825	-264.733	-263.853
0.029875	-266.122	-265.602
0.029925	-267.618	-267.532
0.029975	-269.933	-269.726
0.030025	-272.466	-272.253
0.030075	-273.926	-275.146
0.030125	-277.4	-278.436
0.030175	-280.397	-282.104
0.030225	-282.705	-286.017
0.030275	-284.573	-290.028
0.030325	-286.012	-293.933
0.030375	-287.132	-297.515
0.030425	-287.458	-300.394
0.030475	-287.606	-302.175
0.030525	-286.789	-302.58
0.030575	-285.71	-301.391
0.030625	-283.914	-298.518
0.030675	-281.614	-293.951
0.030725	-278.844	-287.855
0.030775	-275.303	-280.484
0.030825	-271.801	-272.237
0.030875	-268.421	-263.523
0.030925	-264.867	-254.791
0.030975	-260.878	-246.471
0.031025	-257.17	-239.002
0.031075	-252.893	-232.807
0.031125	-249.917	-228.222
0.031175	-247.552	-225.491
0.031225	-246.172	-224.769
0.031275	-245.328	-226.066
0.031325	-245.479	-229.279
0.031375	-246.479	-234.184
0.031425	-248.129	-240.458
0.031475	-250.517	-247.681
0.031525	-252.84	-255.388
0.031575	-255.338	-263.063
0.031625	-257.939	-270.162
0.031675	-260.505	-276.219
0.031725	-262.88	-280.837
0.031775	-264.945	-283.736
0.031825	-266.64	-284.772
0.031875	-268.021	-283.98
0.031925	-268.659	-281.507
0.031975	-268.736	-277.67
0.032025	-268.395	-272.879
0.032075	-267.765	-267.627
0.032125	-267.139	-262.268
0.032175	-264.796	-257.142
0.032225	-262.806	-253.101
0.032275	-261.552	-250.725
0.032325	-260.986	-249.935
0.032375	-260.635	-250.594
0.032425	-259.825	-252.457
0.032475	-259.73	-255.072
0.032525	-259.368	-257.993
0.032575	-258.705	-260.756
0.032625	-258.395	-262.88
0.032675	-259.236	-264.052
0.032725	-258.807	-264.063
0.032775	-258.433	-262.861
0.032825	-258.142	-260.634
0.032875	-258.242	-257.817
0.032925	-258.24	-254.869
0.032975	-258.793	-252.299
0.033025	-259.66	-250.588
0.033075	-260.667	-250.146
0.033125	-262.076	-251.272
0.033175	-264.042	-254.089
0.033225	-266.263	-258.53
0.033275	-268.638	-264.337
0.033325	-270.79	-271.083
0.033375	-272.893	-278.249
0.033425	-275.471	-285.24
0.033475	-278.189	-291.477
0.033525	-280.178	-296.442
0.033575	-281.654	-299.745
0.033625	-282.768	-301.15
0.033675	-283.575	-300.625
0.033725	-283.861	-298.261
0.033775	-283.441	-294.346
0.033825	-282.372	-289.265
0.033875	-281.065	-283.484
0.033925	-279.001	-277.488
0.033975	-276.487	-271.739
0.034025	-274.364	-266.614
0.034075	-272.558	-262.406
0.034125	-270.442	-259.271
0.034175	-268.353	-257.242
0.034225	-266.73	-256.265
0.034275	-265.08	-256.18
0.034325	-263.625	-256.779
0.034375	-262.392	-257.82
0.034425	-261.292	-259.032
0.034475	-260.779	-260.209
0.034525	-260.793	-261.165
0.034575	-261.077	-261.776
0.034625	-261.157	-261.936
0.034675	-258.223	-261.625
0.034725	-258.237	-260.932
0.034775	-260.413	-259.949
0.034825	-261.604	-258.834
0.034875	-262.151	-257.775
0.034925	-262.701	-256.946
0.034975	-263.179	-256.564
0.035025	-262.899	-256.783
0.035075	-264.151	-257.733
0.035125	-265.226	-259.51
0.035175	-266.867	-262.189
0.035225	-268.383	-265.755
0.035275	-270.301	-270.112
0.035325	-272.297	-275.065
0.035375	-274.209	-280.3
0.035425	-276.203	-285.457
0.035475	-278.127	-290.11
0.035525	-280.178	-293.82
0.035575	-281.115	-296.184
0.035625	-281.313	-296.861
0.035675	-279.211	-295.645
0.035725	-277.754	-292.508
0.035775	-277.194	-287.594
0.035825	-275.973	-281.245
0.035875	-274.111	-273.953
0.035925	-271.613	-266.281
0.035975	-268.625	-258.845
0.036025	-266.221	-252.374
0.036075	-264.066	-247.456
0.036125	-262.198	-244.295
0.036175	-260.543	-243.099
0.036225	-259.407	-243.859
0.036275	-258.828	-246.385
0.036325	-258.363	-250.283
0.036375	-258.227	-255.035
0.036425	-258.728	-260.162
0.036475	-259.398	-265.142
0.036525	-259.908	-269.353
0.036575	-260.566	-272.377
0.036625	-261.128	-273.979
0.036675	-261.386	-274.069
0.036725	-261.491	-272.717
0.036775	-261.058	-270.174
0.036825	-260.818	-266.729
0.036875	-259.968	-262.707
0.036925	-258.867	-258.457
0.036975	-257.67	-254.257
0.037025	-255.868	-250.367
0.037075	-254.543	-246.929
0.037125	-252.704	-244.052
0.037175	-251.276	-241.809
0.037225	-250.125	-240.276
0.037275	-249.079	-239.485
0.037325	-249.219	-239.489
0.037375	-249.247	-240.306
0.037425	-250.125	-241.946
0.037475	-251.301	-244.428
0.037525	-252.385	-247.673
0.037575	-253.762	-251.549
0.037625	-255.443	-255.835
0.037675	-257.065	-260.191
0.037725	-258.421	-264.353
0.037775	-259.816	-267.964
0.037825	-261.205	-270.729
0.037875	-262.59	-272.388
0.037925	-263.775	-272.818
0.037975	-264.947	-272.026
0.038025	-265.439	-270.189
0.038075	-266.224	-267.663
0.038125	-267.272	-264.911
0.038175	-267.942	-262.466
0.038225	-268.803	-260.838
0.038275	-269.862	-260.503
0.038325	-270.961	-261.76
0.038375	-272.482	-264.7
0.038425	-274.085	-269.23
0.038475	-275.661	-275.011
0.038525	-278.263	-281.522
0.038575	-280.43	-288.112
0.038625	-282.359	-294.08
0.038675	-283.789	-298.747
0.038725	-284.565	-301.556
0.038775	-285.127	-302.186
0.038825	-285.152	-300.555
0.038875	-284.884	-296.826
0.038925	-284.5	-291.443
0.038975	-283.955	-285.074
0.039025	-283.509	-278.492
0.039075	-282.968	-272.583
0.039125	-282.647	-268.087
0.039175	-281.402	-265.563
0.039225	-280.227	-265.369
0.039275	-281.117	-267.643
0.039325	-281.868	-271.945
0.039375	-282.393	-277.662
0.039425	-283.032	-284.154
0.039475	-283.491	-290.637
0.039525	-283.998	-296.258
0.039575	-284.254	-300.312
0.039625	-284.287	-302.248
0.039675	-284.19	-301.768
0.039725	-283.703	-298.867
0.039775	-283.041	-293.823
0.039825	-282.432	-287.183
0.039875	-281.443	-279.67
0.039925	-280.549	-272.104
0.039975	-279.52	-265.279
0.040025	-278.218	-259.958
0.040075	-276.851	-256.742
0.040125	-275.242	-255.871
0.040175	-274.355	-257.405
0.040225	-273.918	-261.141
0.040275	-273.518	-266.624
0.040325	-273.708	-273.204
0.040375	-275.106	-280.141
0.040425	-278.232	-286.665
0.040475	-279.873	-292.069
0.040525	-280.241	-295.797
0.040575	-280.216	-297.445
0.040625	-279.681	-296.873
0.040675	-278.83	-294.147
0.040725	-277.512	-289.534
0.040775	-275.975	-283.483
0.040825	-274.387	-276.559
0.040875	-272.488	-269.375
0.040925	-270.548	-262.536
0.040975	-268.742	-256.611
0.041025	-266.978	-252.032
0.041075	-265.32	-249.161
0.041125	-264.354	-248.103
0.041175	-263.696	-248.832
0.041225	-263.546	-251.172
0.041275	-263.79	-254.852
0.041325	-264.412	-259.476
0.041375	-265.488	-264.583
0.041425	-266.573	-269.71
0.041475	-267.779	-274.432
0.041525	-269.331	-278.392
0.041575	-270.778	-281.32
0.041625	-272.303	-283.049
0.041675	-273.187	-283.528
0.041725	-273.787	-282.842
0.041775	-274.43	-281.175
0.041825	-274.738	-278.795
0.041875	-274.556	-276.036
0.041925	-274.677	-273.258
0.041975	-274.433	-270.817
0.042025	-274.07	-268.998
0.042075	-273.638	-267.984
0.042125	-273.302	-267.844
0.042175	-272.914	-268.604
0.042225	-272.286	-270.065
0.042275	-271.99	-271.929
0.042325	-271.538	-273.844
0.042375	-270.947	-275.458
0.042425	-270.482	-276.472
0.042475	-270.299	-276.615
0.042525	-269.644	-275.783
0.042575	-269.265	-273.995
0.042625	-268.701	-271.353
0.042675	-268.097	-268.067
0.042725	-267.293	-264.52
0.042775	-265.836	-261.085
0.042825	-263.8	-258.121
0.042875	-262.419	-255.907
0.042925	-262.274	-254.623
0.042975	-262.335	-254.331
0.043025	-262.08	-255.06
0.043075	-261.584	-256.638
0.043125	-261.491	-258.752
0.043175	-261.349	-261.053
0.043225	-261.436	-263.183
0.043275	-261.673	-264.862
0.043325	-261.795	-265.876
0.043375	-261.869	-266.127
0.043425	-262.173	-265.617
0.043475	-262.353	-264.483
0.043525	-262.589	-262.996
0.043575	-262.82	-261.495
0.043625	-262.993	-260.321
0.043675	-263.298	-259.752
0.043725	-263.688	-259.978
0.043775	-263.787	-261.057
0.043825	-263.737	-262.856
0.043875	-263.539	-265.107
0.043925	-263.29	-267.444
0.043975	-263.022	-269.385
0.044025	-262.75	-270.429
0.044075	-262.361	-270.206
0.044125	-262.473	-268.591
0.044175	-262.341	-265.675
0.044225	-262.087	-261.767
0.044275	-262.221	-257.433
0.044325	-262.215	-253.371
0.044375	-262.715	-250.332
0.044425	-263.229	-248.979
0.044475	-263.742	-249.787
0.044525	-264.761	-252.951
0.044575	-266.064	-258.339
0.044625	-267.553	-265.491
0.044675	-268.763	-273.74
0.044725	-269.768	-281.959
0.044775	-270.961	-288.948
0.044825	-271.662	-293.729
0.044875	-272.343	-295.547
0.044925	-272.684	-293.948
0.044975	-272.655	-288.945
0.045025	-272.596	-281.066
0.045075	-271.487	-271.159
0.045125	-270.147	-260.471
0.045175	-268.204	-250.404
0.045225	-266.796	-242.378
0.045275	-265.861	-237.612
0.045325	-265.871	-236.928
0.045375	-266.552	-240.672
0.045425	-267.815	-248.599
0.045475	-269.669	-259.907
0.045525	-272.139	-273.29
0.045575	-274.271	-287.185
0.045625	-276.217	-299.847
0.045675	-277.572	-309.693
0.045725	-278.116	-315.313
0.045775	-277.623	-315.781
0.045825	-276.308	-310.82
0.045875	-274.361	-300.85
0.045925	-272.044	-286.911
0.045975	-268.745	-270.535
0.046025	-265.114	-253.537
0.046075	-262.688	-237.818
0.046125	-260.722	-225.138
0.046175	-259.105	-216.898
0.046225	-257.991	-213.969
0.046275	-257.146	-216.598
0.046325	-257.283	-224.39
0.046375	-258.09	-236.365
0.046425	-259.185	-251.1
0.046475	-263.056	-266.989
0.046525	-268.514	-282.335
0.046575	-272.068	-295.589
0.046625	-275.471	-305.623
0.046675	-278.98	-311.762
0.046725	-282.075	-313.777
0.046775	-284.662	-312.001
0.046825	-286.809	-307.17
0.046875	-288.307	-300.388
0.046925	-288.854	-292.873
0.046975	-289.18	-285.813
0.047025	-288.574	-280.241
0.047075	-288.16	-276.789
0.047125	-287.001	-275.712
0.047175	-285.577	-276.863
0.047225	-283.879	-279.701
0.047275	-282.687	-283.408
0.047325	-280.68	-286.986
0.047375	-278.881	-289.476
0.047425	-276.432	-290.04
0.047475	-273.863	-288.135
0.047525	-271.45	-283.605
0.047575	-268.569	-276.619
0.047625	-265.919	-267.74
0.047675	-263.241	-257.8
0.047725	-260.172	-247.81
0.047775	-257.615	-238.801
0.047825	-255.138	-231.683
0.047875	-253.279	-227.171
0.047925	-251.598	-225.672
0.047975	-250.676	-227.251
0.048025	-250.297	-231.671
0.048075	-250.684	-238.343
0.048125	-251.94	-246.458
0.048175	-253.85	-255.133
0.048225	-256.136	-263.479
0.048275	-258.673	-270.718
0.048325	-261.286	-276.278
0.048375	-264.117	-279.818
0.048425	-265.809	-281.279
0.048475	-267.292	-280.86
0.048525	-268.233	-278.9
0.048575	-268.663	-275.916
0.048625	-268.733	-272.473
0.048675	-268.641	-269.072
0.048725	-268.307	-266.141
0.048775	-267.693	-263.916
0.048825	-267.442	-262.495
0.048875	-267.283	-261.83
0.048925	-266.808	-261.765
0.048975	-266.413	-262.052
0.049025	-266.282	-262.508
0.049075	-266.294	-263.027
0.049125	-266.4	-263.541
0.049175	-266.681	-264.095
0.049225	-266.604	-264.781
0.049275	-267.16	-265.64
0.049325	-267.719	-266.803
0.049375	-268.099	-268.362
0.049425	-267.469	-270.312
0.049475	-268.229	-272.58
0.049525	-269.825	-274.945
0.049575	-270.499	-277.118
0.049625	-271.091	-278.78
0.049675	-271.009	-279.592
0.049725	-270.526	-279.255
0.049775	-269.727	-277.609
0.049825	-268.438	-274.66
0.049875	-267.071	-270.6
0.049925	-265.762	-265.744
0.049975	-264.146	-260.525
0.050025	-262.28	-255.49
0.050075	-261.28	-251.182
0.050125	-260.413	-248.094
0.050175	-259.974	-246.57
0.050225	-259.768	-246.793
0.050275	-259.778	-248.756
0.050325	-260.01	-252.205
0.050375	-260.14	-256.688
0.050425	-260.669	-261.586
0.050475	-260.846	-266.35
0.050525	-261.277	-270.433
0.050575	-261.499	-273.313
0.050625	-261.274	-274.612
0.050675	-261.142	-274.146
0.050725	-260.759	-271.924
0.050775	-260.01	-268.147
0.050825	-258.748	-263.195
0.050875	-257.809	-257.567
0.050925	-256.968	-251.843
0.050975	-255.805	-246.591
0.051025	-254.612	-242.342
0.051075	-253.29	-239.483
0.051125	-252.748	-238.257
0.051175	-252.404	-238.731
0.051225	-252.352	-240.817
0.051275	-252.826	-244.29
0.051325	-254.07	-248.811
0.051375	-255.679	-253.968
0.051425	-257.284	-259.338
0.051475	-258.873	-264.5
0.051525	-260.764	-269.072
0.051575	-262.378	-272.767
0.051625	-263.856	-275.36
0.051675	-265.084	-276.775
0.051725	-265.921	-276.99
0.051775	-266.659	-276.069
0.051825	-267.071	-274.176
0.051875	-267.093	-271.554
0.051925	-267.037	-268.448
0.051975	-266.659	-265.19
0.052025	-266.511	-262.126
0.052075	-266.434	-259.576
0.052125	-266.19	-257.834
0.052175	-266.115	-257.116
0.052225	-266.342	-257.585
0.052275	-266.368	-259.242
0.052325	-266.552	-261.993
0.052375	-266.982	-265.644
0.052425	-267.476	-269.738
0.052475	-267.852	-273.797
0.052525	-268.079	-277.365
0.052575	-268.529	-279.97
0.052625	-269.042	-281.235
0.052675	-269.104	-280.907
0.052725	-269.249	-278.908
0.052775	-269.218	-275.379
0.052825	-268.965	-270.655
0.052875	-268.529	-265.195
0.052925	-267.711	-259.572
0.052975	-265.951	-254.472
0.053025	-264.095	-250.602
0.053075	-264.398	-248.558
0.053125	-265.023	-248.727
0.053175	-265.427	-251.266
0.053225	-266.458	-256.042
0.053275	-267.851	-262.645
0.053325	-270.297	-270.434
0.053375	-272.827	-278.594
0.053425	-275.522	-286.229
0.053475	-277.954	-292.496
0.053525	-279.721	-296.701
0.053575	-280.613	-298.4
0.053625	-280.954	-297.466
0.053675	-280.873	-294.102
0.053725	-280.286	-288.834
0.053775	-279.673	-282.458
0.053825	-279.378	-275.916
0.053875	-279.049	-270.177
0.053925	-279.612	-266.1
0.053975	-281.187	-264.32
0.054025	-282.545	-265.161
0.054075	-283.351	-268.586
0.054125	-283.9	-274.179
0.054175	-284.665	-281.249
0.054225	-285.434	-288.889
0.054275	-285.787	-296.088
0.054325	-286.167	-301.906
0.054375	-286.41	-305.562
0.054425	-286.665	-306.583
0.054475	-286.38	-304.847
0.054525	-286.011	-300.578
0.054575	-285.394	-294.333
0.054625	-284.588	-286.919
0.054675	-283.615	-279.283
0.054725	-282.311	-272.356
0.054775	-281.032	-266.905
0.054825	-279.343	-263.469
0.054875	-277.69	-262.243
0.054925	-276.282	-263.091
0.054975	-274.397	-265.567
0.055025	-272.623	-268.974
0.055075	-271.424	-272.546
0.055125	-270.36	-275.501
0.055175	-269.496	-277.21
0.055225	-268.857	-277.245
0.055275	-268.371	-275.493
0.055325	-268.495	-272.161
0.055375	-268.337	-267.762
0.055425	-268.465	-263.034
0.055475	-268.699	-258.812
0.055525	-269.063	-255.884
0.055575	-269.322	-254.903
0.055625	-269.984	-256.219
0.055675	-270.31	-259.836
0.055725	-270.726	-265.387
0.055775	-271.051	-272.176
0.055825	-271.541	-279.258
0.055875	-271.402	-285.58
0.055925	-271.466	-290.14
0.055975	-271.592	-292.18
0.056025	-271.664	-291.266
0.056075	-271.965	-287.332
0.056125	-272.05	-280.798
0.056175	-271.972	-272.453
0.056225	-271.705	-263.523
0.056275	-271.438	-255.346
0.056325	-271.286	-249.135
0.056375	-270.89	-245.905
0.056425	-270.293	-246.253
0.056475	-269.788	-250.234
0.056525	-270.738	-257.422
0.056575	-271.661	-267.062
0.056625	-272.389	-277.995
0.056675	-274.579	-288.8
0.056725	-277.567	-298.116
0.056775	-279.443	-304.714
0.056825	-280.769	-307.715
0.056875	-281.245	-306.739
0.056925	-281.348	-301.944
0.056975	-280.619	-293.922
0.057025	-279.312	-283.728
0.057075	-278.13	-272.632
0.057125	-276.409	-261.96
0.057175	-274.155	-253.302
0.057225	-272.775	-247.756
0.057275	-271.951	-245.941
0.057325	-271.707	-248.1
0.057375	-272.302	-253.909
0.057425	-273.32	-262.586
0.057475	-274.764	-272.991
0.057525	-276.484	-283.776
0.057575	-278.704	-293.583
0.057625	-280.29	-301.234
0.057675	-282.027	-305.886
0.057725	-283.301	-307.143
0.057775	-284.116	-305.045
0.057825	-284.523	-300.11
0.057875	-284.087	-293.165
0.057925	-283.45	-285.295
0.057975	-282.367	-277.621
0.058025	-281.274	-271.207
0.058075	-280.539	-266.804
0.058125	-279.87	-264.818
0.058175	-279.105	-265.247
0.058225	-278.333	-267.719
0.058275	-277.699	-271.589
0.058325	-277.029	-276.016
0.058375	-276.287	-280.11
0.058425	-275.27	-283.117
0.058475	-274.03	-284.437
0.058525	-272.769	-283.759
0.058575	-271.324	-281.097
0.058625	-269.662	-276.765
0.058675	-268.387	-271.276
0.058725	-266.788	-265.27
0.058775	-265.593	-259.451
0.058825	-264.325	-254.429
0.058875	-263.152	-250.675
0.058925	-262.239	-248.492
0.058975	-261.599	-247.953
0.059025	-260.176	-248.907
0.059075	-259.479	-251.054
0.059125	-259.985	-253.989
0.059175	-260.907	-257.315
0.059225	-261.871	-260.687
0.059275	-263.302	-263.828
0.059325	-264.981	-266.622
0.059375	-266.868	-269.09
0.059425	-268.75	-271.395
0.059475	-270.554	-273.629
0.059525	-272.701	-275.904
0.059575	-274.347	-278.338
0.059625	-275.651	-280.909
0.059675	-277.142	-283.526
0.059725	-278.308	-285.937
0.059775	-278.52	-287.86
0.059825	-278.48	-288.968
0.059875	-278.822	-288.986
0.059925	-279.403	-287.755
0.059975	-279.73	-285.302
0.060025	-279.278	-281.831
0.060075	-278.661	-277.677
0.060125	-277.691	-273.344
0.060175	-276.369	-269.403
0.060225	-275.168	-266.396
0.060275	-274.211	-264.767
0.060325	-273.521	-264.758
0.060375	-272.883	-266.36
0.060425	-272.623	-269.138
0.060475	-272.292	-272.804
0.060525	-271.939	-276.789
0.060575	-271.531	-280.189
0.060625	-270.685	-282.182
0.060675	-269.445	-282.139
0.060725	-268.32	-279.742
0.060775	-266.909	-275.037
0.060825	-265.32	-268.447
0.060875	-263.967	-260.667
0.060925	-262.34	-252.556
0.060975	-261.165	-245.318
0.061025	-260.258	-240.016
0.061075	-260.117	-237.454
0.061125	-260.078	-238.095
0.061175	-260.794	-241.981
0.061225	-261.599	-248.703
0.061275	-262.77	-257.446
0.061325	-264.19	-267.121
0.061375	-265.723	-276.5
0.061425	-267.243	-284.413
0.061475	-268.662	-289.882
0.061525	-269.739	-292.262
0.061575	-270.583	-291.361
0.061625	-271.329	-287.43
0.061675	-271.497	-281.142
0.061725	-271.752	-273.497
0.061775	-271.573	-265.63
0.061825	-271.281	-258.712
0.061875	-270.98	-253.76
0.061925	-270.915	-251.454
0.061975	-270.583	-252.118
0.062025	-270.594	-255.602
0.062075	-271.011	-261.386
0.062125	-271.504	-268.631
0.062175	-272.38	-276.327
0.062225	-273.053	-283.424
0.062275	-274.225	-289.029
NaN	NaN	NaN
NaN	NaN	NaN
NaN	NaN	NaN
NaN	NaN	NaN
NaN	NaN	NaN
NaN	NaN	NaN
NaN	NaN	NaN
NaN	NaN	NaN
NaN	NaN	NaN
NaN	NaN	NaN
NaN	NaN	NaN
NaN	NaN	NaN
NaN	NaN	NaN
NaN	NaN	NaN
NaN	NaN	NaN
NaN	NaN	NaN
NaN	NaN	NaN
NaN	NaN	NaN
NaN	NaN	NaN
NaN	NaN	NaN
NaN	NaN	NaN
NaN	NaN	NaN
NaN	NaN	NaN
NaN	NaN	NaN
NaN	NaN	NaN
NaN	NaN	NaN
NaN	NaN	NaN
NaN	NaN	NaN
NaN	NaN	NaN
NaN	NaN	NaN
NaN	NaN	NaN
NaN	NaN	NaN
NaN	NaN	NaN
NaN	NaN	NaN
NaN	NaN	NaN
NaN	NaN	NaN
NaN	NaN	NaN
NaN	NaN	NaN
NaN	NaN	NaN
NaN	NaN	NaN
NaN	NaN	NaN
NaN	NaN	NaN
NaN	NaN	NaN
NaN	NaN	NaN
NaN	NaN	NaN
NaN	NaN	NaN
NaN	NaN	NaN
NaN	NaN	NaN
NaN	NaN	NaN
NaN	NaN	NaN
NaN	NaN	NaN
NaN	NaN	NaN
NaN	NaN	NaN
NaN	NaN	NaN
NaN	NaN	NaN
NaN	NaN	NaN
NaN	NaN	NaN
NaN	NaN	NaN
NaN	NaN	NaN
NaN	NaN	NaN
NaN	NaN	NaN
NaN	NaN	NaN
NaN	NaN	NaN
NaN	NaN	NaN
NaN	NaN	NaN
NaN	NaN	NaN
NaN	NaN	NaN
NaN	NaN	NaN
NaN	NaN	NaN
NaN	NaN	NaN
NaN	NaN	NaN
NaN	NaN	NaN
NaN	NaN	NaN
NaN	NaN	NaN
NaN	NaN	NaN
NaN	NaN	NaN
NaN	NaN	NaN
NaN	NaN	NaN
NaN	NaN	NaN
NaN	NaN	NaN
NaN	NaN	NaN
NaN	NaN	NaN
0.066425	-242.587	-218.996
0.066475	-244.121	-223.331
0.066525	-246.204	-231.083
0.066575	-248.261	-241.579
0.066625	-250.075	-253.705
0.066675	-252.346	-265.991
0.066725	-253.928	-276.902
0.066775	-256.217	-285.103
0.066825	-258.02	-289.571
0.066875	-259.529	-289.799
0.066925	-261.231	-285.815
0.066975	-263.223	-278.264
0.067025	-264.357	-268.286
0.067075	-264.965	-257.328
0.067125	-264.288	-247.03
0.067175	-260.011	-238.943
0.067225	-260.947	-234.249
0.067275	-261.699	-233.695
0.067325	-261.653	-237.432
0.067375	-262.637	-245.009
0.067425	-264.535	-255.535
0.067475	-266.782	-267.738
0.067525	-269.616	-280.127
0.067575	-272.824	-291.175
0.067625	-275.39	-299.656
0.067675	-277.902	-304.649
0.067725	-279.857	-305.821
0.067775	-281.091	-303.339
0.067825	-281.389	-297.861
0.067875	-281.196	-290.411
0.067925	-279.813	-282.173
0.067975	-277.877	-274.323
0.068025	-275.626	-267.825
0.068075	-274.258	-263.319
0.068125	-272.729	-261.051
0.068175	-271.468	-260.874
0.068225	-270.075	-262.257
0.068275	-268.45	-264.441
0.068325	-267.205	-266.563
0.068375	-265.938	-267.88
0.068425	-264.871	-267.844
0.068475	-263.958	-266.244
0.068525	-263.045	-263.226
0.068575	-262.131	-259.284
0.068625	-261.702	-255.159
0.068675	-262.123	-251.694
0.068725	-262.798	-249.715
0.068775	-263.318	-249.841
0.068825	-264.153	-252.375
0.068875	-265.188	-257.234
0.068925	-266.218	-263.941
0.068975	-267.502	-271.669
0.069025	-269.124	-279.427
0.069075	-270.717	-286.106
0.069125	-272.327	-290.711
0.069175	-273.434	-292.578
0.069225	-274.551	-291.438
0.069275	-275.141	-287.491
0.069325	-275.203	-281.385
0.069375	-274.91	-274.107
0.069425	-274.334	-266.865
0.069475	-273.889	-260.871
0.069525	-273.298	-257.102
0.069575	-272.815	-256.233
0.069625	-272.486	-258.441
0.069675	-272.074	-263.387
0.069725	-272.347	-270.26
0.069775	-272.162	-277.936
0.069825	-272.596	-285.049
0.069875	-272.639	-290.25
0.069925	-272.627	-292.486
0.069975	-272.546	-291.175
0.070025	-272.386	-286.297
0.070075	-271.98	-278.424
0.070125	-271.244	-268.649
0.070175	-270.318	-258.47
0.070225	-269.594	-249.489
0.070275	-268.764	-243.21
0.070325	-268.392	-240.811
0.070375	-268.444	-242.926
0.070425	-268.744	-249.535
0.070475	-265.708	-259.912
0.070525	-268.021	-272.761
0.070575	-273.818	-286.32
0.070625	-276.614	-298.651
0.070675	-277.319	-307.878
0.070725	-276.944	-312.477
0.070775	-275.764	-311.527
0.070825	-273.965	-304.821
0.070875	-271.642	-292.938
0.070925	-268.379	-277.188
0.070975	-262.262	-259.41
0.071025	-258.784	-241.733
0.071075	-256.233	-226.32
0.071125	-253.624	-215.067
0.071175	-252.035	-209.288
0.071225	-251.028	-209.56
0.071275	-250.525	-215.687
0.071325	-250.326	-226.667
0.071375	-250.946	-240.867
0.071425	-251.721	-256.266
0.071475	-252.727	-270.713
0.071525	-253.441	-282.236
0.071575	-253.977	-289.295
0.071625	-254.153	-290.978
0.071675	-253.793	-287.13
0.071725	-252.878	-278.29
0.071775	-251.709	-265.719
0.071825	-249.791	-251.161
0.071875	-247.841	-236.547
0.071925	-246.112	-223.708
0.071975	-244.316	-214.184
0.072025	-243.21	-208.99
0.072075	-242.352	-208.528
0.072125	-242.24	-212.587
0.072175	-242.368	-220.376
0.072225	-243.072	-230.754
0.072275	-244.055	-242.266
0.072325	-245.402	-253.492
0.072375	-247.251	-263.155
0.072425	-249.446	-270.282
0.072475	-251.652	-274.457
0.072525	-253.383	-275.643
0.072575	-254.873	-274.168
0.072625	-256.153	-270.669
0.072675	-256.736	-265.944
0.072725	-256.845	-260.821
0.072775	-256.825	-256.022
0.072825	-256.682	-252.067
0.072875	-255.444	-249.223
0.072925	-254.808	-247.497
0.072975	-253.732	-246.687
0.073025	-252.666	-246.464
0.073075	-251.654	-246.452
0.073125	-250.975	-246.359
0.073175	-250.686	-246.054
0.073225	-250.498	-245.579
0.073275	-250.994	-245.151
0.073325	-252.022	-245.134
0.073375	-253.565	-245.948
0.073425	-255.414	-247.97
0.073475	-257.882	-251.447
0.073525	-261.06	-256.411
0.073575	-263.891	-262.658
0.073625	-266.796	-269.728
0.073675	-268.829	-276.971
0.073725	-270.213	-283.629
0.073775	-268.876	-288.941
0.073825	-271.61	-292.279
0.073875	-274.573	-293.239
0.073925	-276.044	-291.735
0.073975	-277.03	-288.011
0.074025	-277.253	-282.644
0.074075	-277.468	-276.43
0.074125	-276.945	-270.301
0.074175	-276.328	-265.187
0.074225	-275.727	-261.875
0.074275	-275.475	-260.888
0.074325	-275.248	-262.419
0.074375	-275.528	-266.259
0.074425	-275.95	-271.866
0.074475	-276.356	-278.404
0.074525	-276.92	-284.885
0.074575	-277.556	-290.324
0.074625	-277.831	-293.838
0.074675	-277.54	-294.837
0.074725	-276.858	-293.055
0.074775	-275.818	-288.642
0.074825	-274.248	-282.105
0.074875	-272.581	-274.266
0.074925	-270.543	-266.104
0.074975	-268.788	-258.642
0.075025	-267.225	-252.762
0.075075	-266.443	-249.131
0.075125	-265.708	-248.03
0.075175	-265.236	-249.427
0.075225	-264.833	-252.986
0.075275	-264.071	-258.034
0.075325	-263.779	-263.679
0.075375	-263.462	-268.987
0.075425	-263.103	-273.115
0.075475	-262.822	-275.44
0.075525	-262.629	-275.628
0.075575	-262.442	-273.689
0.075625	-262.168	-269.973
0.075675	-261.979	-265.082
0.075725	-261.595	-259.756
0.075775	-261.335	-254.782
0.075825	-261.264	-250.871
0.075875	-261.135	-248.532
0.075925	-261.073	-248.051
0.075975	-260.831	-249.361
0.076025	-260.836	-252.229
0.076075	-260.652	-256.149
0.076125	-260.698	-260.505
0.076175	-261.395	-264.711
0.076225	-262.24	-268.286
0.076275	-262.877	-270.771
0.076325	-263.797	-271.952
0.076375	-264.658	-271.945
0.076425	-265.861	-270.953
0.076475	-266.861	-269.492
0.076525	-267.789	-267.977
0.076575	-268.427	-266.798
0.076625	-269.051	-266.273
0.076675	-269.409	-266.554
0.076725	-269.563	-267.656
0.076775	-269.479	-269.299
0.076825	-269.096	-271.178
0.076875	-268.492	-272.886
0.076925	-268.136	-274.008
0.076975	-267.516	-274.176
0.077025	-267.031	-273.262
0.077075	-266.764	-271.282
0.077125	-266.275	-268.471
0.077175	-266.002	-265.28
0.077225	-265.807	-261.919
0.077275	-265.233	-258.832
0.077325	-264.831	-256.459
0.077375	-263.911	-255.059
0.077425	-262.346	-254.757
0.077475	-261.657	-255.536
0.077525	-262.083	-257.221
0.077575	-262.925	-259.518
0.077625	-263.331	-262.103
0.077675	-264.072	-264.6
0.077725	-263.871	-266.698
0.077775	-264.228	-268.19
0.077825	-264.465	-268.978
0.077875	-264.926	-269.083
0.077925	-265.494	-268.674
0.077975	-266.161	-267.954
0.078025	-266.712	-267.149
0.078075	-266.878	-266.458
0.078125	-267.025	-266.06
0.078175	-267.126	-266.049
0.078225	-267.496	-266.434
0.078275	-267.511	-267.157
0.078325	-267.712	-268.05
0.078375	-267.4	-268.924
0.078425	-267.582	-269.577
0.078475	-267.442	-269.824
0.078525	-267.323	-269.592
0.078575	-267.288	-268.915
0.078625	-267.329	-267.87
0.078675	-267.298	-266.605
0.078725	-267.303	-265.326
0.078775	-267.242	-264.3
0.078825	-267.448	-263.719
0.078875	-267.418	-263.713
0.078925	-267.47	-264.326
0.078975	-267.756	-265.482
0.079025	-267.905	-266.988
0.079075	-268.125	-268.609
0.079125	-268.276	-270.083
0.079175	-268.634	-271.192
0.079225	-269.408	-271.778
0.079275	-269.904	-271.811
0.079325	-270.675	-271.372
0.079375	-271.612	-270.752
0.079425	-272.449	-270.226
0.079475	-273.604	-270.068
0.079525	-274.978	-270.555
0.079575	-275.965	-271.9
0.079625	-277.197	-274.196
0.079675	-278.229	-277.41
0.079725	-279.728	-281.319
0.079775	-281.189	-285.615
0.079825	-283.09	-289.837
0.079875	-284.417	-293.545
0.079925	-285.17	-296.287
0.079975	-285.826	-297.698
0.080025	-286.412	-297.582
0.080075	-286.216	-295.909
0.080125	-285.838	-292.876
0.080175	-284.959	-288.832
0.080225	-284.443	-284.251
0.080275	-283.53	-279.69
0.080325	-282.436	-275.701
0.080375	-281.496	-272.73
0.080425	-280.412	-271.104
0.080475	-279.755	-271.073
0.080525	-278.572	-272.31
0.080575	-277.981	-274.376
0.080625	-277.312	-276.929
0.080675	-276.667	-279.513
0.080725	-275.658	-281.609
0.080775	-274.68	-282.721
0.080825	-273.718	-282.483
0.080875	-272.321	-280.691
0.080925	-270.933	-277.383
0.080975	-269.339	-272.889
0.081025	-267.745	-267.5
0.081075	-265.636	-261.75
0.081125	-264.162	-256.268
0.081175	-263.201	-251.652
0.081225	-262.656	-248.44
0.081275	-261.745	-247.012
0.081325	-261.775	-247.572
0.081375	-261.858	-250.018
0.081425	-262.04	-254.07
0.081475	-262.677	-259.228
0.081525	-263.456	-264.892
0.081575	-264.335	-270.381
0.081625	-265.22	-275.05
0.081675	-265.97	-278.363
0.081725	-266.341	-279.965
0.081775	-265.528	-279.69
0.081825	-264.715	-277.655
0.081875	-264.744	-274.132
0.081925	-265.164	-269.574
0.081975	-265.245	-264.565
0.082025	-264.901	-259.684
0.082075	-264.162	-255.46
0.082125	-263.066	-252.333
0.082175	-261.792	-250.574
0.082225	-260.292	-250.237
0.082275	-259.785	-251.203
0.082325	-259.096	-253.194
0.082375	-258.976	-255.801
0.082425	-259.015	-258.594
0.082475	-259.296	-261.16
0.082525	-259.759	-263.2
0.082575	-260.335	-264.488
0.082625	-260.787	-264.958
0.082675	-261.247	-264.697
0.082725	-261.555	-263.894
0.082775	-261.709	-262.796
0.082825	-261.796	-261.682
0.082875	-261.819	-260.829
0.082925	-261.853	-260.375
0.082975	-261.849	-260.415
0.083025	-261.866	-260.913
0.083075	-261.939	-261.73
0.083125	-261.841	-262.66
0.083175	-261.696	-263.461
0.083225	-261.852	-263.941
0.083275	-262.019	-263.928
0.083325	-262.078	-263.363
0.083375	-262.316	-262.305
0.083425	-262.668	-260.938
0.083475	-263.052	-259.513
0.083525	-263.548	-258.344
0.083575	-263.972	-257.772
0.083625	-264.613	-258.062
0.083675	-265.245	-259.4
0.083725	-265.967	-261.814
0.083775	-266.855	-265.255
0.083825	-267.599	-269.223
0.083875	-268.471	-273.256
0.083925	-269.161	-276.938
0.083975	-269.893	-279.8
0.084025	-270.383	-281.502
0.084075	-271.088	-281.776
0.084125	-271.278	-280.572
0.084175	-271.148	-277.971
0.084225	-270.714	-274.35
0.084275	-270.036	-270.105
0.084325	-269.096	-265.709
0.084375	-268.401	-261.668
0.084425	-267.513	-258.459
0.084475	-267.027	-256.453
0.084525	-266.603	-255.884
0.084575	-266.421	-256.81
0.084625	-266.894	-259.125
0.084675	-267.173	-262.526
0.084725	-267.958	-266.584
0.084775	-268.48	-270.796
0.084825	-269.231	-274.644
0.084875	-269.847	-277.665
0.084925	-270.689	-279.518
0.084975	-271.377	-280.03
0.085025	-272.095	-279.246
0.085075	-272.302	-277.36
0.085125	-272.47	-274.758
0.085175	-271.5	-271.9
0.085225	-270.637	-269.293
0.085275	-271.221	-267.388
0.085325	-272.089	-266.49
0.085375	-272.444	-266.74
0.085425	-272.424	-268.087
0.085475	-272.064	-270.277
0.085525	-271.533	-272.888
0.085575	-270.552	-275.405
0.085625	-269.307	-277.292
0.085675	-268.265	-278.063
0.085725	-267.206	-277.38
0.085775	-265.799	-275.065
0.085825	-264.202	-271.16
0.085875	-262.746	-265.935
0.085925	-260.989	-259.843
0.085975	-259.861	-253.488
0.086025	-257.617	-247.507
0.086075	-256.685	-242.516
0.086125	-255.462	-239.022
0.086175	-254.101	-237.342
0.086225	-253.675	-237.612
0.086275	-253.551	-239.761
0.086325	-253.689	-243.522
0.086375	-253.959	-248.456
0.086425	-255.664	-254.037
0.086475	-256.583	-259.728
0.086525	-259.757	-265.084
0.086575	-262.42	-269.679
0.086625	-264.126	-273.226
0.086675	-265.581	-275.637
0.086725	-267.263	-276.953
0.086775	-269.26	-277.363
0.086825	-270.178	-277.126
0.086875	-271.438	-276.526
0.086925	-272.486	-275.823
0.086975	-273.475	-275.23
0.087025	-273.622	-274.87
0.087075	-274.07	-274.762
0.087125	-274.238	-274.877
0.087175	-274.439	-275.086
0.087225	-274.149	-275.153
0.087275	-274.153	-274.956
0.087325	-274.043	-274.665
0.087375	-273.982	-274.253
0.087425	-273.702	-273.75
0.087475	-273.429	-273.153
0.087525	-273.032	-272.499
0.087575	-272.66	-271.888
0.087625	-272.278	-271.411
0.087675	-272.033	-271.132
0.087725	-271.598	-271.12
0.087775	-271.162	-271.357
0.087825	-270.95	-271.741
0.087875	-270.547	-272.13
0.087925	-270.103	-272.375
0.087975	-269.862	-272.319
0.088025	-269.223	-271.822
0.088075	-268.114	-270.839
0.088125	-267.168	-269.356
0.088175	-265.932	-267.435
0.088225	-264.651	-265.154
0.088275	-263.123	-262.677
0.088325	-261.818	-260.145
0.088375	-260.447	-257.743
0.088425	-259.219	-255.588
0.088475	-258.011	-253.785
0.088525	-256.304	-252.363
0.088575	-254.9	-251.311
0.088625	-254.115	-250.571
0.088675	-253.315	-250.043
0.088725	-252.698	-249.628
0.088775	-251.833	-249.222
0.088825	-251.614	-248.787
0.088875	-251.458	-248.318
0.088925	-251.587	-247.857
0.088975	-252.147	-247.528
0.089025	-253.128	-247.483
0.089075	-254.202	-247.906
0.089125	-255.531	-248.992
0.089175	-257.048	-250.855
0.089225	-258.566	-253.574
0.089275	-260.276	-257.151
0.089325	-262.05	-261.464
0.089375	-263.533	-266.332
0.089425	-267.123	-271.487
0.089475	-270.521	-276.588
0.089525	-273.205	-281.278
0.089575	-275.27	-285.251
0.089625	-277.057	-288.226
0.089675	-278.324	-290.024
0.089725	-279.341	-290.552
0.089775	-279.933	-289.848
0.089825	-280.243	-288.049
0.089875	-280.08	-285.445
0.089925	-280.091	-282.362
0.089975	-279.767	-279.162
0.090025	-279.171	-276.17
0.090075	-278.847	-273.702
0.090125	-278.182	-271.969
0.090175	-277.907	-271.08
0.090225	-277.492	-271.03
0.090275	-277.046	-271.761
0.090325	-276.484	-273.111
0.090375	-276.375	-274.827
0.090425	-276.027	-276.673
0.090475	-276.008	-278.353
0.090525	-275.936	-279.682
0.090575	-275.834	-280.491
0.090625	-276.025	-280.706
0.090675	-275.917	-280.34
0.090725	-275.876	-279.449
0.090775	-275.879	-278.162
0.090825	-275.669	-276.628
0.090875	-275.614	-275.055
0.090925	-275.323	-273.539
0.090975	-275.062	-272.264
0.091025	-274.793	-271.399
0.091075	-274.301	-271.018
0.091125	-274.276	-271.093
0.091175	-274.006	-271.529
0.091225	-273.772	-272.214
0.091275	-273.667	-273.027
0.091325	-273.43	-273.865
0.091375	-273.802	-274.611
0.091425	-273.695	-275.11
0.091475	-273.798	-275.279
0.091525	-273.764	-275.133
0.091575	-274.002	-274.723
0.091625	-274.147	-274.166
0.091675	-274.341	-273.616
0.091725	-274.435	-273.232
0.091775	-274.522	-273.142
0.091825	-274.203	-273.374
0.091875	-274.188	-273.768
0.091925	-273.678	-274.244
0.091975	-273.046	-274.7
0.092025	-272.575	-274.985
0.092075	-272.151	-274.925
0.092125	-271.167	-274.446
0.092175	-270.798	-273.487
0.092225	-270.429	-272.071
0.092275	-269.875	-270.248
0.092325	-269.211	-268.218
0.092375	-268.656	-266.185
0.092425	-267.854	-264.386
0.092475	-267.377	-263.024
0.092525	-266.815	-262.263
0.092575	-266.668	-262.166
0.092625	-266.174	-262.703
0.092675	-265.834	-263.739
0.092725	-265.551	-265.06
0.092775	-265.357	-266.404
0.092825	-265.188	-267.503
0.092875	-265.284	-268.14
0.092925	-265.253	-268.186
0.092975	-265.113	-267.626
0.093025	-265.145	-266.524
0.093075	-265.216	-265.096
0.093125	-265.171	-263.633
0.093175	-265.296	-262.444
0.093225	-265.369	-261.803
0.093275	-265.809	-261.885
0.093325	-266.051	-262.741
0.093375	-266.318	-264.293
0.093425	-266.564	-266.334
0.093475	-266.913	-268.57
0.093525	-267.015	-270.649
0.093575	-267.41	-272.217
0.093625	-267.725	-273.004
0.093675	-267.991	-272.847
0.093725	-268.153	-271.728
0.093775	-268.277	-269.811
0.093825	-268.681	-267.422
0.093875	-269.008	-264.978
0.093925	-269.103	-262.954
0.093975	-269.587	-261.786
0.094025	-269.754	-261.843
0.094075	-270.543	-263.296
0.094125	-271.109	-266.134
0.094175	-271.818	-270.127
0.094225	-271.795	-274.852
0.094275	-273.916	-279.727
0.094325	-275.589	-284.116
0.094375	-276.159	-287.381
0.094425	-276.257	-289.031
0.094475	-275.858	-288.737
0.094525	-274.715	-286.358
0.094575	-273.415	-282.238
0.094625	-272.203	-276.834
0.094675	-271.345	-270.802
0.094725	-270.178	-264.857
0.094775	-269.219	-259.713
0.094825	-268.516	-255.948
0.094875	-267.72	-253.964
0.094925	-267.012	-253.847
0.094975	-265.809	-255.45
0.095025	-264.653	-258.316
0.095075	-263.888	-261.873
0.095125	-263.062	-265.416
0.095175	-262.443	-268.279
0.095225	-261.636	-269.892
0.095275	-261.09	-269.833
0.095325	-260.388	-268.035
0.095375	-259.852	-264.739
0.095425	-259.317	-260.504
0.095475	-259.009	-256.102
0.095525	-258.81	-252.163
0.095575	-258.602	-249.285
0.095625	-258.427	-247.94
0.095675	-258.264	-248.375
0.095725	-258.115	-250.524
0.095775	-258.065	-254.066
0.095825	-257.853	-258.427
0.095875	-257.539	-262.854
0.095925	-257.15	-266.571
0.095975	-256.638	-268.86
0.096025	-256.359	-269.247
0.096075	-256.106	-267.469
0.096125	-255.731	-263.663
0.096175	-255.531	-258.292
0.096225	-255.372	-252.061
0.096275	-255.379	-245.888
0.096325	-255.364	-240.749
0.096375	-255.9	-237.539
0.096425	-256.178	-236.868
0.096475	-256.824	-239.102
0.096525	-257.547	-244.098
0.096575	-259.703	-251.422
0.096625	-261.132	-260.324
0.096675	-262.136	-269.76
0.096725	-263.335	-278.55
0.096775	-264.275	-285.571
0.096825	-265.363	-289.959
0.096875	-266.151	-291.095
0.096925	-266.586	-288.783
0.096975	-266.873	-283.307
0.097025	-266.764	-275.378
0.097075	-266.416	-265.965
0.097125	-265.709	-256.268
0.097175	-265.03	-247.5
0.097225	-263.98	-240.764
0.097275	-260.322	-236.859
0.097325	-256.064	-236.243
0.097375	-258.003	-238.948
0.097425	-259.581	-244.589
0.097475	-261.138	-252.435
0.097525	-262.56	-261.508
0.097575	-264.22	-270.689
0.097625	-266.405	-278.943
0.097675	-268.039	-285.372
0.097725	-269.603	-289.383
0.097775	-270.886	-290.712
0.097825	-272.505	-289.424
0.097875	-273.097	-285.929
0.097925	-273.121	-280.866
0.097975	-272.848	-275.01
0.098025	-272.269	-269.183
0.098075	-270.978	-264.124
0.098125	-270.031	-260.371
0.098175	-269.25	-258.25
0.098225	-269.038	-257.805
0.098275	-268.897	-258.893
0.098325	-269.225	-261.261
0.098375	-269.587	-264.453
0.098425	-270.332	-267.999
0.098475	-271.333	-271.462
0.098525	-272.515	-274.563
0.098575	-273.537	-277.109
0.098625	-274.784	-279.066
0.098675	-276.197	-280.527
0.098725	-277.287	-281.636
0.098775	-278.384	-282.597
0.098825	-278.955	-283.522
0.098875	-279.965	-284.48
0.098925	-280.489	-285.424
0.098975	-280.554	-286.208
0.099025	-280.918	-285.187
0.099075	-280.753	-284.714
0.099125	-280.587	-283.71
0.099175	-280.633	-282.192
0.099225	-280.163	-280.258
0.099275	-280.024	-278.085
0.099325	-279.709	-275.92
0.099375	-279.1	-274.066
0.099425	-278.867	-272.734
0.099475	-278.571	-272.172
0.099525	-278.22	-272.52
0.099575	-277.736	-273.771
0.099625	-277.414	-275.78
0.099675	-277.044	-278.248
0.099725	-276.679	-280.748
0.099775	-276.397	-282.804
0.099825	-275.996	-283.962
0.099875	-275.582	-283.836
0.099925	-275.423	-282.256
0.099975	-274.803	-279.232
0.100025	-274.439	-275.002
0.100075	-273.706	-270.013
0.100125	-272.982	-264.903
0.100175	-272.294	-260.369
0.100225	-271.261	-257.119
0.100275	-270.659	-255.752
0.100325	-270.869	-256.644
0.100375	-271.702	-259.879
0.100425	-272.669	-265.269
0.100475	-274.52	-272.308
0.100525	-276.127	-280.254
0.100575	-278.216	-288.214
0.100625	-280.643	-295.255
0.100675	-283.055	-300.544
0.100725	-285.58	-303.453
0.100775	-287	-303.657
0.100825	-287.964	-301.183
0.100875	-287.891	-296.404
0.100925	-287.47	-290.002
0.100975	-284.588	-282.86
0.101025	-281.874	-275.95
0.101075	-280.349	-270.196
0.101125	-278.777	-266.314
0.101175	-277.592	-264.765
0.101225	-276.5	-265.641
0.101275	-275.999	-268.671
0.101325	-275.622	-273.247
0.101375	-277.05	-278.532
0.101425	-278.595	-283.579
0.101475	-278.466	-287.454
0.101525	-277.363	-289.388
0.101575	-275.906	-288.873
0.101625	-273.542	-285.744
0.101675	-270.82	-280.225
0.101725	-268.183	-272.895
0.101775	-265.998	-264.582
0.101825	-263.933	-256.295
0.101875	-262.476	-249.014
0.101925	-259.677	-243.618
0.101975	-258.558	-240.728
0.102025	-258.797	-240.619
0.102075	-259.512	-243.205
0.102125	-259.836	-248.059
0.102175	-261.132	-254.431
0.102225	-262.265	-261.441
0.102275	-263.238	-268.171
0.102325	-263.835	-273.804
0.102375	-264.754	-277.713
0.102425	-265.551	-279.588
0.102475	-266.33	-279.417
0.102525	-266.952	-277.502
0.102575	-267.903	-274.33
0.102625	-268.846	-270.581
0.102675	-269.855	-266.976
0.102725	-270.986	-264.194
0.102775	-272.051	-262.762
0.102825	-273.05	-262.975
0.102875	-273.951	-264.864
0.102925	-274.802	-268.218
0.102975	-275.836	-272.618
0.103025	-276.994	-277.501
0.103075	-277.448	-282.263
0.103125	-278.301	-286.356
0.103175	-279.431	-289.358
0.103225	-280.765	-291.043
0.103275	-282.573	-291.39
0.103325	-284.117	-290.601
0.103375	-285.1	-289.033
0.103425	-285.957	-287.139
0.103475	-286.553	-285.383
0.103525	-287.157	-284.171
0.103575	-287.641	-283.763
0.103625	-287.689	-284.255
0.103675	-288.017	-285.556
0.103725	-288.099	-287.412
0.103775	-287.837	-289.453
0.103825	-287.592	-291.25
0.103875	-287.386	-292.413
0.103925	-286.987	-292.656
0.103975	-286.395	-291.826
0.104025	-285.621	-289.974
0.104075	-285.18	-287.303
0.104125	-284.814	-284.185
0.104175	-284.386	-281.075
0.104225	-284.146	-278.463
0.104275	-284.153	-276.706
0.104325	-284.074	-276.1
0.104375	-284.217	-276.778
0.104425	-284.196	-278.654
0.104475	-284.262	-281.442
0.104525	-283.915	-284.701
0.104575	-281.031	-287.904
0.104625	-280.959	-290.412
0.104675	-280.772	-291.693
0.104725	-280.206	-291.377
0.104775	-279.336	-289.286
0.104825	-277.926	-285.469
0.104875	-276.186	-280.209
0.104925	-274.683	-274.004
0.104975	-272.685	-267.486
0.105025	-271.122	-261.314
0.105075	-268.924	-256.132
0.105125	-267.386	-252.41
0.105175	-266.058	-250.452
0.105225	-264.547	-250.347
0.105275	-263.348	-251.975
0.105325	-262.095	-255.015
0.105375	-261.558	-259.011
0.105425	-261.085	-263.433
0.105475	-262.399	-267.753
0.105525	-266.543	-271.516
0.105575	-268.873	-274.404
0.105625	-269.749	-276.233
0.105675	-270.143	-276.987
0.105725	-270.912	-276.796
0.105775	-271.197	-275.869
0.105825	-271.508	-274.502
0.105875	-271.723	-272.985
0.105925	-271.793	-271.575
0.105975	-271.767	-270.465
0.106025	-272.005	-269.752
0.106075	-271.894	-269.46
0.106125	-272.051	-269.556
0.106175	-272.269	-269.992
0.106225	-272.504	-270.669
0.106275	-272.828	-271.505
0.106325	-273.256	-272.451
0.106375	-273.789	-273.464
0.106425	-274.51	-274.45
0.106475	-275.16	-275.551
0.106525	-275.727	-276.754
0.106575	-276.192	-277.973
0.106625	-276.433	-279.138
0.106675	-276.672	-280.14
0.106725	-276.591	-280.815
0.106775	-276.085	-280.977
0.106825	-275.626	-280.477
0.106875	-275.339	-279.23
0.106925	-274.711	-277.24
0.106975	-273.512	-274.612
0.107025	-272.874	-271.583
0.107075	-272.419	-268.478
0.107125	-271.906	-265.68
0.107175	-271.708	-263.573
0.107225	-271.761	-262.505
0.107275	-271.967	-262.774
0.107325	-272.172	-264.474
0.107375	-272.693	-267.351
0.107425	-273.543	-271.154
0.107475	-274.327	-275.492
0.107525	-275.356	-279.889
0.107575	-276.432	-283.84
0.107625	-276.912	-286.854
0.107675	-277.744	-288.592
0.107725	-278.254	-288.836
0.107775	-278.689	-287.581
0.107825	-279.005	-284.987
0.107875	-278.843	-281.427
0.107925	-278.505	-277.386
0.107975	-277.824	-273.397
0.108025	-277.018	-269.978
0.108075	-276.182	-267.567
0.108125	-275.316	-266.432
0.108175	-274.582	-266.655
0.108225	-274.006	-268.116
0.108275	-272.96	-270.533
0.108325	-272.119	-273.496
0.108375	-273.526	-276.521
0.108425	-274.426	-279.122
0.108475	-275.26	-280.894
0.108525	-275.407	-281.543
0.108575	-275.497	-280.976
0.108625	-275.013	-279.248
0.108675	-274.683	-276.607
0.108725	-274.182	-273.494
0.108775	-273.273	-270.348
0.108825	-272.72	-267.645
0.108875	-272.241	-265.774
0.108925	-272.25	-265.058
0.108975	-272.63	-265.649
0.109025	-273.468	-267.501
0.109075	-273.964	-270.431
0.109125	-275.016	-274.097
0.109175	-275.846	-278.044
0.109225	-276.902	-281.812
0.109275	-277.855	-284.94
0.109325	-278.492	-287.022
0.109375	-278.841	-287.856
0.109425	-279.072	-287.384
0.109475	-278.425	-285.714
0.109525	-277.968	-283.062
0.109575	-277.099	-279.73
0.109625	-275.378	-276.063
0.109675	-274.099	-272.396
0.109725	-272.618	-269.004
0.109775	-270.882	-266.113
0.109825	-268.944	-263.796
0.109875	-267.196	-262.039
0.109925	-264.404	-260.751
0.109975	-263.231	-259.796
0.110025	-261.861	-258.998
0.110075	-260.312	-258.16
0.110125	-258.684	-257.186
0.110175	-257.359	-256.024
0.110225	-255.895	-254.674
0.110275	-254.452	-253.169
0.110325	-253.48	-251.58
0.110375	-252.209	-250.011
0.110425	-250.701	-248.571
0.110475	-249.645	-247.337
0.110525	-248.717	-246.378
0.110575	-247.883	-245.697
0.110625	-247.137	-245.237
0.110675	-246.522	-244.92
0.110725	-245.8	-244.621
0.110775	-245.14	-244.253
0.110825	-244.57	-243.729
0.110875	-244.034	-243.021
0.110925	-243.64	-242.144
0.110975	-243.421	-241.207
0.111025	-243.36	-240.321
0.111075	-243.543	-239.611
0.111125	-244	-239.259
0.111175	-244.585	-239.447
0.111225	-245.755	-240.345
0.111275	-247.216	-242.078
0.111325	-249.193	-244.71
0.111375	-250.979	-248.191
0.111425	-253.74	-252.423
0.111475	-256.437	-257.27
0.111525	-259.406	-262.52
0.111575	-262.416	-267.865
0.111625	-265.292	-272.985
0.111675	-267.293	-277.525
0.111725	-269.055	-281.164
0.111775	-270.632	-283.623
0.111825	-271.444	-284.737
0.111875	-272.371	-284.442
0.111925	-272.63	-282.843
0.111975	-272.691	-280.095
0.112025	-272.642	-276.46
0.112075	-272.312	-272.299
0.112125	-271.952	-268.033
0.112175	-271.268	-263.933
0.112225	-269.717	-260.438
0.112275	-268.29	-257.975
0.112325	-266.735	-256.788
0.112375	-265.637	-256.951
0.112425	-264.667	-258.39
0.112475	-264.771	-260.898
0.112525	-265.877	-264.137
0.112575	-267.946	-267.69
0.112625	-269.166	-271.128
0.112675	-269.883	-274.059
0.112725	-270.218	-276.183
0.112775	-270.485	-277.33
NaN	NaN	NaN
NaN	NaN	NaN
NaN	NaN	NaN
NaN	NaN	NaN
NaN	NaN	NaN
NaN	NaN	NaN
NaN	NaN	NaN
NaN	NaN	NaN
NaN	NaN	NaN
NaN	NaN	NaN
NaN	NaN	NaN
NaN	NaN	NaN
NaN	NaN	NaN
NaN	NaN	NaN
NaN	NaN	NaN
NaN	NaN	NaN
NaN	NaN	NaN
NaN	NaN	NaN
NaN	NaN	NaN
NaN	NaN	NaN
NaN	NaN	NaN
NaN	NaN	NaN
NaN	NaN	NaN
NaN	NaN	NaN
NaN	NaN	NaN
NaN	NaN	NaN
NaN	NaN	NaN
NaN	NaN	NaN
NaN	NaN	NaN
NaN	NaN	NaN
NaN	NaN	NaN
NaN	NaN	NaN
NaN	NaN	NaN
NaN	NaN	NaN
NaN	NaN	NaN
NaN	NaN	NaN
NaN	NaN	NaN
NaN	NaN	NaN
0.114725	-276.45	-278.599
0.114775	-275.544	-277.151
0.114825	-274.277	-275.384
0.114875	-272.483	-273.315
0.114925	-269.977	-270.939
0.114975	-267.676	-268.297
0.115025	-265.46	-265.42
0.115075	-263.115	-262.39
0.115125	-262.319	-259.282
0.115175	-260.723	-256.255
0.115225	-259.395	-253.483
0.115275	-258.1	-251.142
0.115325	-257.51	-249.402
0.115375	-256.817	-248.391
0.115425	-256.564	-248.197
0.115475	-256.296	-248.815
0.115525	-256.231	-250.159
0.115575	-256.33	-252.211
0.115625	-256.885	-254.891
0.115675	-257.431	-258.016
0.115725	-258.176	-261.331
0.115775	-259.344	-264.568
0.115825	-260.097	-267.431
0.115875	-261.134	-269.644
0.115925	-261.922	-270.966
0.115975	-262.468	-271.208
0.116025	-262.62	-270.296
0.116075	-262.25	-268.254
0.116125	-261.122	-265.192
0.116175	-259.515	-261.329
0.116225	-258.528	-256.966
0.116275	-256.931	-252.467
0.116325	-255.163	-248.213
0.116375	-253.653	-244.578
0.116425	-252.244	-241.877
0.116475	-247.179	-240.336
0.116525	-247.931	-240.051
0.116575	-248.622	-241.014
0.116625	-249.312	-243.096
0.116675	-250.044	-246.052
0.116725	-251.249	-249.553
0.116775	-252.697	-253.229
0.116825	-253.351	-256.69
0.116875	-254.136	-259.586
0.116925	-254.66	-261.643
0.116975	-254.796	-262.696
0.117025	-254.484	-262.665
0.117075	-254.26	-261.594
0.117125	-254.065	-259.652
0.117175	-253.788	-257.078
0.117225	-253.537	-254.18
0.117275	-253.276	-251.284
0.117325	-253.026	-248.707
0.117375	-252.811	-246.714
0.117425	-252.704	-245.492
0.117475	-252.565	-245.152
0.117525	-252.494	-245.709
0.117575	-252.489	-247.066
0.117625	-252.84	-249.1
0.117675	-252.882	-251.609
0.117725	-253.42	-254.347
0.117775	-253.504	-257.05
0.117825	-253.988	-259.442
0.117875	-254.314	-261.294
0.117925	-254.724	-262.425
0.117975	-255.161	-262.736
0.118025	-255.418	-262.196
0.118075	-255.604	-260.837
0.118125	-255.459	-258.767
0.118175	-255.24	-256.149
0.118225	-254.713	-253.192
0.118275	-253.929	-250.178
0.118325	-253.084	-247.373
0.118375	-252.612	-244.999
0.118425	-252.27	-243.347
0.118475	-252.27	-242.628
0.118525	-253.084	-243.086
0.118575	-253.916	-244.853
0.118625	-255.622	-247.955
0.118675	-257.183	-252.3
0.118725	-259.201	-257.701
0.118775	-263.36	-263.875
0.118825	-266.79	-270.43
0.118875	-269.918	-276.944
0.118925	-272.419	-282.971
0.118975	-275.044	-288.08
0.119025	-277.227	-291.907
0.119075	-278.732	-294.2
0.119125	-280.036	-294.798
0.119175	-280.947	-293.683
0.119225	-280.963	-290.97
0.119275	-280.558	-286.951
0.119325	-279.444	-281.997
0.119375	-275.833	-276.528
0.119425	-272.457	-270.961
0.119475	-269.659	-265.712
0.119525	-267.556	-261.093
0.119575	-265.422	-257.326
0.119625	-263.153	-254.544
0.119675	-261.152	-252.712
0.119725	-259.217	-251.695
0.119775	-257.08	-251.292
0.119825	-256.266	-251.264
0.119875	-254.586	-251.339
0.119925	-252.854	-251.33
0.119975	-251.579	-251.038
0.120025	-250.618	-250.394
0.120075	-250.115	-249.413
0.120125	-248.283	-248.205
0.120175	-247.821	-246.922
0.120225	-248.295	-245.779
0.120275	-248.853	-244.984
0.120325	-249.407	-244.708
0.120375	-250.022	-245.104
0.120425	-250.859	-246.23
0.120475	-251.497	-248.055
0.120525	-252.285	-250.469
0.120575	-253.279	-253.289
0.120625	-254.558	-256.288
0.120675	-255.639	-259.207
0.120725	-257.062	-261.812
0.120775	-257.941	-263.879
0.120825	-258.781	-265.259
0.120875	-259.281	-265.873
0.120925	-259.698	-265.717
0.120975	-260.324	-264.874
0.121025	-260.35	-263.477
0.121075	-260.532	-261.726
0.121125	-260.76	-259.842
0.121175	-260.857	-258.062
0.121225	-260.988	-256.606
0.121275	-261.095	-255.661
0.121325	-261.497	-255.369
0.121375	-261.887	-255.821
0.121425	-262.574	-257.016
0.121475	-263.214	-258.903
0.121525	-263.62	-261.396
0.121575	-264.649	-264.326
0.121625	-265.384	-267.473
0.121675	-266.411	-270.61
0.121725	-266.938	-273.472
0.121775	-267.676	-275.799
0.121825	-268.108	-277.373
0.121875	-268.571	-277.999
0.121925	-268.962	-277.579
0.121975	-269.11	-276.071
0.122025	-269.269	-273.548
0.122075	-269.349	-270.209
0.122125	-269.212	-266.299
0.122175	-268.563	-262.114
0.122225	-262.739	-258.028
0.122275	-258.214	-254.398
0.122325	-257.213	-251.6
0.122375	-257.089	-249.899
0.122425	-257.525	-249.468
0.122475	-258.263	-250.329
0.122525	-259.787	-252.383
0.122575	-261.081	-255.433
0.122625	-262.334	-259.202
0.122675	-263.172	-263.311
0.122725	-263.656	-267.322
0.122775	-263.964	-270.773
0.122825	-264.413	-273.274
0.122875	-264.367	-274.545
0.122925	-264.503	-274.437
0.122975	-264.239	-272.957
0.123025	-264.224	-270.278
0.123075	-264.282	-266.728
0.123125	-264.12	-262.757
0.123175	-264.248	-258.892
0.123225	-264.303	-255.673
0.123275	-264.614	-253.589
0.123325	-265.035	-253.014
0.123375	-265.306	-254.157
0.123425	-265.68	-257.021
0.123475	-266.145	-261.395
0.123525	-267.279	-266.866
0.123575	-270.048	-272.858
0.123625	-270.919	-278.695
0.123675	-271.494	-283.675
0.123725	-271.588	-287.16
0.123775	-271.417	-288.649
0.123825	-271.154	-287.852
0.123875	-270.627	-284.732
0.123925	-269.901	-279.52
0.123975	-269.196	-272.702
0.124025	-268.279	-264.961
0.124075	-266.791	-257.115
0.124125	-264.378	-250.017
0.124175	-261.357	-244.452
0.124225	-259.352	-241.046
0.124275	-258.795	-240.184
0.124325	-258.307	-241.958
0.124375	-258.217	-246.151
0.124425	-258.815	-252.258
0.124475	-259.783	-259.542
0.124525	-260.892	-267.118
0.124575	-262.301	-274.061
0.124625	-263.649	-279.485
0.124675	-264.972	-282.77
0.124725	-265.666	-283.503
0.124775	-266.139	-281.613
0.124825	-265.907	-277.361
0.124875	-265.183	-271.24
0.124925	-263.971	-263.971
0.124975	-262.161	-256.396
0.125025	-260.366	-249.402
0.125075	-258.568	-243.811
0.125125	-256.852	-240.226
0.125175	-254.927	-239.081
0.125225	-254.66	-240.474
0.125275	-255.099	-244.249
0.125325	-256.536	-249.956
0.125375	-258.364	-256.863
0.125425	-260.616	-264.134
0.125475	-262.49	-270.907
0.125525	-263.87	-276.387
0.125575	-264.74	-279.95
0.125625	-265.112	-281.181
0.125675	-265.245	-279.984
0.125725	-264.704	-276.554
0.125775	-263.619	-271.332
0.125825	-262.256	-264.98
0.125875	-260.802	-258.266
0.125925	-259.503	-251.976
0.125975	-258.243	-246.817
0.126025	-256.67	-243.302
0.126075	-256.093	-241.745
0.126125	-255.773	-242.191
0.126175	-255.584	-244.428
0.126225	-255.528	-248.013
0.126275	-255.59	-252.383
0.126325	-255.852	-256.903
0.126375	-256.256	-261.005
0.126425	-257.071	-264.205
0.126475	-258.227	-266.307
0.126525	-259.38	-267.086
0.126575	-259.984	-266.664
0.126625	-260.653	-265.346
0.126675	-261.497	-263.561
0.126725	-262.418	-261.773
0.126775	-263.037	-260.41
0.126825	-263.501	-259.835
0.126875	-263.762	-260.216
0.126925	-264.205	-261.521
0.126975	-264.39	-263.552
0.127025	-264.472	-266.071
0.127075	-264.484	-268.664
0.127125	-264.241	-270.688
0.127175	-264.046	-271.65
0.127225	-263.69	-271.259
0.127275	-263.43	-269.439
0.127325	-263.146	-266.363
0.127375	-262.826	-262.424
0.127425	-262.622	-258.192
0.127475	-262.498	-254.336
0.127525	-262.407	-251.506
0.127575	-262.778	-250.251
0.127625	-262.618	-250.909
0.127675	-263.351	-253.594
0.127725	-265.137	-258.122
0.127775	-267.308	-264.077
0.127825	-269.859	-270.817
0.127875	-271.995	-277.592
0.127925	-273.74	-283.656
0.127975	-275.181	-288.347
0.128025	-276.694	-291.217
0.128075	-278.286	-292.064
0.128125	-279.576	-290.992
0.128175	-280.763	-288.354
0.128225	-281.761	-284.732
0.128275	-282.366	-280.867
0.128325	-283.25	-277.501
[truncated: 216,420+ more rows]

## Sheet: panel b
	Summer			Winter
Age	Maximum Annual Water-Isotope Value		Age	Minimum Annual Water-Isotope Value
(ka)	(per mil)		(ka)	(per mil)
0.029475	-254.768		0.030525	-302.58
0.031225	-224.769		0.031825	-284.772
0.032325	-249.935		0.032725	-264.063
0.033075	-250.146		0.033625	-301.15
0.034275	-256.18		0.034625	-261.936
0.034975	-256.564		0.035625	-296.861
0.036175	-243.099		0.036675	-274.069
0.037275	-239.485		0.037925	-272.818
0.038275	-260.503		0.038775	-302.186
0.039225	-265.369		0.039625	-302.248
0.040125	-255.871		0.040575	-297.445
0.041125	-248.103		0.041675	-283.528
0.042125	-267.844		0.042475	-276.615
0.042975	-254.331		0.043375	-266.127
0.043675	-259.752		0.044025	-270.429
0.044425	-248.979		0.044875	-295.547
0.045325	-236.928		0.045775	-315.781
0.046225	-213.969		0.046725	-313.777
0.047125	-275.712		0.047425	-290.04
0.047925	-225.672		0.048425	-281.279
0.048925	-261.765		0.049675	-279.592
0.050175	-246.57		0.050625	-274.612
0.051125	-238.257		0.051725	-276.99
0.052175	-257.116		0.052625	-281.235
0.053075	-248.558		0.053575	-298.4
0.053975	-264.32		0.054425	-306.583
0.054875	-262.243		0.055225	-277.245
0.055575	-254.903		0.055975	-292.18
0.056375	-245.905		0.056825	-307.715
0.057275	-245.941		0.057725	-307.143
0.058125	-264.818		0.058475	-284.437
0.058975	-247.953		0.059875	-288.986
0.060325	-264.758		0.060625	-282.182
0.061075	-237.454		0.061525	-292.262
0.061925	-251.454		NaN	NaN
NaN	NaN		NaN	NaN
NaN	NaN		NaN	NaN
NaN	NaN		NaN	NaN
NaN	NaN		NaN	NaN
NaN	NaN		NaN	NaN
NaN	NaN		0.066875	-289.799
0.067275	-233.695		0.067725	-305.821
0.068175	-260.874		0.068375	-267.88
0.068725	-249.715		0.069175	-292.578
0.069575	-256.233		0.069925	-292.486
0.070325	-240.811		0.070725	-312.477
0.071175	-209.288		0.071625	-290.978
0.072075	-208.528		0.072525	-275.643
0.073325	-245.134		0.073875	-293.239
0.074275	-260.888		0.074675	-294.837
0.075125	-248.03		0.075525	-275.628
0.075925	-248.051		0.076325	-271.952
0.076625	-266.273		0.076975	-274.176
0.077425	-254.757		0.077875	-269.083
0.078175	-266.049		0.078475	-269.824
0.078875	-263.713		0.079275	-271.811
0.079475	-270.068		0.079975	-297.698
0.080475	-271.073		0.080775	-282.721
0.081275	-247.012		0.081725	-279.965
0.082225	-250.237		0.082625	-264.958
0.082925	-260.375		0.083225	-263.941
0.083575	-257.772		0.084075	-281.776
0.084525	-255.884		0.084975	-280.03
0.085325	-266.49		0.085675	-278.063
0.086175	-237.342		0.086775	-277.363
0.087075	-274.762		0.087225	-275.153
0.087725	-271.12		0.087925	-272.375
0.089025	-247.483		0.089725	-290.552
0.090225	-271.03		0.090625	-280.706
0.091075	-271.018		0.091475	-275.279
0.091775	-273.142		0.092025	-274.985
0.092575	-262.166		0.092925	-268.186
0.093225	-261.803		0.093625	-273.004
0.093975	-261.786		0.094425	-289.031
0.094925	-253.847		0.095225	-269.892
0.095625	-247.94		0.096025	-269.247
0.096425	-236.868		0.096875	-291.095
0.097325	-236.243		0.097775	-290.712
0.098225	-257.805		0.098975	-286.208
0.099475	-272.172		0.099825	-283.962
0.100275	-255.752		0.100775	-303.657
0.101175	-264.765		0.101525	-289.388
0.102025	-240.619		0.102425	-279.588
0.102775	-262.762		0.103275	-291.39
0.103575	-283.763		0.103925	-292.656
0.104325	-276.1		0.104675	-291.693
0.105225	-250.347		0.105675	-276.987
0.106075	-269.46		0.106775	-280.977
0.107225	-262.505		0.107725	-288.836
0.108125	-266.432		0.108525	-281.543
0.108925	-265.058		0.109375	-287.856
0.111125	-239.259		0.111825	-284.737
0.112325	-256.788		NaN	NaN
NaN	NaN		NaN	NaN
NaN	NaN		NaN	NaN
0.115425	-248.197		0.115975	-271.208
0.116525	-240.051		0.116975	-262.696
0.117475	-245.152		0.117975	-262.736
0.118475	-242.628		0.119125	-294.798
0.119825	-251.264		0.119875	-251.339
0.120325	-244.708		0.120875	-265.873
0.121325	-255.369		0.121875	-277.999
0.122425	-249.468		0.122875	-274.545
0.123325	-253.014		0.123775	-288.649
0.124275	-240.184		0.124725	-283.503
0.125175	-239.081		0.125625	-281.181
0.126075	-241.745		0.126525	-267.086
0.126825	-259.835		0.127175	-271.65
0.127575	-250.251		0.128075	-292.064
0.128425	-274.617		0.128825	-298.74
0.129325	-247.755		0.129825	-283.701
0.130275	-272.573		0.130425	-272.761
0.131375	-257.726		0.131775	-263.701
0.132075	-257.219		NaN	NaN
NaN	NaN		NaN	NaN
NaN	NaN		NaN	NaN
NaN	NaN		0.135075	-287.027
0.136675	-233.596		0.137225	-291.109
0.137675	-263.596		0.138075	-288.374
0.138575	-257.151		NaN	NaN
NaN	NaN		NaN	NaN
NaN	NaN		NaN	NaN
0.142325	-262.546		0.142825	-287.264
0.143225	-265.866		0.143675	-285.063
0.144075	-270.765		0.144325	-273.969
0.144825	-245.417		0.145275	-263.015
0.145525	-256.932		0.145875	-269.323
0.146375	-232.465		0.146775	-272.757
0.147175	-216.778		0.147675	-303.067
0.148125	-228.091		0.148575	-275.059
0.148975	-258.262		0.149325	-272.342
0.149675	-261.892		0.150225	-278.852
0.150375	-278.497		0.150725	-284.787
0.151325	-254.48		0.151525	-255.832
0.152075	-233.576		0.152925	-274.598
0.153325	-269.72		0.153775	-274.732
0.153875	-274.665		0.154475	-303.797
0.154975	-257.704		0.155375	-282.501
0.155825	-254.708		0.156125	-263.212
0.156575	-238.306		0.157075	-286.61
0.157475	-257.194		0.157925	-297.984
0.158425	-230.631		0.158875	-285.715
0.159325	-252.117		0.159725	-281.451
0.160175	-252.397		0.160575	-265.647
0.160875	-260.449		0.161175	-263.906
0.161525	-257.236		0.161975	-276.5
0.162375	-257.382		0.162825	-291.412
0.163325	-250.771		0.163725	-274.605
0.164225	-230.55		0.164825	-271.727
0.165175	-257.964		0.165625	-277.048
0.166025	-259.175		0.166475	-286.347
0.167025	-236.23		0.168075	-285.676
0.168475	-277.887		0.168725	-280.359
0.169225	-253.963		0.169725	-302.714
0.170225	-250.386		0.170625	-281.833
0.171175	-256.726		0.171925	-286.924
0.172425	-228.647		0.172825	-264.249
0.173175	-228.333		0.173725	-316.673
0.174225	-249.69		0.174525	-264.697
0.174975	-247.48		0.175875	-295.857
0.176375	-255.295		0.176825	-276.377
0.177075	-273.645		0.177375	-279.596
0.177825	-253.972		0.178225	-280.365
0.178675	-253.343		0.178975	-264.716
0.179325	-245.635		0.179825	-299.133
0.180275	-228.216		0.180725	-278.424
0.181075	-257.36		0.181525	-292.503
0.181975	-251.946		0.182875	-282.695
0.183325	-246.594		0.183725	-270.453
0.184125	-240.144		0.184575	-279.418
0.185025	-238.519		0.185575	-278.363
0.185875	-268.84		0.186425	-291.921
0.186975	-251.249		0.187525	-303.43
0.188075	-268.784		0.188375	-272.735
0.189025	-243.956		0.189725	-292.093
0.190175	-262.707		0.190575	-276.986
0.190975	-265.213		0.192025	-289.482
0.192475	-272.949		0.192775	-278.845
0.193175	-260.787		0.193625	-285.642
0.194025	-261.814		0.194425	-278.603
0.194975	-255.522		0.195125	-255.964
0.195375	-253.299		0.195875	-276.048
0.196325	-242.001		0.196825	-300.149
0.197275	-263.469		0.197725	-292.08
0.198175	-269.679		0.198475	-275.933
0.199075	-245.106		0.199575	-272.657
0.200025	-249.268		0.200575	-295.362
0.201175	-265.442		0.201375	-266.493
0.201925	-254.45		0.202625	-278.73
0.203125	-266.55		0.203625	-283.11
0.204175	-269.902		0.204725	-280.975
0.205275	-274.184		0.205525	-275.277
0.206125	-248.692		0.206775	-283.273
0.206925	-282.865		0.207325	-289.448
0.207725	-282.965		0.208025	-288.221
0.208525	-252.434		0.209125	-309.218
0.210225	-233.144		0.210775	-286.915
0.211175	-258.645		0.211525	-275.21
0.212025	-249.46		0.212575	-285.365
0.213175	-232.22		0.213675	-307.447
0.214175	-220.139		0.214625	-283.852
0.215075	-240.738		0.215525	-282.377
0.216025	-245.425		0.216875	-267.234
0.217275	-249.065		0.217775	-294.83
0.218225	-250.991		0.218625	-291.655
0.219125	-244.384		0.219575	-278.59
0.220025	-246.584		0.220525	-282.321
0.220975	-249.603		0.221425	-283.785
0.221875	-250.828		0.222275	-277.042
0.222625	-261.156		0.223075	-289.773
0.223625	-227.504		0.224275	-279.212
0.224375	-279.119		0.224825	-284.726
0.225325	-278.12		0.225675	-280.416
0.226375	-244.164		0.226675	-248.187
0.227025	-236.109		0.227575	-300.12
0.228025	-247.046		0.228475	-295.092
0.228975	-247.141		0.229575	-278.996
0.230175	-262.93		0.230675	-288.516
0.231275	-236.307		0.231825	-266.337
0.231975	-264.412		0.232575	-306.533
0.233075	-264.544		0.233475	-282.571
0.233925	-258.228		0.234475	-292.984
0.235275	-269.616		0.235575	-272.701
0.236025	-258.125		0.236525	-296.21
0.237075	-247.529		0.237475	-265.575
0.237775	-259.667		0.238475	-302.223
0.239175	-269.617		0.239675	-296.036
0.240175	-256.856		0.240675	-282.672
0.241175	-259.719		0.241675	-273.003
0.242175	-255.96		0.242675	-279.316
0.243175	-239.681		0.243725	-277.199
0.244075	-267.188		0.244525	-283.224
0.245025	-273.832		0.245125	-273.946
0.245375	-273.043		0.245725	-277.257
0.246325	-238.35		0.246775	-263.8
0.247075	-256.445		0.247525	-277.632
0.247925	-262.067		0.248425	-293.368
0.248975	-250.181		0.249525	-278.564
0.249825	-274.415		0.250475	-292.464
0.250975	-283.017		0.251425	-289.721
0.252075	-254.228		0.252375	-259.073
0.252925	-243.201		0.253225	-246.98
0.253425	-246.178		0.253975	-269.562
0.254375	-249.286		0.254775	-282.504
0.255325	-205.859		0.255875	-303.674
0.256375	-242.888		0.256825	-276.176
0.257325	-260.764		0.257775	-273.488
0.258325	-244.81		0.258875	-270.683
0.259275	-258.798		0.259675	-268.256
0.260425	-254.628		0.260975	-269.325
0.261375	-259.909		0.261875	-278.689
0.262725	-252.86		0.263225	-274.406
0.263575	-261.589		0.264025	-284.361
0.264425	-257.035		0.264775	-286.174
0.265225	-227.243		0.265725	-304.494
0.266175	-245.677		0.266625	-278.37
0.266825	-276.499		0.267375	-300.561
0.268325	-272.559		0.268725	-292.101
0.269175	-271.738		0.269525	-284.514
0.269925	-272.331		0.270325	-280.36
0.271175	-264.491		0.271625	-293.715
0.272075	-233.541		0.272525	-300.301
0.272975	-218.278		0.273475	-301.884
0.273875	-249.694		0.274325	-277.268
0.274775	-262.537		0.274975	-263.035
0.275075	-262.994		0.275625	-284.355
0.276075	-267.476		0.276375	-274.169
0.276825	-253.903		0.277325	-286.513
0.277825	-265.566		0.278125	-268.502
0.278475	-265.959		0.278775	-267.864
0.279125	-266.27		0.279575	-272.143
0.280175	-250.27		0.280725	-274.895
0.281125	-256.373		0.281675	-307.838
0.282125	-252.623		0.282575	-286.384
0.282975	-261.021		0.283425	-286.804
0.283925	-264.204		0.284775	-279.549
0.285175	-260.381		0.285625	-300.062
0.286125	-238.808		0.286475	-260.165
0.286875	-221.822		0.287475	-277.122
0.287675	-275.315		0.287825	-276.027
0.288275	-256.078		0.288725	-299.939
0.289175	-222.321		0.289625	-316.178
0.290125	-209.258		0.290575	-284.918
0.291025	-234.588		0.291425	-255.221
0.291575	-254.832		0.291875	-257.775
0.292325	-241.852		0.292725	-254.382
0.293025	-242.404		0.293525	-290.591
0.293975	-249.376		0.294425	-281.265
0.294825	-264.156		0.295025	-266.302
0.295475	-242.726		0.295975	-276.123
0.296325	-261.548		0.296725	-281.864
0.297175	-256.416		0.297675	-283.442
0.298275	-262.261		0.298875	-282.822
0.299425	-223.889		0.299925	-282.656
0.300325	-256.682		0.300725	-307.175
0.301225	-233.603		0.301625	-308.212
0.302075	-233.894		0.302475	-297.937
0.302875	-252.433		0.303325	-311.488
0.303825	-247.425		0.304575	-290.781
0.305075	-239.766		0.305525	-301.477
0.306025	-231.556		0.306475	-293.939
0.306825	-273.723		0.307225	-296.85
0.307625	-276.146		0.307925	-284.165
0.308325	-263.27		0.308725	-287.479
0.309075	-261.969		0.309475	-288.835
0.309925	-223.231		0.310375	-296.038
0.310875	-221.424		0.311625	-298.298
0.312225	-269.543		0.312525	-281.511
0.313025	-226.388		0.313525	-293.494
0.313925	-252.663		0.314325	-285.141
0.314875	-236.847		0.315625	-272.545
0.316125	-246.51		0.316575	-283.665
0.316975	-243.973		0.317425	-291.663
0.317875	-236.613		0.318375	-285.548
0.318725	-264.01		0.319125	-280.946
0.319475	-264.478		0.319875	-283.939
0.320275	-256.295		0.320625	-278.709
0.321075	-233.529		0.321575	-291.281
0.322025	-241.8		0.322575	-278.61
0.323225	-251.201		0.323725	-273.83
0.324075	-260.997		0.324525	-292.81
0.324975	-254.975		0.325425	-290.364
0.325875	-259.309		0.326275	-272.484
0.326575	-267.25		0.326825	-270.341
0.327275	-239.161		0.327775	-295.136
0.328125	-269.487		0.328575	-313.305
0.329075	-237.805		0.329525	-284.173
0.329925	-258.956		0.330375	-285.447
0.330925	-260.184		0.331575	-293.265
0.332125	-270.26		0.332575	-284.686
0.333125	-243.183		0.333575	-282.635
0.334075	-228.809		0.334575	-321.522
0.335075	-254.667		0.335475	-283.885
0.335925	-249.982		0.336325	-279.511
0.336825	-248.081		0.337425	-290.224
0.338125	-236.076		0.338725	-268.287
0.338975	-263.479		0.339475	-291.805
0.339975	-236.928		0.340475	-309.264
0.340975	-232.445		0.341375	-282.797
0.341825	-248.269		0.342225	-267.284
0.342425	-265.156		0.342925	-293.858
0.343275	-281.626		0.343625	-297.729
0.344125	-227.126		0.344525	-281.882
0.345025	-202.879		0.345525	-272.206
0.345875	-248.916		0.346325	-286.181
0.346725	-261.715		0.347225	-290.228
0.347525	-282.952		0.347925	-296.528
0.349125	-240.831		0.349675	-275.272
0.350025	-266.738		0.350475	-277.073
0.350925	-270.281		0.351475	-277.188
0.352075	-256.971		0.352475	-269.764
0.353025	-238.198		0.353625	-305.646
0.354125	-258.591		0.354575	-286.244
0.355125	-245.941		0.355625	-282.645
0.356125	-239.934		0.356625	-290.209
0.357075	-245.291		0.357525	-281.527
0.357925	-232.442		0.358425	-291.042
0.358925	-228.239		0.359475	-288.637
0.360525	-232.422		0.360975	-256.575
0.361275	-244.453		0.361775	-288.817
0.362225	-238.773		0.362725	-300.442
0.363175	-249.946		0.363575	-280.239
0.363925	-261.962		0.364325	-290.403
0.364775	-260.291		0.365125	-280.841
0.365525	-247.622		0.365975	-291.773
0.366425	-233.962		0.366875	-295.858
0.367325	-253.161		0.367675	-261.59
0.367975	-255.776		0.368275	-264.141
0.368775	-231.399		0.369375	-268.721
0.369525	-267.896		0.370025	-279.281
0.370975	-252.506		0.371475	-284.963
0.371925	-251.756		0.372375	-286.791
0.372825	-256.003		0.373225	-276.544
0.373675	-260.352		0.373875	-261.991
0.374225	-255.322		0.374675	-278.991
0.375125	-245.134		0.375575	-297.141
0.376075	-240.138		0.376575	-307.349
0.377025	-258.27		0.377425	-277.131
0.378025	-250.591		0.378725	-295.395
0.379225	-271.588		0.379625	-277.389
0.380025	-267.236		0.380525	-284.459
0.381225	-247.245		0.382025	-275.115
0.382175	-274.804		0.382725	-285.988
0.383375	-236.368		0.383825	-261.932
0.384175	-251.699		0.384625	-275.124
0.384975	-260.052		0.385425	-284.081
0.385875	-258.55		0.386125	-263.287
0.386575	-240.073		0.387025	-273.084
0.387375	-254.722		0.387825	-290.299
0.388225	-260.302		0.388575	-292.721
0.389125	-229.043		0.389625	-264.799
0.389825	-262.622		0.390175	-268.554
0.390525	-260.299		0.390975	-276.18
0.391225	-271.441		0.391625	-290.415
0.392125	-245.496		0.392575	-292.203
0.393075	-247.042		0.393475	-269.359
0.393675	-266.992		0.394175	-288.962
0.394525	-279.583		0.394825	-288.707
0.395425	-229.785		0.395825	-254.762
0.396225	-240.749		0.396775	-274.813
0.397225	-260.674		0.397575	-265.482
0.398125	-240.511		0.398775	-289.629
0.399375	-241.427		0.399875	-266.813
0.400125	-262.898		0.400625	-290.588
0.401125	-264.532		0.401525	-283.692
0.401975	-251.792		0.402475	-278.114
0.402925	-258.415		0.403925	-276.568
0.404475	-271.009		0.404575	-271.191
0.405025	-264.595		0.405625	-302.596
0.406175	-265.496		0.406625	-289.606
0.407225	-265.889		0.407725	-280.333
0.408225	-257.59		0.408825	-292.786
0.409175	-285.78		0.409425	-287.332
0.409925	-270.329		0.410175	-272.963
0.410725	-242.403		0.411225	-271.634
0.411575	-266.258		0.411825	-267.998
0.412175	-260.103		0.412575	-275.571
0.413125	-232.812		0.413575	-273.629
0.414025	-239.692		0.414475	-266.1
0.414825	-250.961		0.415325	-273.361
0.415775	-261.673		0.416425	-277.967
0.416825	-269.002		0.417375	-297.153
0.417825	-272.842		0.418275	-297.18
0.418825	-264.761		0.419625	-283.936
0.420075	-268.411		0.420525	-286.451
0.420925	-274.288		0.421325	-285.238
0.422425	-249.757		0.422875	-265.81
0.423475	-245.53		0.424225	-280.522
0.424675	-269.251		0.424925	-271.457
0.425325	-262.826		0.425825	-284.71
NaN	NaN		NaN	NaN
NaN	NaN		0.427625	-274.912
0.428025	-261.892		0.428425	-275.333
0.429025	-233.698		0.429625	-300.514
0.430125	-259.9		0.430525	-285.496
0.430975	-262.476		0.431325	-279.875
0.431875	-245.15		0.432475	-273.461
0.433125	-266.901		0.433625	-276.611
0.434025	-272.246		0.434325	-277.177
0.435025	-241.97		0.435625	-255.045
0.436025	-252.014		0.436675	-275.801
0.437075	-267.009		0.437425	-273.207
0.437925	-261.214		0.438525	-285.572
0.439825	-241.571		0.440725	-265.856
0.441225	-256.719		0.441725	-274.583
0.442075	-265.655		0.442575	-290.345
0.443175	-253.905		0.444025	-276.896
0.444525	-264.306		0.445525	-285.716
0.446025	-265.71		0.446425	-281.59
0.446925	-246.553		0.447475	-282.774
0.447875	-269.32		0.448675	-291.871
0.449925	-264.387		0.450375	-277.843
0.450875	-260.372		0.451525	-277.676
0.452025	-265.466		0.452475	-279.938
0.453025	-241.28		0.453625	-276.55
0.454175	-256.504		0.454575	-270.164
0.455025	-250.055		0.455525	-276.338
0.456125	-247.885		0.456875	-280.558
0.457325	-260.968		0.457675	-277.799
0.458125	-225.688		0.458625	-296.06
0.459125	-242.663		0.459425	-254.147
0.459825	-234.284		0.460575	-288.385
0.461125	-240.794		0.461525	-279.39
0.461975	-235.695		0.462375	-278.485
0.462775	-243.889		0.463225	-291.216
0.463625	-260.228		0.463975	-279.706
0.464375	-253.524		0.464775	-284.322
0.465225	-239.377		0.466275	-284.094
0.466625	-273.18		0.467025	-285.923
0.467475	-266.933		0.467725	-273.8
0.468125	-253.127		0.468575	-288.244
0.468975	-265.639		0.469375	-294.466
0.470025	-238.675		0.470825	-278.663
0.471275	-257.158		0.471625	-271.098
0.472075	-249.145		0.472475	-261.852
0.472875	-251.109		0.473525	-283.218
0.474125	-267.013		0.474725	-283.581
0.475925	-249.36		0.476725	-290.757
0.477175	-268.339		0.477575	-291.342
0.478075	-259.773		0.478525	-281.026
0.479325	-263.403		0.479825	-285.083
0.480275	-246.038		0.480775	-285.051
0.481125	-263.935		0.481575	-288.802
0.482025	-264.077		0.482225	-268.257
0.482725	-240.203		0.483225	-266.478
0.483375	-265.857		0.483825	-285.316
0.484325	-243.734		0.484775	-274.899
0.485125	-261.731		0.485575	-282.527
0.486075	-252.133		0.486575	-276.323
0.487075	-235.25		0.487575	-282.964
0.487975	-247.498		0.488425	-278.022
0.488925	-240.228		0.489675	-270.449
0.490275	-244.11		0.491025	-290.894
0.491725	-274.864		0.492125	-288.191
0.492575	-269.5		0.492925	-280.252
0.493375	-253.388		0.493875	-304.332
0.494375	-275.443		0.494525	-277.271
0.495075	-245.429		0.495625	-276.719
0.496225	-254.438		0.496775	-278.429
0.497325	-245.79		0.498375	-282.272
0.498875	-262.375		0.499925	-288.038
0.500475	-248.651		0.500975	-270.844
0.501125	-269.803		0.501675	-296.777
0.502225	-267.606		0.502675	-277.348
0.503175	-260.453		0.503625	-277.029
0.504025	-263.81		0.504375	-269.575
0.504625	-264.763		0.505075	-291.971
0.505575	-245.087		0.506025	-289.374
0.506425	-248.516		0.506825	-285.123
0.507225	-233.324		0.507675	-297.737
0.508125	-217.697		0.508575	-307.151
0.509025	-249.357		0.509525	-290.563
0.509825	-283.184		0.510175	-289.943
0.511275	-261.877		0.511525	-264.55
0.511925	-255.593		0.512425	-281.648
0.513175	-236.257		0.513775	-296.436
0.514225	-248.713		0.514675	-295.376
0.515075	-259.002		0.515475	-303.653
0.516025	-244.09		0.516425	-267.068
0.517275	-248.402		0.517775	-268.199
0.518175	-255.731		0.519025	-273.916
0.519525	-247.603		0.520025	-289.306
0.520425	-264.853		0.520725	-273.733
0.521175	-247.559		0.521725	-287.161
0.522275	-257.85		0.522525	-261.924
0.523025	-256.159		0.523825	-287.439
0.524275	-249.588		0.524675	-292.365
0.525125	-234.358		0.525575	-280.752
0.525925	-261.307		0.526275	-272.062
0.526575	-261.538		0.526975	-290.971
0.527425	-234.217		0.527925	-294.239
0.528275	-262.874		0.528725	-296.397
0.529225	-240.62		0.529725	-261.672
0.530125	-246.419		0.530725	-314.98
0.531225	-258.822		0.531625	-298.809
0.532075	-232.349		0.532575	-318.443
0.533025	-242.897		0.533525	-286.593
0.533925	-263.31		0.534725	-293.695
0.535275	-270.831		0.535725	-289.627
0.536225	-257.556		0.536725	-275.981
0.537525	-252.174		0.537825	-253.397
0.538025	-252.564		0.538675	-278.599
0.539175	-246.725		0.539575	-269.066
0.540075	-232.306		0.540725	-307.776
0.541225	-249.917		0.541575	-271.62
0.542075	-217.991		0.542475	-253.985
0.542875	-228.784		0.543325	-273.378
0.543875	-216.648		0.544675	-289.379
0.545175	-225.497		0.545625	-293.248
0.546125	-202.905		0.546625	-298.539
0.547075	-231.632		0.547525	-286.643
0.548025	-238.934		0.548575	-280.077
0.548975	-265.866		0.549375	-276.177
0.549625	-274.323		0.550025	-280.763
0.550375	-274.658		0.550825	-300.247
0.551225	-265.816		0.551675	-328.565
0.552175	-236.747		0.552575	-304.383
0.553075	-208.73		0.553575	-289.794
0.553975	-261.247		0.554375	-275.731
0.554775	-262.63		0.555525	-279.185
0.556125	-262.59		0.556475	-269.635
0.557025	-232.579		0.557575	-290.011
0.558075	-238.015		0.558575	-279.306
0.559025	-249.771		0.559575	-307.982
0.560225	-275.806		0.560375	-276.189
0.560775	-273.397		0.561325	-282.656
0.561825	-268.919		0.562225	-283.393
0.562825	-229.481		0.563275	-256.496
0.563525	-253.18		0.563975	-268.326
0.564275	-260.553		0.564675	-273.936
0.565025	-264.217		0.565425	-286.005
0.565925	-247.761		0.566825	-276.793
0.567275	-258.567		0.567675	-274.759
0.568075	-253.16		0.568575	-311.45
0.569125	-238.812		0.569975	-298.905
0.570375	-275.765		0.570725	-298.977
0.571225	-248.54		0.571575	-285.551
0.571975	-235.509		0.572475	-311.118
0.572925	-256.997		0.573375	-288.672
0.573725	-278.248		0.573875	-278.511
0.574275	-266.137		0.574725	-295.696
0.575225	-242.771		0.575675	-277.179
0.576075	-255.716		0.576425	-263.979
0.577075	-251.912		0.577675	-270.998
0.578125	-235.12		0.578675	-321.404
0.579175	-255.607		0.579625	-288.612
0.580175	-239.668		0.580675	-261.936
0.580975	-253.874		0.581525	-315.204
0.581975	-255.798		0.582425	-298.149
0.582875	-248.774		0.583375	-287.51
0.584075	-254.775		0.584575	-266.362
0.585125	-235.373		0.585625	-272.067
0.586075	-250.09		0.586675	-284.015
0.587575	-265.54		0.587825	-266.643
0.588275	-254.867		0.588675	-270.669
0.589125	-247.419		0.589625	-297.253
0.590025	-275.719		0.590425	-312.377
0.591025	-231.85		0.591525	-263.96
0.591925	-253.975		0.592525	-280.01
0.592975	-264.017		0.593475	-293.2
0.593975	-258.028		0.594675	-280.687
0.595375	-267.982		0.595725	-276.928
0.596125	-260.505		0.596575	-289.06
0.597075	-231.569		0.597575	-290.233
0.598075	-247.497		0.598925	-269.657
0.599275	-262.127		0.599775	-296.207
0.600225	-236.878		0.600675	-296.255
0.601125	-228.649		0.601625	-307.268
0.602075	-265.434		0.602425	-289.137
0.602875	-268.806		0.603325	-281.255
0.603525	-280.536		0.603725	-281.392
0.604125	-274.432		0.604625	-293.727
0.605075	-267.927		0.605475	-281.362
0.605975	-255.65		0.606625	-276.955
0.607175	-261.15		0.607625	-283.339
0.608125	-260.721		0.608425	-265.361
0.608775	-257.167		0.609175	-275.068
0.609575	-260.473		0.609875	-269.551
0.610325	-243.296		0.610775	-287.554
0.611225	-240.776		0.611725	-292.013
0.612225	-262.024		0.612725	-280.391
0.613225	-247.964		0.613725	-287.665
0.614225	-244.181		0.614725	-285.797
0.615125	-263.504		0.615525	-294.121
0.616125	-229.873		0.616675	-265.908
0.616975	-260.994		0.617525	-279.269
0.618225	-259.844		0.618625	-264.325
0.619125	-235.297		0.619675	-317.476
0.620175	-208.329		0.620725	-304.202
0.621125	-259.258		0.621525	-297.063
0.621975	-265.669		0.622425	-298.54
0.623025	-242.626		0.623625	-261.522
0.624225	-251.438		0.624925	-274.906
0.625325	-262.614		0.625725	-273.844
0.626125	-251.341		0.626625	-286.589
0.627075	-263.123		0.627625	-288.316
0.628425	-258.077		0.628825	-269.976
0.629225	-255.905		0.629675	-282.927
0.630125	-256.167		0.630475	-267.945
0.631375	-252.242		0.631825	-273.5
0.632175	-253.673		0.632625	-318.382
0.633175	-230.46		0.633575	-285.305
0.634025	-250.535		0.634475	-279.595
0.635175	-254.387		0.635725	-273.972
0.636175	-245.507		0.636775	-278.619
0.637525	-262.771		0.637775	-264.671
0.638275	-243.147		0.638775	-285.701
0.639225	-242.535		0.639625	-277.168
0.640025	-239.202		0.640475	-282.42
0.640925	-247.082		0.641375	-267.973
0.642225	-244.034		0.642675	-268.043
0.643125	-223.844		0.643675	-278.14
0.643975	-266.449		0.644875	-291.072
0.645375	-258.407		0.645775	-282.967
0.646175	-260.414		0.646525	-274.367
0.646975	-223.626		0.647425	-323.845
0.647925	-205.39		0.648475	-311.113
0.649025	-250.653		0.649775	-280.678
0.650175	-266.466		0.650575	-291.201
0.651075	-244.832		0.651625	-291.386
0.652525	-248.524		0.653725	-290.304
0.654275	-252.009		0.654675	-268.646
0.655125	-254.707		0.655775	-305.655
0.656275	-283.312		0.656675	-293.331
0.657025	-286.992		0.657375	-299.459
0.657975	-259.421		0.658325	-264.974
0.658425	-264.726		0.658925	-289.041
0.658975	-288.928		0.659025	-289.215
0.659375	-248.678		0.659775	-289.712
0.660225	-218.708		0.660675	-313.827
0.661175	-218.185		0.661625	-283.178
0.661975	-260.743		0.662425	-297.316
0.663325	-248.291		0.663775	-260.401
0.664025	-256.46		0.664475	-282.767
0.664975	-251.363		0.665425	-271.245
0.665525	-270.734		0.665975	-288.645
0.666425	-245.65		0.666825	-292.569
0.667275	-210.101		0.667725	-308.317
0.668225	-240.481		0.668625	-274.577
0.668925	-264.806		0.669275	-272.583
0.669575	-264.377		0.669925	-275.353
0.670325	-257.024		0.670775	-296.749
0.671225	-252.53		0.671675	-287.043
0.672125	-265.276		0.673075	-290.431
0.673475	-272.017		0.673875	-284.324
0.674375	-246.715		0.674875	-277.017
0.675375	-265.845		0.676025	-290.711
0.676575	-252.338		0.676925	-263.608
0.677375	-240.504		0.677875	-282.41
0.678275	-265.89		0.678675	-293.652
0.679175	-241.777		0.679675	-278.142
0.680025	-264.212		0.680375	-273.739
0.680825	-248.926		0.681375	-281.106
0.681725	-274.346		0.682375	-291.854
0.682975	-265.922		0.683475	-295.955
0.683925	-262.79		0.684525	-308.292
0.685975	-247.439		0.686525	-280.907
0.687025	-235.32		0.687525	-276.338
0.687975	-252.311		0.688425	-263.249
0.689075	-258.794		0.689675	-308.365
0.690175	-247.764		0.690625	-297.737
0.691125	-244.478		0.691625	-269.959
0.692025	-264.409		0.692675	-298.101
0.693225	-249.719		0.693575	-272.244
0.694025	-228.372		0.694525	-298.881
0.694925	-253.192		0.695325	-290.007
0.695825	-236.918		0.696425	-299.341
0.697225	-256.835		0.697625	-268.75
0.698175	-230.022		0.699125	-279.577
0.699225	-279.505		0.699675	-289.114
0.700225	-239.733		0.700725	-275.759
0.701175	-241.243		0.701625	-273.974
0.702175	-241.071		0.702775	-293.48
0.703225	-238.898		0.703675	-308.703
0.704125	-201.8		0.704625	-313.59
0.705075	-237.216		0.705525	-293.83
0.705975	-233.265		0.706475	-285.343
0.706975	-248.676		0.707475	-281.609
0.707975	-236.53		0.708475	-291.605
0.708975	-250.648		0.709375	-284.069
0.709925	-248.21		0.710875	-286.308
0.711325	-255.633		0.711725	-291.598
0.712225	-248.189		0.712675	-283.135
0.713175	-240.68		0.713825	-280.287
0.714325	-244.282		0.714775	-298.63
0.715275	-215.12		0.715725	-306.007
0.716175	-234.884		0.716625	-283.471
0.717025	-248.73		0.717475	-277.347
NaN	NaN		NaN	NaN
NaN	NaN		NaN	NaN
NaN	NaN		NaN	NaN
NaN	NaN		NaN	NaN
NaN	NaN		NaN	NaN
NaN	NaN		NaN	NaN
NaN	NaN		NaN	NaN
NaN	NaN		NaN	NaN
0.724325	-255.403		0.724975	-294.816
0.725475	-259.205		0.725875	-269.351
0.726275	-256.026		0.726825	-287.131
0.727375	-257.434		0.727875	-293.875
0.728375	-250.491		0.728825	-307.166
0.729275	-238.217		0.729725	-286.429
0.730175	-234.952		0.730675	-279.154
0.731275	-253.041		0.731925	-287.199
0.732375	-254.49		0.732825	-292.532
0.733275	-241.091		0.733775	-306.133
0.734275	-249.818		0.734675	-270.559
0.735025	-261.842		0.735625	-287.542
0.736525	-235.035		0.737025	-265.236
0.737425	-245.174		0.737875	-272.788
0.738325	-238.547		0.738825	-290.551
0.739275	-238.115		0.739775	-273.707
0.740675	-244.733		0.741125	-271.629
0.741575	-228.548		0.742075	-289.158
0.742375	-269.878		0.742775	-312.789
0.743325	-216.154		0.743825	-295.371
0.744325	-254.272		0.744725	-274.437
0.745225	-235.751		0.745775	-267.256
0.746075	-258.488		0.746675	-288.214
0.748225	-239.546		0.748925	-280.059
0.749425	-249.42		0.749975	-286.382
0.750375	-268.348		0.750725	-279.825
0.751225	-251.441		0.751675	-267.519
0.752075	-257.132		0.752375	-260.908
0.753375	-231.072		0.753875	-275.315
0.754325	-226.524		0.754775	-292.548
0.755225	-240.129		0.755625	-273.371
0.756075	-238.083		0.756825	-282.63
0.757325	-247.051		0.757825	-310.267
0.758325	-236.394		0.758775	-290.541
0.759175	-258.353		0.759525	-272.882
0.760325	-235.537		0.760875	-290.941
0.761325	-246.628		0.761775	-300.092
0.762225	-226.125		0.762675	-270.429
0.763075	-246.934		0.763425	-256.008
0.763775	-247.143		0.764875	-275.57
0.765525	-255.119		0.765875	-260.11
0.766125	-258.896		0.766975	-299.524
0.768075	-247.617		0.768625	-276.602
0.769175	-258.714		0.769725	-272.768
0.770225	-257.179		0.770675	-273.125
0.771075	-261.338		0.771525	-284.992
0.772025	-245.606		0.772575	-277.714
0.773275	-244.214		0.773975	-281.675
0.774525	-270.577		0.775025	-277.235
0.775475	-268.96		0.775825	-274.867
0.776325	-262.178		0.776725	-271.201
0.777075	-265.924		0.777975	-290.257
0.778525	-258.666		0.778925	-273.253
0.779325	-256.528		0.779725	-280.829
0.780225	-252.428		0.780675	-272.877
0.781025	-268.196		0.781725	-276.667
0.782225	-248.594		0.782725	-304.499
0.783175	-262.504		0.783625	-320.294
0.784125	-251.649		0.784525	-284.848
0.784975	-268.348		0.785175	-269.523
0.785525	-265.405		0.785975	-273.927
0.786125	-273.805		0.786575	-287.975
0.787125	-245.807		0.787725	-280.097
0.788475	-241.818		0.788975	-284.962
0.789425	-257.505		0.789775	-271.944
0.790275	-254.119		0.790575	-258.678
0.790775	-257.711		0.791775	-285.8
0.792325	-242.663		0.792775	-292.782
0.793175	-255.136		0.793625	-288.758
0.794125	-236.556		0.794625	-274.119
0.795175	-242.425		0.795675	-264.007
0.796125	-238.762		0.796625	-282.72
0.797175	-214.691		0.797675	-275.409
0.798125	-238.456		0.798675	-294.941
0.799075	-274.317		0.799575	-308.958
0.800075	-283.007		0.800625	-293.375
0.801525	-267.019		0.802025	-289.829
0.802475	-275.486		0.802725	-277.711
0.803225	-259.525		0.803675	-285.437
0.804175	-235.619		0.804675	-293.546
0.805175	-235.781		0.805725	-289.631
0.806175	-251.955		0.806675	-295.233
0.807175	-249.572		0.807725	-302.581
0.808375	-245.524		0.808825	-261.227
0.809125	-253.723		0.809775	-300.783
0.810625	-250.255		0.811125	-276.6
0.811575	-260.792		0.811925	-267.362
0.812275	-260.235		0.812675	-278.832
0.813175	-232.768		0.813675	-290.919
0.814125	-268.911		0.815175	-304.235
0.816125	-252.388		0.816725	-278.217
0.817425	-269.883		0.817925	-282.058
0.818475	-237.879		0.818875	-280.2
0.819375	-218.753		0.819875	-277.795
0.820175	-265.761		0.820525	-280.325
0.820975	-246.358		0.821525	-288.219
0.822275	-250.554		0.822775	-293.956
0.823275	-242.719		0.823725	-298.262
0.824175	-251.953		0.824575	-274.215
0.824925	-259.538		0.825425	-285.174
0.826425	-249.36		0.826875	-278.275
0.827275	-258.902		0.827675	-284.572
0.828125	-241.159		0.828675	-279.176
0.829375	-264.436		0.829925	-293.364
0.830375	-254.612		0.830825	-306.772
0.831275	-231.938		0.831675	-276.607
0.832125	-219.825		0.832575	-294.883
0.833025	-247.446		0.833475	-278.834
0.834025	-261.152		0.834725	-292.287
0.835225	-255.409		0.835675	-292.081
0.836125	-260.874		0.836425	-272.447
0.836875	-250.33		0.837275	-260.78
0.837575	-254.21		0.838025	-281.046
0.838475	-260.614		0.838875	-278.367
0.839325	-251.386		0.839875	-284.663
0.840375	-254.014		0.840825	-272.329
0.841225	-257.438		0.841725	-293.534
0.842225	-246.66		0.842675	-279.017
0.843075	-260.805		0.843425	-272.268
0.843775	-260.812		0.844125	-270.519
0.844525	-247.23		0.844925	-272.474
0.845275	-251.9		0.845725	-298.391
0.846175	-250.353		0.846575	-293.05
0.847075	-220.361		0.847575	-275.617
0.847975	-266.745		0.848225	-268.624
0.848525	-265.917		0.848725	-266.47
0.849275	-237.765		0.849825	-272.417
0.850225	-257.769		0.850775	-286.576
0.851525	-238.81		0.852725	-285.956
0.853275	-245.298		0.853825	-273.948
0.854125	-268.533		0.854725	-308.712
0.855225	-274.246		0.855625	-291.917
0.856175	-262.909		0.856725	-280.159
0.857275	-272.451		0.857925	-292.889
0.858625	-264.34		0.859575	-283.429
0.861375	-244.044		0.862025	-272.249
0.862375	-259.373		0.862825	-281.494
0.863325	-228.262		0.863825	-288.352
0.864225	-246.597		0.864625	-292.563
0.865125	-226.576		0.865625	-288.727
0.866125	-250.292		0.866575	-267.684
0.867075	-252.05		0.867575	-271.13
0.868075	-252.251		0.868875	-284.83
0.869475	-245.147		0.869825	-257.463
0.870125	-247.416		0.870725	-312.253
0.871225	-284.403		0.871475	-285.842
0.872475	-255.371		0.872825	-262.694
0.873275	-245.815		0.873625	-257.367
0.874025	-243.679		0.874475	-280.971
0.874975	-247.938		0.875425	-270.235
0.875775	-263.579		0.875925	-264.346
0.876325	-254.505		0.876775	-275.634
0.877225	-240.89		0.877725	-286.967
0.878225	-256.879		0.879025	-289.57
0.879475	-268.351		0.879875	-285.009
0.880325	-246.664		0.880725	-277.981
0.881225	-231.67		0.881725	-266.516
0.882025	-260.715		0.882275	-262.357
0.882625	-257.137		0.882875	-259.436
0.883325	-241.906		0.883825	-290.479
0.884275	-258.909		0.884725	-288.6
0.885725	-255.151		0.886075	-265.165
0.886525	-243.415		0.886975	-286.986
0.887425	-233.201		0.887925	-298.203
0.888425	-238.771		0.888725	-250.315
0.889125	-224.962		0.889725	-284.664
0.890175	-260.027		0.890725	-288.736
0.891225	-255.368		0.891725	-302.418
0.892275	-239.541		0.892825	-288.986
0.893175	-275.303		0.893625	-297.897
0.894225	-241.053		0.894825	-282.728
0.895325	-249.632		0.895725	-273.925
0.896175	-238.587		0.896625	-286.836
0.897075	-237.937		0.897525	-273.768
0.898025	-243.38		0.898575	-279.922
0.899075	-246.131		0.899575	-293.824
0.900075	-218.335		0.900625	-301.596
0.901025	-266.505		0.901425	-284.724
0.902075	-248.474		0.902725	-313.704
0.903275	-240.69		0.903825	-288.403
0.904175	-270.724		0.904575	-288.101
0.905075	-247.519		0.905625	-294.292
0.906175	-248.284		0.906675	-275.127
0.907175	-260.149		0.907575	-269.676
0.908125	-243.56		0.908625	-276.271
0.909125	-228.527		0.909625	-273.056
0.910175	-234.099		0.910775	-276.968
0.911325	-238.93		0.911825	-272.924
0.912275	-250.208		0.912625	-262.221
0.913175	-226.584		0.913875	-269.501
0.914425	-252.836		0.914775	-261.922
0.915225	-245.28		0.915725	-276.937
0.916225	-255.253		0.916825	-274.321
0.917425	-254.237		0.917875	-267.251
0.918325	-252.074		0.918825	-280.429
0.919325	-241.778		0.919925	-295.687
0.920475	-257.208		0.920975	-288.613
0.921325	-276.51		0.921675	-285.851
0.922225	-224.94		0.922725	-286.876
0.923125	-252.503		0.923625	-292.181
0.924025	-278.095		0.924325	-284.254
0.925025	-252.712		0.925675	-293.693
0.926175	-254.141		0.926575	-287.389
0.927025	-222.205		0.927525	-307.823
0.928025	-246.73		0.928475	-277.598
0.928775	-273.405		0.929325	-284.181
0.930225	-259.537		0.930625	-271.865
0.931175	-250.991		0.931975	-271.247
0.932375	-258.646		0.932825	-287.254
0.933275	-242.722		0.933725	-286.223
0.934225	-242.933		0.934775	-271.591
0.935675	-217.369		0.937375	-294.286
0.937925	-252.649		0.938425	-281.985
0.938875	-269.799		0.939025	-270.795
0.939325	-267.226		0.939775	-293.948
0.940225	-246.5		0.940625	-278.361
0.941025	-234.372		0.941525	-301.083
0.941925	-265.522		0.942275	-295.405
0.942675	-248.854		0.943125	-300.865
0.943575	-271.206		0.943775	-275.69
0.944275	-227.047		0.944675	-273.638
0.945075	-238.571		0.945525	-311.069
0.946075	-237.139		0.946475	-257.832
0.946975	-240.906		0.947625	-283.107
0.948075	-253.623		0.948575	-284.811
0.948975	-262.779		0.949425	-286.226
0.950325	-252.337		0.950725	-258.234
0.951125	-243.47		0.951675	-276.429
0.952175	-252.734		0.952875	-284.967
0.953375	-256.798		0.953775	-282.583
0.954275	-231.578		0.954725	-279.501
0.955125	-250.747		0.955575	-283.857
0.955975	-259.27		0.956425	-286.031
0.957275	-254.267		0.957825	-281.732
0.958225	-257.559		0.958675	-283.06
0.959125	-255.097		0.959625	-298.516
0.960175	-252.395		0.960775	-282.967
0.962075	-234.4		0.962825	-276.173
0.963325	-250.907		0.963825	-293.699
0.964325	-243.459		0.964775	-287.218
0.965225	-257.264		0.965725	-286.31
0.966275	-257.389		0.966775	-293.216
0.967225	-248.004		0.967725	-301.022
0.968175	-264.011		0.968525	-281.066
0.969125	-252.19		0.969775	-266.849
0.970225	-240.482		0.970725	-283.47
0.971175	-222.079		0.971725	-297.471
0.972175	-255.755		0.972575	-279.532
0.973175	-236.487		0.973875	-287.224
0.974375	-236.51		0.974775	-251.56
0.975075	-237.933		0.975625	-279.761
0.975975	-269.125		0.976425	-291.674
0.977225	-246.432		0.977775	-266.582
0.978125	-258.162		0.978625	-306.887
0.979175	-237.621		0.979625	-286.9
0.980175	-209.81		0.980675	-286.46
0.981225	-238.976		0.981925	-268.916
0.982425	-260.49		0.982775	-266.577
0.983225	-245.002		0.983625	-272.636
0.984125	-207.635		0.984575	-293.142
0.985075	-219.515		0.985525	-288.431
0.986075	-230.248		0.986625	-272.731
0.987125	-233.219		0.987675	-308.242
0.988125	-263.821		0.988575	-308.398
0.989075	-263.543		0.989775	-280.699
0.990375	-225.121		0.990875	-294.259
0.991275	-259.406		0.991675	-296.612
0.992125	-235.738		0.992625	-307.059
0.993075	-277.335		0.993425	-288.347
0.994425	-268.938		0.994625	-270.237
0.995175	-228.832		0.995625	-288.75
0.996025	-242.486		0.996525	-311.517
0.997025	-215.157		0.997525	-267.942
0.997875	-256.983		0.998575	-279.972
0.999175	-256.737		0.999625	-287.364
1.00013	-227.995		1.00053	-271.422
1.00098	-220.554		1.00193	-286.757
1.00248	-260.218		1.00278	-270.661
1.00313	-255.136		1.00358	-294.647
1.00408	-211.458		1.00458	-299.129
1.00553	-240.616		1.00593	-270.001
1.00633	-228.176		1.00673	-282.49
1.00718	-200.903		1.00763	-310.672
1.00803	-220.728		1.00853	-332.339
1.00903	-241.86		1.00943	-272.908
1.00983	-257.727		1.01068	-304.215
1.01123	-240.824		1.01163	-280.099
1.01213	-249.617		1.01283	-283.852
1.01333	-241.487		1.01378	-293.452
1.01423	-234.467		1.01468	-278.001
1.01503	-254.031		1.01548	-290.591
1.01593	-267.866		1.01618	-270.006
1.01708	-240.378		1.01768	-312.977
1.01818	-262.356		1.01863	-288.701
1.01918	-238.637		1.01958	-269.18
1.02003	-218.478		1.02058	-314.372
1.02108	-221.166		1.02153	-308.997
1.02203	-223.868		1.02253	-277.368
1.02298	-257.458		1.02308	-257.897
1.02353	-246.261		1.02398	-272.285
1.02428	-260.493		1.02478	-306.1
1.02523	-266.291		1.02563	-293.318
1.02623	-221.069		1.02683	-264.656
1.02718	-258.043		1.02768	-290.504
1.02818	-226.571		1.02868	-294.185
1.02913	-236.055		1.02963	-285.92
1.03003	-255.523		1.03048	-281.37
1.03108	-237.337		1.03163	-275.092
1.03213	-229.001		1.03268	-284.534
1.03303	-264.931		1.03348	-285.98
1.03388	-266.44		1.03428	-282.36
1.03478	-262.722		1.03528	-272.924
1.03598	-229.24		1.03643	-273.172
1.03693	-232.278		1.03788	-267.077
1.03833	-240.235		1.03883	-296.13
1.03928	-254.995		1.03968	-282.775
1.04023	-250.849		1.04043	-252.615
1.04068	-249.271		1.04128	-290.228
1.04198	-244.731		1.04273	-280.803
1.04308	-272.742		1.04358	-283.188
1.04443	-251.329		1.04488	-273.733
1.04528	-260.332		1.04568	-275.247
1.04608	-252.599		1.04658	-282.22
1.04738	-256.823		1.04793	-287.362
1.04828	-274.845		1.04863	-289.163
1.04908	-247.59		1.04953	-316.956
1.05008	-248.557		1.05093	-282.747
1.05133	-264.059		1.05178	-306.705
1.05223	-246.468		1.05263	-287.35
1.05303	-232.942		1.05348	-301.687
1.05393	-243.927		1.05438	-288.794
1.05523	-270.031		1.05563	-289.399
1.05613	-240.555		1.05653	-277.623
1.05698	-245.91		1.05743	-272.161
1.05838	-227.986		1.05883	-254.007
1.05913	-239.925		1.05958	-270.331
1.05993	-244.371		1.06038	-292.791
1.06088	-232.582		1.06143	-292.713
1.06208	-251.171		1.06258	-275.963
1.06308	-248.586		1.06353	-260.665
1.06438	-241.613		1.06493	-292.062
1.06538	-248.784		1.06578	-294.571
1.06623	-217.81		1.06673	-292.013
1.06723	-218.034		1.06793	-262.639
1.06843	-251.888		1.06888	-276.931
1.06933	-236.133		1.06978	-291.543
1.07023	-237.41		1.07068	-286.178
1.07113	-254.926		1.07193	-267.2
1.07238	-239.41		1.07283	-281.838
1.07333	-234.994		1.07383	-275.527
1.07453	-252.481		1.07503	-280.811
1.07543	-244.01		1.07588	-283.476
1.07628	-232.958		1.07673	-287.372
1.07713	-240.001		1.07763	-317.501
1.07818	-245.474		1.07868	-277.983
1.07928	-224.998		1.07978	-286.109
1.08018	-250.616		1.08058	-291.073
1.08108	-204.722		1.08163	-277.157
1.08178	-276.563		1.08218	-304.651
1.08263	-269.136		1.08298	-301.704
1.08348	-233.272		1.08388	-280.213
1.08428	-250.468		1.08468	-278.801
1.08508	-256.45		1.08548	-288.306
1.08598	-251.134		1.08633	-263.157
1.08648	-262.77		1.08693	-289.712
1.08738	-259.27		1.08773	-284.44
1.08818	-221.063		1.08868	-309.951
1.08913	-235.179		1.08953	-285.633
1.09008	-238.64		1.09023	-239.272
1.09043	-237.64		1.09098	-273.614
1.09143	-248.47		1.09238	-280.58
1.09278	-254.068		1.09323	-304.738
1.09373	-243.845		1.09408	-265.45
1.09443	-252.601		1.09483	-279.661
1.09523	-254.32		1.09568	-294.259
1.09618	-246.909		1.09663	-269.073
1.09713	-249.851		1.09788	-275.383
1.09828	-261.166		1.09878	-303.352
1.09928	-250.397		1.09978	-307.531
1.10038	-237.919		1.10088	-273.358
1.10148	-236.55		1.10203	-279.045
1.10243	-263.516		1.10283	-283.199
1.10333	-246.086		1.10418	-274.022
1.10463	-256.154		1.10508	-285.316
1.10558	-211.6		1.10603	-280.406
1.10643	-246.051		1.10688	-293.503
1.10733	-258.559		1.10793	-293.31
1.10848	-279.743		1.10888	-299.068
1.10943	-238.882		1.10983	-284.388
1.11028	-233.784		1.11073	-288.962
1.11118	-238.744		1.11158	-262.059
1.11188	-251.529		1.11228	-270.972
1.11278	-245.909		1.11308	-252.404
1.11343	-241.909		1.11393	-275.819
1.11443	-250.75		1.11463	-252.72
1.11508	-230.191		1.11563	-271.667
1.11613	-239.569		1.11668	-278.458
1.11728	-242.093		1.11763	-248.594
1.11783	-247.489		1.11828	-259.428
1.11863	-245.284		1.11913	-285.29
1.11958	-241.792		1.11993	-273.516
1.12043	-216.032		1.12093	-288.169
1.12143	-259.121		1.12193	-277.566
1.12263	-248.391		1.12308	-272.672
1.12343	-257.881		1.12393	-299.5
1.12438	-257.591		1.12483	-302.239
1.12533	-262.67		1.12568	-270.36
1.12588	-269.217		1.12618	-273.043
1.12663	-253.9		1.12703	-271.454
1.12743	-239.567		1.12793	-288.094
1.12838	-237.514		1.12903	-279.735
1.12963	-237.565		1.13003	-273.112
1.13048	-192.807		1.13098	-294.504
1.13143	-199.256		1.13193	-305.273
1.13238	-248.415		1.13318	-292.316
1.13368	-257.457		1.13408	-279.879
1.13448	-252.876		1.13488	-297.017
1.13538	-233.292		1.13583	-304.133
1.13628	-256.243		1.13668	-276.575
1.13718	-244.478		1.13788	-265.095
1.13843	-250.998		1.13923	-263.415
1.13973	-247.718		1.14018	-274.379
1.14058	-243.192		1.14098	-271.137
1.14148	-214.004		1.14203	-270.281
1.14223	-267.15		1.14273	-290.898
1.14358	-248.659		1.14398	-261.045
1.14448	-224.864		1.14498	-275.694
1.14538	-246.381		1.14588	-289.91
1.14638	-250.472		1.14693	-274.878
1.14748	-253.98		1.14808	-283.848
1.14848	-267.689		1.14893	-293.299
1.14948	-228.649		1.14998	-299.127
1.15048	-214.8		1.15093	-269.218
1.15138	-233.919		1.15188	-287.603
1.15233	-267.613		1.15263	-272.69
1.15328	-245.02		1.15393	-277.361
1.15443	-253.528		1.15478	-260.185
1.15533	-232.826		1.15683	-281.001
1.15753	-250.146		1.15798	-257.861
1.15843	-251.774		1.15973	-289.397
1.16028	-275.052		1.16043	-275.428
1.16093	-267.701		1.16098	-267.712
1.16153	-249.099		1.16203	-282.894
1.16248	-255.569		1.16288	-290.318
1.16338	-239.145		1.16393	-290.955
1.16443	-256.602		1.16488	-275.782
1.16533	-248.835		1.16578	-275.778
1.16633	-217.505		1.16688	-311.431
1.16738	-244.612		1.16783	-268.562
1.16828	-247.498		1.16913	-273.896
1.16963	-246.752		1.17008	-281.149
1.17058	-242.835		1.17098	-273.668
1.17143	-250.147		1.17183	-261.588
1.17208	-257.876		1.17263	-280.958
1.17298	-271.357		1.17343	-278.722
1.17358	-278.343		1.17393	-285.047
1.17453	-232.578		1.17493	-260.124
1.17528	-242.608		1.17573	-266.787
1.17613	-244.927		1.17663	-280.754
1.17733	-253.839		1.17783	-287.035
1.17833	-233.083		1.17873	-285.3
1.17918	-208.535		1.17968	-286.409
1.18003	-258.89		1.18043	-294.471
1.18098	-229.914		1.18193	-283.369
1.18233	-247.629		1.18278	-300.833
1.18328	-250.106		1.18378	-281.543
1.18448	-242.431		1.18488	-257.556
1.18533	-225.073		1.18593	-272.988
1.18638	-260.252		1.18698	-275.449
1.18743	-256.351		1.18793	-296.644
1.18843	-249.973		1.18888	-294.257
1.18928	-269.442		1.18973	-305.758
1.19023	-264.894		1.19063	-285.78
1.19123	-235.904		1.19168	-267.936
1.19218	-239.097		1.19268	-271.358
1.19313	-251.864		1.19368	-277.327
1.19428	-209.815		1.19483	-297.131
1.19533	-235.908		1.19583	-297.415
1.19618	-279.523		1.19653	-295.906
1.19723	-253.268		1.19793	-280.052
1.19853	-234.095		1.19883	-239.941
1.19918	-227.767		1.19973	-272.137
1.20018	-245.79		1.20068	-275.731
1.20133	-221.578		1.20188	-275.132
1.20238	-238.633		1.20283	-279.379
1.20333	-241.052		1.20373	-277.311
1.20423	-226.091		1.20473	-285.823
1.20523	-240.005		1.20573	-282.554
1.20628	-234.061		1.20678	-279.67
1.20723	-261.66		1.20753	-267.734
1.20828	-251.34		1.20898	-288.787
1.20943	-246.698		1.20988	-294.637
1.21038	-224.431		1.21083	-307.323
1.21128	-229.834		1.21173	-290.783
1.21213	-232.301		1.21258	-299.862
1.21298	-246.55		1.21348	-309.536
1.21443	-264.613		1.21483	-297.111
1.21533	-241.379		1.21568	-262.799
1.21608	-223.016		1.21658	-306.278
1.21713	-231.963		1.21783	-266.549
1.21833	-250.892		1.21868	-258.441
1.21913	-237.311		1.21958	-263.609
1.22008	-235.626		1.22078	-269.328
1.22128	-244.07		1.22178	-287.566
1.22223	-228.741		1.22268	-272.105
1.22313	-237.078		1.22363	-289.435
1.22413	-237.726		1.22458	-260.549
1.22503	-241.881		1.22558	-298.275
1.22608	-257.305		1.22643	-268.259
1.22728	-251.925		1.22783	-287.934
1.22833	-218.045		1.22878	-283.443
1.22923	-208.42		1.22978	-290.187
1.23023	-237.357		1.23068	-277.195
1.23113	-245.446		1.23163	-296.251
1.23218	-234.689		1.23263	-276.775
1.23308	-219.247		1.23358	-292.389
1.23408	-241.023		1.23453	-263.08
1.23468	-262.505		1.23503	-271.836
1.23538	-256.333		1.23588	-314.298
1.23638	-247.99		1.23673	-276.051
1.23713	-222.156		1.23763	-304.076
1.23803	-246.325		1.23848	-297.072
1.23903	-240.278		1.23993	-278.146
1.24048	-253.545		1.24083	-257.82
1.24108	-256.361		1.24163	-275.202
1.24223	-228.526		1.24278	-299.352
1.24323	-245.496		1.24373	-285.922
1.24418	-269.523		1.24488	-279.441
1.24553	-223.652		1.24593	-249.58
1.24623	-242.101		1.24673	-288.743
1.24743	-230.599		1.24798	-269.218
1.24843	-231.7		1.24893	-293.314
1.24938	-246.128		1.24978	-278.869
1.25003	-272.615		1.25048	-302.957
1.25108	-242.237		1.25188	-266.417
1.25218	-261.201		1.25268	-291.4
1.25313	-236.176		1.25363	-299.204
1.25408	-254.798		1.25453	-284.089
1.25498	-264.276		1.25568	-289.772
1.25633	-260.227		1.25688	-290.645
1.25748	-235.313		1.25798	-279.413
1.25833	-258.884		1.25868	-280.173
1.25918	-233.328		1.25963	-289.722
1.26008	-245.545		1.26058	-271.638
1.26133	-250.702		1.26183	-289.574
1.26233	-228.105		1.26278	-272.703
1.26323	-254.217		1.26388	-275.54
1.26433	-247.728		1.26483	-312.029
1.26533	-213.712		1.26578	-279.362
1.26623	-229.377		1.26673	-269.63
1.26713	-255.393		1.26758	-268.168
1.26818	-251.362		1.26868	-265.773
1.26913	-254.068		1.26973	-286.795
1.27028	-250.62		1.27078	-284.474
1.27123	-238.587		1.27173	-289.355
1.27228	-224.105		1.27283	-249.511
1.27313	-248.436		1.27358	-251.322
1.27413	-224.575		1.27468	-280.133
1.27523	-232.13		1.27568	-252.554
1.27593	-249.262		1.27678	-284.634
1.27738	-233.444		1.27773	-248.992
1.27813	-231.717		1.27868	-280.487
1.27903	-266.212		1.27938	-277.128
1.28003	-249.341		1.28073	-281.411
1.28118	-248.079		1.28168	-304.077
1.28218	-248.364		1.28263	-275.647
1.28313	-240.063		1.28363	-295.857
1.28418	-213.789		1.28468	-276.286
1.28508	-234.552		1.28553	-286.572
1.28603	-238.237		1.28648	-266.772
1.28673	-262.915		1.28718	-282.497
1.28783	-245.049		1.28868	-269.678
1.28913	-257.187		1.28963	-271.489
1.29003	-265.873		1.29068	-280.127
1.29133	-245.915		1.29178	-277.12
1.29218	-252.67		1.29263	-292.81
1.29313	-226.6		1.29363	-281.417
1.29423	-249.975		1.29488	-274.433
1.29533	-247.113		1.29578	-293.565
1.29623	-232.03		1.29668	-292.362
1.29708	-243.842		1.29748	-282.027
1.29788	-241.223		1.29833	-294.516
1.29878	-244.416		1.29918	-269.049
1.29958	-249.851		1.29983	-255.157
1.30008	-250.747		1.30058	-303.447
1.30103	-230.752		1.30153	-314.514
1.30203	-237.177		1.30248	-272.759
1.30303	-237.848		1.30373	-284.738
1.30418	-261.214		1.30458	-280.21
1.30548	-244.926		1.30598	-267.923
1.30633	-250.01		1.30678	-299.282
1.30723	-247.975		1.30768	-296.891
1.30808	-246.652		1.30853	-291.087
1.30903	-244.222		1.30988	-272.088
1.31033	-245.613		1.31083	-292.741
1.31123	-249.447		1.31168	-294.984
1.31213	-231.55		1.31263	-319.592
1.31318	-229.999		1.31363	-275.588
1.31403	-242.761		1.31453	-286.276
1.31503	-257.802		1.31548	-284.255
1.31603	-255.651		1.31658	-276.004
1.31718	-237.606		1.31778	-280.847
1.31828	-241.291		1.31878	-288.037
1.31938	-251.386		1.31958	-252.939
1.32023	-240.418		1.32088	-274.191
1.32138	-229.667		1.32178	-260.358
1.32218	-231.852		1.32263	-286.352
1.32313	-221.054		1.32363	-275.153
1.32408	-245.062		1.32473	-267.829
1.32523	-254.764		1.32578	-286.769
1.32618	-269.777		1.32658	-282.532
1.32718	-252.772		1.32778	-274.487
1.32828	-243.288		1.32868	-267.402
1.32913	-228.574		1.32968	-287.959
1.33028	-234.297		1.33088	-241.044
1.33123	-238.345		1.33203	-278.973
1.33213	-278.506		1.33258	-291.57
1.33318	-224.352		1.33368	-278.623
1.33423	-205.631		1.33478	-286.241
1.33528	-248.971		1.33573	-271.427
1.33628	-222.674		1.33683	-295.552
1.33728	-248.322		1.33768	-280.936
1.33818	-230.72		1.33868	-274.546
1.33908	-262.884		1.33928	-265.607
1.33983	-238.824		1.34018	-247.102
1.34063	-228.119		1.34123	-267.722
1.34228	-225.205		1.34283	-289.559
1.34328	-250.893		1.34363	-278.518
1.34418	-194.33		1.34463	-270.076
1.34503	-229.472		1.34548	-284.896
1.34598	-234.204		1.34693	-264.949
1.34733	-246.234		1.34768	-262.963
1.34813	-230.466		1.34863	-283.965
1.34908	-242.894		1.34953	-271.391
1.35008	-252.897		1.35063	-286.244
1.35118	-226.844		1.35163	-289.835
1.35208	-231.926		1.35253	-280.431
1.35293	-239.38		1.35348	-299.889
1.35403	-278.381		1.35428	-279.675
1.35518	-238.534		1.35568	-273.512
1.35613	-243.405		1.35663	-280.742
1.35718	-241.326		1.35773	-267.773
1.35808	-260.419		1.35858	-290.451
1.35913	-243.72		1.35953	-268.677
1.35998	-230.074		1.36053	-296.634
1.36103	-236.858		1.36158	-297.777
1.36203	-259.387		1.36253	-286.276
1.36328	-257.893		1.36373	-274.687
1.36418	-247.715		1.36468	-285.699
1.36518	-249.327		1.36563	-273.532
1.36623	-251.17		1.36688	-284.179
1.36738	-244.09		1.36783	-272.466
1.36818	-260.032		1.36868	-297.048
1.36918	-266.897		1.36963	-308.592
1.37023	-249.671		1.37068	-288.542
1.37123	-248.997		1.37168	-276.754
1.37223	-248.754		1.37273	-266.284
1.37313	-253.15		1.37363	-281.312
1.37408	-251.407		1.37453	-291.099
1.37503	-211.261		1.37553	-281.128
1.37598	-246.624		1.37633	-257.999
1.37653	-256.112		1.37698	-271.519
1.37743	-247.264		1.37788	-273.641
1.37878	-251.975		1.37938	-281.899
1.37968	-278.21		1.37993	-281.494
1.38038	-266.612		1.38073	-281.387
1.38123	-227.203		1.38173	-272.822
1.38223	-238.193		1.38278	-265.886
1.38323	-243.086		1.38368	-272.85
1.38418	-226.445		1.38473	-308.682
1.38533	-259.268		1.38598	-268.422
1.38633	-265.516		1.38673	-280.544
1.38728	-236.405		1.38778	-310.174
1.38833	-220.434		1.38888	-293.671
1.38943	-237.881		1.38993	-296.502
1.39043	-245.916		1.39083	-286.454
1.39133	-239.522		1.39183	-287.973
1.39233	-235.122		1.39288	-273.577
1.39323	-256.481		1.39368	-279.355
1.39453	-237.82		1.39503	-268.226
1.39548	-224.165		1.39593	-279.432
1.39628	-240.633		1.39673	-317.567
1.39723	-206.935		1.39773	-284.786
1.39828	-254.907		1.39898	-290.632
1.39943	-231.662		1.39988	-289.525
1.40033	-229.387		1.40083	-281.881
1.40168	-251.724		1.40203	-261.061
1.40243	-238.806		1.40288	-280.787
1.40328	-243.937		1.40373	-280.738
1.40428	-236.396		1.40503	-313.697
1.40553	-198.602		1.40603	-302.554
1.40643	-212.596		1.40688	-290.609
1.40728	-243.447		1.40763	-288.707
1.40803	-244.322		1.40848	-293.811
1.40898	-224.001		1.40953	-256.727
1.41008	-239.654		1.41068	-288.463
1.41118	-243.895		1.41168	-293.384
1.41218	-239.287		1.41268	-294.824
1.41323	-238.77		1.41393	-279.052
1.41453	-240.087		1.41498	-289.769
1.41548	-200.772		1.41593	-270.851
1.41633	-203.674		1.41688	-305.073
1.41733	-248.433		1.41778	-289.717
1.41828	-249.31		1.41873	-288.846
1.41923	-235.691		1.41973	-287.94
1.42023	-265.864		1.42048	-268.537
1.42138	-235.41		1.42188	-286.898
1.42233	-236.74		1.42278	-296.861
1.42318	-260.541		1.42363	-290.915
1.42413	-256.299		1.42498	-279.982
1.42558	-224.886		1.42593	-241.781
1.42623	-234.22		1.42688	-279.795
1.42758	-235.44		1.42808	-276.808
1.42848	-253.797		1.42883	-265.552
1.42923	-246.075		1.42978	-281.201
1.43048	-213.535		1.43098	-287.033
1.43143	-237.388		1.43183	-292.181
1.43223	-211.156		1.43268	-301.201
1.43313	-199.215		1.43363	-288.914
1.43408	-237.296		1.43488	-278.603
1.43533	-233.283		1.43583	-299.375
1.43628	-238.083		1.43673	-277.891
1.43713	-250.917		1.43753	-265.024
1.43783	-258.552		1.43828	-269.332
1.43843	-268.517		1.43883	-275.298
1.43928	-247.409		1.43978	-294.415
1.44028	-245.259		1.44083	-270.896
1.44138	-261.581		1.44188	-280.126
1.44233	-246.527		1.44283	-285.638
1.44333	-265.181		1.44398	-274.379
1.44453	-231.826		1.44498	-265.134
1.44533	-237.659		1.44578	-286.375
1.44618	-230.859		1.44663	-281.205
1.44703	-239.387		1.44743	-299.865
1.44793	-223.166		1.44883	-275.039
1.44933	-236.784		1.44988	-288.503
1.45033	-256.974		1.45063	-262.682
1.45118	-241.116		1.45188	-289.457
1.45243	-234.645		1.45293	-278.142
1.45333	-248.962		1.45378	-285.219
1.45428	-221.306		1.45483	-270.371
1.45528	-249.276		1.45583	-290.064
1.45633	-235.179		1.45683	-292.61
1.45728	-244.451		1.45773	-288.237
1.45818	-226.852		1.45868	-293.973
1.45918	-232.334		1.45963	-269.6
1.46018	-242.153		1.46083	-267.692
1.46128	-247.516		1.46173	-272.752
1.46228	-236.968		1.46298	-276.919
1.46333	-269.829		1.46373	-286.632
1.46423	-230.894		1.46468	-286.18
1.46518	-222.64		1.46563	-275.674
1.46598	-252.05		1.46643	-270.953
1.46678	-259.564		1.46703	-263.558
1.46738	-253.011		1.46788	-284.553
1.46828	-255.395		1.46873	-286.433
1.46928	-235.979		1.46978	-272.129
1.47033	-235.373		1.47073	-253.869
1.47108	-245.268		1.47173	-271.764
1.47193	-270.849		1.47233	-274.931
1.47268	-271.324		1.47303	-277.087
1.47398	-241.183		1.47463	-295.839
1.47518	-245.227		1.47563	-283.507
1.47613	-255.307		1.47658	-276.333
1.47698	-267.305		1.47733	-271.057
1.47818	-260.872		1.47868	-276.229
1.47913	-260.57		1.47973	-302.644
1.48043	-241.23		1.48088	-280.653
1.48133	-224.328		1.48178	-285.244
1.48228	-206.061		1.48278	-263.176
1.48313	-239.2		1.48363	-271.11
1.48418	-230.664		1.48478	-283.375
1.48528	-237.591		1.48578	-290.048
1.48623	-254.897		1.48663	-282.764
1.48723	-249.825		1.48778	-266.676
1.48828	-232.66		1.48873	-267.646
1.48913	-225.54		1.48958	-268.08
1.49003	-223.988		1.49053	-271.191
1.49103	-241.833		1.49153	-265.022
1.49203	-221.524		1.49258	-278.453
1.49298	-258.857		1.49328	-272.701
1.49378	-242.161		1.49423	-260.941
1.49443	-258.893		1.49468	-261.306
1.49513	-235.215		1.49563	-283.339
1.49603	-253.011		1.49638	-277.239
1.49673	-258.006		1.49718	-312.029
1.49768	-224.289		1.49813	-271.476
1.49858	-248.221		1.49878	-251.031
1.49908	-244.067		1.49958	-283.942
1.50003	-251.697		1.50048	-290.15
1.50088	-273.766		1.50118	-279.815
1.50208	-249.71		1.50253	-264.489
1.50308	-224.862		1.50358	-272.365
1.50413	-247.422		1.50483	-271.713
1.50528	-256.2		1.50563	-269.231
1.50613	-225.73		1.50663	-265.744
1.50708	-249.621		1.50778	-275.569
1.50823	-259.773		1.50873	-286.681
1.50918	-260.807		1.50963	-294.927
1.51013	-254.211		1.51048	-263.488
1.51083	-253.995		1.51153	-289.575
1.51218	-227.638		1.51273	-295.125
1.51318	-237.197		1.51358	-284.233
1.51403	-234		1.51448	-301.687
1.51498	-245.373		1.51533	-253.695
1.51558	-250.524		1.51663	-292.054
1.51708	-246.938		1.51748	-277.949
1.51793	-207.532		1.51843	-310.801
1.51893	-223.249		1.51948	-276.941
1.52018	-206.236		1.52073	-284.077
1.52108	-258.594		1.52153	-300.796
1.52203	-238.563		1.52248	-289.389
1.52303	-238.193		1.52358	-264.872
1.52408	-255.755		1.52458	-273.807
1.52508	-234.066		1.52558	-294.412
1.52608	-213.189		1.52658	-302.384
1.52708	-222.143		1.52758	-272.678
1.52793	-250.388		1.52848	-288.13
1.52908	-253.325		1.52968	-276.575
1.53033	-255.263		1.53093	-276.168
1.53133	-261.112		1.53178	-294.666
1.53228	-234.376		1.53273	-283.093
1.53318	-235.815		1.53363	-295.011
1.53413	-256.331		1.53448	-268.524
1.53533	-246.502		1.53588	-274.184
1.53633	-243.677		1.53683	-274.971
1.53728	-255.237		1.53768	-272.17
1.53813	-238.34		1.53863	-290.273
1.53903	-252.71		1.53948	-318.73
1.53998	-248.693		1.54038	-283.726
1.54088	-235.527		1.54183	-277.915
1.54233	-233.066		1.54273	-279.908
1.54318	-207.495		1.54363	-307.048
1.54413	-227.328		1.54453	-259.757
1.54483	-249.966		1.54523	-264.318
1.54558	-254.833		1.54578	-259.237
1.54628	-213.961		1.54683	-312.952
1.54728	-241.411		1.54773	-279.939
1.54823	-241.445		1.54868	-259.691
1.54913	-240.922		1.54973	-318.583
1.55023	-233.676		1.55068	-301.128
1.55113	-236.003		1.55163	-283.355
1.55223	-236.273		1.55288	-287.04
1.55338	-241.183		1.55373	-261.082
1.55413	-233.997		1.55463	-298.062
1.55513	-245.821		1.55563	-276.161
1.55613	-258.56		1.55668	-278.558
1.55708	-262.791		1.55753	-290.472
1.55803	-225.104		1.55853	-312.686
1.55903	-260.311		1.55953	-293.651
1.56043	-254.071		1.56088	-289.681
1.56133	-245.352		1.56173	-289.813
1.56213	-253.682		1.56258	-305.342
1.56308	-236.596		1.56348	-260.621
1.56433	-246.742		1.56483	-273.252
1.56528	-236.923		1.56578	-267.122
1.56618	-251.055		1.56668	-260.752
1.56733	-236.126		1.56788	-276.521
1.56823	-262.271		1.56868	-286.393
1.56913	-248.876		1.56958	-277.786
1.57023	-236.732		1.57083	-301.586
1.57133	-232.247		1.57178	-297.238
1.57228	-224.36		1.57273	-269.465
1.57313	-248.67		1.57358	-278.935
1.57408	-252.72		1.57508	-281.748
1.57543	-272.38		1.57578	-279.281
1.57633	-225.551		1.57688	-301.337
1.57733	-256.063		1.57773	-277.188
1.57818	-248.655		1.57863	-263.183
1.57938	-222.662		1.57993	-273.057
1.58038	-235.842		1.58083	-280.983
1.58133	-222.938		1.58188	-285.52
1.58243	-247.112		1.58323	-276.982
1.58368	-273.581		1.58403	-276.8
1.58458	-254.001		1.58503	-280.017
1.58553	-244.205		1.58608	-309.691
1.58653	-269.192		1.58693	-299.198
1.58743	-252.299		1.58793	-293.408
1.58848	-255.967		1.58888	-269.138
1.58933	-251.67		1.58998	-310.771
1.59058	-265.817		1.59088	-278.06
1.59143	-219.889		1.59193	-281.734
1.59243	-241.382		1.59288	-275.139
1.59338	-256.377		1.59398	-279.112
1.59453	-259.037		1.59488	-268.645
1.59533	-245.924		1.59583	-290.037
1.59628	-267.215		1.59663	-277.911
1.59713	-263.8		1.59738	-266.905
1.59778	-261.968		1.59803	-264.681
1.59853	-247.313		1.59888	-260.249
1.59928	-242.376		1.59973	-274.671
1.60023	-208.503		1.60078	-299.352
1.60123	-237.196		1.60163	-291.257
1.60213	-214.523		1.60258	-290.57
1.60308	-230.181		1.60403	-275.541
1.60443	-234.284		1.60488	-290.766
1.60538	-205.701		1.60583	-282.794
1.60628	-229.917		1.60673	-269.048
1.60728	-219.026		1.60788	-283.927
1.60838	-211.895		1.60888	-311.752
1.60933	-221.208		1.60978	-286.266
1.61023	-237.447		1.61078	-287.224
1.61138	-242.92		1.61188	-275.637
1.61238	-231.153		1.61293	-265.037
1.61313	-262.561		1.61363	-295.559
1.61408	-267.638		1.61458	-307.291
1.61628	-244.236		1.61693	-281.097
1.61738	-261.599		1.61783	-283.986
1.61823	-259.931		1.61873	-290.781
1.61928	-254.342		1.61973	-274.774
1.62028	-236.386		1.62078	-254.85
1.62098	-254.043		1.62153	-266.985
1.62168	-266.692		1.62218	-275.742
1.62253	-270.874		1.62288	-279.586
1.62338	-252.141		1.62383	-275.459
1.62428	-253.506		1.62473	-280.501
1.62528	-232.314		1.62578	-260.724
1.62623	-244.09		1.62673	-276.614
1.62723	-220.905		1.62773	-299.764
1.62818	-225.169		1.62863	-294.731
1.62903	-261.385		1.62948	-287.907
1.62998	-252.938		1.63068	-294.399
1.63128	-232.637		1.63168	-272.732
1.63213	-237.497		1.63253	-261.554
1.63293	-241.226		1.63403	-308.286
1.63458	-223.752		1.63503	-283.246
1.63548	-244.455		1.63588	-284.489
1.63633	-241.827		1.63678	-274.59
1.63718	-252.471		1.63763	-268.061
1.63783	-265.954		1.63818	-277.993
1.63873	-228.592		1.63918	-280.187
1.63958	-247.38		1.64003	-281.809
1.64058	-253.415		1.64083	-257.861
1.64133	-243.033		1.64203	-268.929
1.64258	-253.86		1.64358	-274.993
1.64418	-257.384		1.64443	-260.147
1.64473	-256.505		1.64518	-272.282
1.64558	-246.131		1.64598	-275.205
1.64643	-225.233		1.64683	-271.708
1.64728	-205.533		1.64778	-298.721
1.64823	-253.476		1.64863	-279.08
1.64908	-253.014		1.64968	-278.4
1.65038	-224.613		1.65093	-260.82
1.65128	-254.918		1.65178	-270.239
1.65238	-243.605		1.65293	-304.567
1.65343	-262.049		1.65388	-312.629
1.65438	-280.43		1.65463	-284.313
1.65513	-274.694		1.65588	-288.015
1.65643	-224.184		1.65688	-275.767
1.65733	-221.728		1.65778	-288.462
1.65818	-234.994		1.65873	-302.957
1.65948	-246.518		1.66008	-270.477
1.66048	-259.091		1.66088	-273.158
1.66128	-262.438		1.66173	-268.364
1.66178	-268.353		1.66228	-276.426
1.66268	-266.088		1.66308	-284.175
1.66353	-255.504		1.66393	-288.001
1.66443	-240.686		1.66483	-277.392
1.66538	-213.79		1.66638	-286.037
1.66693	-240.39		1.66753	-282.165
1.66778	-279.983		1.66798	-281.148
1.66843	-265.047		1.66893	-294.534
1.67008	-251.056		1.67048	-267.7
1.67088	-257.016		1.67123	-266.726
1.67153	-261.575		1.67198	-289.48
1.67248	-238.389		1.67293	-269.488
1.67323	-254.643		1.67373	-293.223
1.67418	-251.835		1.67468	-271.999
1.67568	-252.618		1.67593	-255.157
1.67628	-250.871		1.67683	-280.861
1.67753	-249.33		1.67813	-275.769
1.67853	-259.762		1.67893	-279.415
1.67943	-232.899		1.67983	-266.699
1.68033	-210.056		1.68093	-269.126
1.68153	-248.713		1.68208	-271.812
1.68248	-252.461		1.68298	-292.189
1.68348	-244.656		1.68398	-281.924
1.68443	-258.512		1.68483	-276.643
1.68538	-249.081		1.68598	-280.863
1.68653	-243.031		1.68698	-277.037
1.68738	-253.119		1.68788	-309.398
1.68843	-246.758		1.68948	-285.95
1.69068	-253.683		1.69118	-271.982
1.69158	-259.846		1.69203	-276.014
1.69253	-249.985		1.69303	-277.674
1.69353	-262.894		1.69373	-264.661
1.69423	-251.693		1.69458	-256.612
1.69513	-239.487		1.69593	-273.388
1.69648	-249.122		1.69693	-279.458
1.69743	-244.334		1.69793	-291.069
1.69848	-263.324		1.69863	-263.841
1.69928	-235.005		1.69983	-276.52
1.70028	-244.993		1.70073	-273.215
1.70118	-242.002		1.70173	-292.003
1.70223	-245.525		1.70263	-259.193
1.70308	-240.386		1.70398	-284.728
1.70448	-248.411		1.70488	-276.429
1.70528	-237.409		1.70578	-286.146
1.70623	-246.107		1.70663	-260.068
1.70683	-257.571		1.70718	-264.311
1.70753	-244.862		1.70803	-292.129
1.70848	-216.033		1.70898	-327.307
1.70953	-252.352		1.70993	-277.168
1.71033	-258.301		1.71083	-293.36
1.71143	-233.148		1.71198	-280.444
1.71243	-264.778		1.71278	-274.869
1.71343	-232.904		1.71393	-270.785
1.71443	-238.941		1.71493	-276.476
1.71533	-255.329		1.71578	-283.948
1.71638	-240.055		1.71678	-259.949
1.71728	-228.86		1.71778	-292.649
1.71828	-217.703		1.71878	-291.463
1.71923	-231.711		1.71973	-289.178
1.72028	-237.48		1.72078	-278.06
1.72118	-258.067		1.72158	-287.829
1.72208	-217.18		1.72258	-276.718
1.72308	-240.881		1.72373	-262.319
1.72433	-234.025		1.72478	-268.803
1.72518	-227.578		1.72568	-280.255
1.72613	-231.554		1.72663	-264.943
1.72688	-261.743		1.72718	-267.963
1.72763	-254.618		1.72803	-271.892
1.72848	-252.276		1.72888	-268.648
1.72938	-224.554		1.72983	-271.976
1.73028	-228.386		1.73078	-291.806
1.73123	-235.519		1.73163	-286.261
1.73208	-218.192		1.73258	-289.157
1.73303	-220.841		1.73353	-287.29
1.73388	-266.053		1.73418	-276.316
1.73463	-250.139		1.73508	-269.132
1.73528	-265.696		1.73578	-293.444
1.73633	-250.372		1.73658	-254.379
1.73698	-246.802		1.73718	-248.48
1.73768	-216.813		1.73828	-269.073
1.73853	-266.719		1.73878	-270.014
1.73928	-249.778		1.73963	-260.82
1.74003	-244.863		1.74033	-256.421
1.74073	-235.083		1.74118	-286.873
1.74158	-232.377		1.74203	-297.657
1.74243	-245.172		1.74283	-300.563
1.74333	-217.214		1.74378	-279.117
1.74423	-232.606		1.74463	-251.524
1.74483	-248.489		1.74523	-263.094
1.74558	-247.691		1.74603	-276.05
1.74648	-239.752		1.74698	-273.803
1.74728	-266.858		1.74768	-280.338
1.74863	-249.319		1.74913	-271.968
1.74953	-257.538		1.74998	-278.34
1.75043	-253.671		1.75098	-271.874
1.75168	-251.636		1.75218	-275.309
1.75263	-254.662		1.75303	-280.181
1.75343	-257.001		1.75383	-277.148
1.75423	-256.041		1.75458	-275.848
1.75503	-238.976		1.75548	-280.574
1.75593	-232.528		1.75673	-286.035
1.75738	-257.356		1.75773	-272.717
1.75823	-254.275		1.75843	-257.274
1.75878	-248.858		1.75928	-301.113
1.75978	-236.56		1.76028	-306.675
1.76128	-250.514		1.76173	-274.42
1.76218	-247.299		1.76268	-272.362
1.76343	-251.418		1.76393	-277.07
1.76443	-243.275		1.76488	-270.701
1.76538	-254.094		1.76608	-279.07
1.76658	-248.103		1.76703	-294.117
1.76748	-244.506		1.76793	-290.264
1.76838	-245.874		1.76888	-284.966
1.76923	-274.703		1.76953	-277.419
1.76998	-271.536		1.77033	-274.963
1.77058	-274.019		1.77093	-276.712
1.77153	-261.373		1.77203	-271.819
1.77233	-269.201		1.77288	-288.262
1.77348	-243.877		1.77398	-273.91
1.77433	-263.025		1.77478	-277.17
1.77528	-259.375		1.77573	-268.032
1.77648	-235.133		1.77703	-284.142
1.77748	-252.416		1.77788	-286.692
1.77838	-225.781		1.77883	-280.204
1.77923	-243.875		1.77968	-288.112
1.78018	-244.227		1.78068	-266.754
1.78083	-266.611		1.78093	-266.757
1.78143	-252.669		1.78193	-288.233
1.78233	-252.918		1.78278	-302.704
1.78323	-251.246		1.78368	-303.025
1.78418	-241.167		1.78463	-274.545
1.78518	-231.039		1.78588	-293.595
1.78648	-245.537		1.78698	-280.811
1.78748	-237.059		1.78793	-280.641
1.78843	-228.562		1.78883	-267.407
1.78928	-221.364		1.78973	-285.826
1.79018	-246.475		1.79058	-269.616
1.79103	-245.418		1.79123	-247.463
1.79158	-239.783		1.79198	-262.019
1.79243	-220.758		1.79293	-281.657
1.79338	-239.426		1.79378	-274.035
1.79423	-239.415		1.79478	-272.53
1.79533	-245.898		1.79583	-265.752
1.79628	-240.155		1.79678	-281.557
1.79728	-252.826		1.79768	-264.171
1.79813	-254.411		1.79908	-281.748
1.79943	-265.57		1.79988	-295.293
1.80033	-250.172		1.80078	-296.458
1.80123	-227.753		1.80173	-277.708
1.80218	-239.476		1.80298	-262.655
1.80343	-251.055		1.80393	-279.099
1.80438	-254.392		1.80483	-287.911
1.80538	-256.22		1.80568	-260.625
1.80623	-253.269		1.80693	-260.148
1.80738	-252.483		1.80793	-267.314
1.80953	-252.395		1.81068	-269.463
1.81113	-262.222		1.81163	-274.531
1.81228	-238.784		1.81283	-269.276
1.81328	-244.017		1.81383	-300.987
1.81443	-249.267		1.81473	-256.727
1.81508	-248.703		1.81568	-279.043
1.81628	-261.546		1.81678	-267.953
1.81733	-263.279		1.81768	-264.771
1.81828	-250.09		1.81878	-269.974
1.81923	-249.225		1.81968	-289.578
1.82023	-225.459		1.82083	-270.297
1.82158	-248.468		1.82213	-287.317
1.82258	-252.884		1.82303	-295.284
1.82353	-258.949		1.82378	-264.852
1.82423	-226.958		1.82478	-276.643
1.82523	-253.331		1.82623	-280.204
1.82668	-264.389		1.82723	-284.106
1.82768	-268.079		1.82803	-276.749
1.82843	-257.748		1.82888	-295.919
1.82938	-237.991		1.82978	-273.715
1.83018	-248.178		1.83063	-283.59
1.83108	-248.31		1.83153	-267.688
1.83223	-238.319		1.83283	-280.249
1.83323	-265.623		1.83363	-290.643
1.83418	-252.732		1.83498	-282.765
1.83548	-258.714		1.83583	-279.33
1.83633	-239.474		1.83678	-274.315
1.83733	-246.26		1.83793	-282.843
1.83848	-223.468		1.83893	-264.379
1.83933	-223.515		1.83983	-308.981
1.84033	-240.432		1.84093	-292.307
1.84148	-258.467		1.84198	-293.969
1.84258	-231.652		1.84313	-269.308
1.84353	-255.122		1.84408	-295.319
1.84463	-220.295		1.84508	-278.193
1.84553	-238.9		1.84593	-269.323
1.84628	-244.938		1.84673	-289.368
1.84728	-236.601		1.84768	-253.471
1.84803	-238.927		1.84863	-280.556
1.84928	-244.397		1.84973	-260.984
1.85023	-237.8		1.85093	-274.166
1.85133	-265.899		1.85183	-279.096
1.85228	-264.007		1.85273	-282.251
1.85328	-246.852		1.85373	-264.043
1.85423	-248.742		1.85463	-260.327
1.85513	-233.679		1.85553	-260.846
1.85598	-217.647		1.85648	-296.864
1.85693	-224.477		1.85738	-288.202
1.85783	-240.901		1.85823	-272.376
1.85858	-242.899		1.85903	-300.38
1.85953	-240.749		1.85993	-269.675
1.86038	-242.269		1.86138	-273.304
1.86183	-253.037		1.86218	-261.474
1.86258	-245.487		1.86288	-251.261
1.86328	-223.265		1.86383	-305.079
1.86433	-225.526		1.86483	-285.91
1.86528	-252.882		1.86578	-297.884
1.86623	-271.477		1.86658	-282.822
1.86713	-240.567		1.86753	-255.816
1.86798	-241.981		1.86893	-279.97
1.86953	-227.107		1.86993	-242.815
1.87023	-235.483		1.87083	-288.466
1.87128	-258.945		1.87173	-269.052
1.87253	-252.905		1.87308	-283.09
NaN	NaN		NaN	NaN
NaN	NaN		NaN	NaN
NaN	NaN		NaN	NaN
NaN	NaN		NaN	NaN
NaN	NaN		NaN	NaN
NaN	NaN		NaN	NaN
NaN	NaN		NaN	NaN
NaN	NaN		NaN	NaN
NaN	NaN		NaN	NaN
NaN	NaN		NaN	NaN
1.88238	-252.297		1.88288	-264.809
1.88338	-244.325		1.88383	-265.33
1.88423	-245.468		1.88473	-283.217
1.88518	-259.03		1.88553	-269.39
1.88603	-248.912		1.88668	-283.462
1.88723	-248.713		1.88763	-279.424
1.88813	-227.445		1.88858	-263.67
1.88898	-240.183		1.88943	-263.597
1.88993	-244.192		1.89018	-246.484
1.89053	-242.894		1.89083	-245.825
1.89128	-232.817		1.89178	-262.927
1.89218	-244.103		1.89273	-279.999
1.89333	-251.114		1.89373	-264.488
1.89423	-235.981		1.89463	-254.359
1.89508	-231.691		1.89558	-276.786
1.89608	-237.144		1.89658	-268.084
1.89708	-241.345		1.89768	-301.919
1.89823	-248.451		1.89873	-287.371
1.89933	-259.153		1.89978	-272.889
1.90023	-249.411		1.90073	-298.896
1.90118	-257.934		1.90163	-307.896
1.90218	-239.868		1.90303	-270.274
1.90353	-251.403		1.90388	-270.049
1.90433	-235.309		1.90483	-275.889
1.90523	-247.897		1.90568	-281.551
1.90613	-244.311		1.90658	-263.962
1.90703	-238.349		1.90758	-281.164
1.90818	-222.652		1.90868	-265.675
1.90913	-238.574		1.90953	-255.001
1.91013	-233.814		1.91088	-279.539
1.91133	-239.597		1.91183	-279.342
1.91223	-253.698		1.91263	-277.364
1.91318	-234.671		1.91368	-261.677
1.91433	-242.395		1.91488	-284.715
1.91538	-235.222		1.91583	-274.767
1.91623	-222.691		1.91673	-305.008
1.91723	-210.298		1.91768	-273.363
1.91803	-237.208		1.91853	-307.996
1.91903	-234.647		1.91948	-262.43
1.91978	-256.272		1.92043	-294.744
1.92103	-269.643		1.92143	-288.263
1.92198	-205.944		1.92248	-295.615
1.92293	-226.161		1.92338	-283.814
1.92383	-247.635		1.92428	-286.694
1.92488	-226.401		1.92543	-275.286
1.92593	-240.64		1.92663	-269.978
1.92728	-254.584		1.92768	-271.293
1.92813	-242.682		1.92858	-272.663
1.92893	-253.411		1.92948	-297.745
1.93013	-259.949		1.93048	-265.104
1.93108	-213.214		1.93158	-307.887
1.93208	-218.59		1.93253	-279.968
1.93293	-252.478		1.93333	-279.121
1.93433	-236.89		1.93468	-261.088
1.93513	-225.291		1.93563	-292.184
1.93603	-259.879		1.93648	-298.746
1.93718	-232.071		1.93773	-267.877
1.93818	-241.677		1.93868	-275.954
1.93943	-246.241		1.93988	-266.811
1.94038	-233.763		1.94088	-294.154
1.94123	-275.775		1.94158	-301.284
1.94203	-246.11		1.94248	-302.145
1.94293	-248.526		1.94333	-289.051
1.94378	-246.278		1.94428	-289.217
1.94483	-269.459		1.94543	-286.276
1.94593	-267.626		1.94633	-282.657
1.94713	-248.018		1.94778	-308.936
1.94828	-261.438		1.94863	-276.837
1.94898	-257.254		1.94943	-290.606
1.94988	-258.034		1.95028	-280.629
1.95073	-255.456		1.95148	-288.451
1.95208	-247.642		1.95253	-285.203
1.95293	-247.66		1.95338	-293.61
1.95393	-235.19		1.95428	-252.981
1.95478	-236.287		1.95558	-289.296
1.95598	-262.113		1.95643	-298.734
1.95693	-239.854		1.95733	-276.696
1.95773	-250.098		1.95823	-294.725
[truncated: 9,278 more rows]

## Sheet: panel c
	Diffusion Length	Diffusion Length	Diffusion Length
Age	140-yr windows, 70-yr time steps	1sigma+	1sigma-
(ka)	(yr)	(yr)	(yr)
0.064	0.280695	0.300224	0.259702
0.134	0.261584	0.280493	0.241198
0.204	0.287246	0.30338	0.270149
0.274	0.26874	0.287142	0.248981
0.344	0.264579	0.284875	0.24259
0.414	0.220565	0.244262	0.193995
0.484	0.249085	0.266425	0.230445
0.554	0.268641	0.288972	0.246639
0.624	0.25968	0.278967	0.23884
0.694	0.265345	0.282958	0.246477
0.764	0.250534	0.271102	0.228118
0.834	0.251646	0.267247	0.235013
0.904	0.248422	0.269552	0.22532
0.974	0.257519	0.276821	0.236649
1.044	0.260669	0.278341	0.241707
1.114	0.24661	0.270963	0.219574
1.184	0.256284	0.278006	0.232541
1.254	0.250995	0.27313	0.22671
1.324	0.248795	0.267586	0.228463
1.394	0.257697	0.278918	0.234563
1.464	0.253406	0.274124	0.230836
1.534	0.262965	0.28316	0.241085
1.604	0.260392	0.278917	0.240444
1.674	0.239581	0.257251	0.2205
1.744	0.246697	0.265943	0.225816
1.814	0.231969	0.251674	0.210427
1.884	0.241394	0.264577	0.215734
1.954	0.253729	0.272711	0.233207
2.024	0.243032	0.257426	0.227731
2.094	0.24466	0.260272	0.227982
2.164	0.251438	0.268982	0.232575
2.234	0.237847	0.258553	0.215158
2.304	0.233596	0.254125	0.211079
2.374	0.233065	0.254797	0.209086
2.444	0.243875	0.264267	0.221615
2.514	0.232055	0.250917	0.211517
2.584	0.230119	0.25441	0.202942
2.654	0.227654	0.253145	0.198923
2.724	0.249068	0.268006	0.228566
2.794	0.250649	0.272549	0.226644
2.864	0.25076	0.276894	0.221566
2.934	0.248567	0.273377	0.220987
3.004	0.256279	0.277474	0.233166
3.074	0.254528	0.277002	0.229868
3.144	0.258272	0.281736	0.232452
3.214	0.240444	0.266398	0.211325
3.284	0.233825	0.255444	0.209992
3.354	0.237738	0.263591	0.208706
3.424	0.23206	0.251553	0.210772
3.494	0.231046	0.252727	0.207107
3.564	0.226923	0.250889	0.200106
3.634	0.237508	0.262756	0.209235
3.704	0.226018	0.248207	0.2014
3.774	0.211705	0.23689	0.183089
3.844	0.217048	0.24466	0.185369
3.914	0.243031	0.262906	0.221378
3.984	0.231379	0.253151	0.207332
4.054	0.238656	0.262135	0.212599
4.124	0.243181	0.26592	0.218083
4.194	0.233988	0.253527	0.212661
4.264	0.23073	0.249951	0.209755
4.334	0.224084	0.244463	0.201656
4.404	0.235152	0.255787	0.212524
4.474	0.237322	0.262625	0.208978
4.544	0.21663	0.231451	0.200718
4.614	0.206855	0.227356	0.184086
4.684	0.217036	0.232263	0.200657
4.754	0.235528	0.252227	0.217551
4.824	0.233431	0.2554	0.209166
4.894	0.219436	0.236909	0.200447
4.964	0.213321	0.234106	0.19028
5.034	0.202836	0.228185	0.173828
5.104	0.223861	0.243536	0.202281
5.174	0.224026	0.246916	0.198513
5.244	0.21047	0.235019	0.182649
5.314	0.203593	0.225355	0.179208
5.384	0.219399	0.243741	0.191996
5.454	0.230793	0.251559	0.207963
5.524	0.223102	0.245809	0.197806
5.594	0.221151	0.24291	0.197002
5.664	0.216909	0.242157	0.188305
5.734	0.195677	0.223244	0.163527
5.804	0.190106	0.215065	0.16133
5.874	0.211887	0.233827	0.187395
5.944	0.20766	0.229753	0.182919
6.014	0.223242	0.243269	0.20123
6.084	0.23747	0.257714	0.215331
6.154	0.228998	0.251127	0.204489
6.224	0.246782	0.266257	0.225631
6.294	0.248876	0.271645	0.223803
6.364	0.246469	0.267322	0.22368
6.434	0.238859	0.256384	0.219943
6.504	0.24865	0.268498	0.227074
6.574	0.247271	0.26926	0.223126
6.644	0.236583	0.258806	0.212045
6.714	0.249862	0.265773	0.232866
6.784	0.252826	0.268429	0.236193
6.854	0.244133	0.266215	0.219844
6.924	0.241269	0.261874	0.218731
6.994	0.24209	0.262401	0.219911
7.064	0.245468	0.26562	0.223505
7.134	0.252908	0.271192	0.233194
7.204	0.24648	0.268108	0.222761
7.274	0.264225	0.284813	0.241891
7.344	0.270384	0.288021	0.251513
7.414	0.254756	0.271665	0.236641
7.484	0.253556	0.268293	0.237908
7.554	0.243067	0.259848	0.225038
7.624	0.258962	0.277143	0.239405
7.694	0.251849	0.271648	0.230354
7.764	0.248937	0.268879	0.227253
7.834	0.262179	0.284003	0.238365
7.904	0.280615	0.296972	0.263244
7.974	0.271247	0.293797	0.246644
8.044	0.263013	0.282566	0.241884
8.114	0.268114	0.289849	0.244454
8.184	0.280528	0.300892	0.258564
8.254	0.244025	0.267933	0.217505
8.324	0.268996	0.284581	0.252451
8.394	0.268941	0.290017	0.246067
8.464	0.2743	0.294797	0.252143
8.534	0.268444	0.285962	0.249701
8.604	0.2767	0.295846	0.256126
8.674	0.281525	0.30664	0.253939
8.744	0.274187	0.292986	0.254
8.814	0.269014	0.289914	0.246347
8.884	0.29183	0.313994	0.267839
8.954	0.280197	0.301587	0.257033
9.024	0.278431	0.297319	0.258165
9.094	0.298752	0.326035	0.268714
9.164	0.310526	0.33495	0.284009
9.234	0.28283	0.300648	0.263812
9.304	0.264906	0.283481	0.244926
9.374	0.275982	0.301594	0.247735
9.444	0.275741	0.29654	0.25324
9.514	0.281604	0.298514	0.263612
9.584	0.270836	0.291099	0.248928
9.654	0.290031	0.305604	0.273573
9.724	0.281963	0.297151	0.265909
9.794	0.269555	0.285328	0.2528
9.864	0.278574	0.30256	0.252319
9.934	0.281968	0.297029	0.266057
10.004	0.271492	0.289179	0.252569
10.074	0.285125	0.30129	0.267987
10.144	0.289563	0.305481	0.272718
10.214	0.300813	0.321186	0.278955
10.284	0.303145	0.320325	0.28493
10.354	0.313601	0.326986	0.299618
10.424	0.290974	0.309178	0.271553
10.494	0.297045	0.319517	0.272727
10.564	0.276161	0.297348	0.253207
10.634	0.290023	0.306072	0.273033
10.704	0.285598	0.304491	0.265364
10.774	0.282234	0.298116	0.265404
10.844	0.288509	0.30818	0.267396
10.914	0.26954	0.286314	0.251651
